# Supplementary material for: Immunomodulation and iron dysregulation: exploring their roles in the pathogenesis of osteoarthritis
Source: BMC Med Genomics. 2025 Oct 22;18:167. doi: 10.1186/s12920-025-02206-4 (PMC12542007; doi:10.1186/s12920-025-02206-4)
Supplement: Supplementary file 1 — Supplementary Material 1. [file 12920_2025_2206_MOESM1_ESM.zip]

Archive with 15 entries (15 files):
- Supplementary/source code.zip
- Supplementary/Supplementary figure 1.png
- Supplementary/Supplementary table 10.xlsx
- Supplementary/Supplementary table 11.xlsx
- Supplementary/Supplementary table 12.xlsx
- Supplementary/Supplementary table 8.xlsx
- Supplementary/Supplementary table1.xlsx
- Supplementary/Supplementary table13.xlsx
- Supplementary/Supplementary table2.xlsx
- Supplementary/Supplementary table3.xlsx
- Supplementary/Supplementary table4.xlsx
- Supplementary/Supplementary table5.xlsx
- Supplementary/Supplementary table6.xlsx
- Supplementary/Supplementary table7.xlsx
- Supplementary/Supplementary table9.xlsx
