# Supplementary material for: Immunomodulation and iron dysregulation: exploring their roles in the pathogenesis of osteoarthritis
Source: BMC Med Genomics. 2025 Oct 22;18:167. doi: 10.1186/s12920-025-02206-4 (PMC12542007; doi:10.1186/s12920-025-02206-4)
Supplement: Supplementary file 1 — Supplementary Material 1. [file 12920_2025_2206_MOESM1_ESM.zip › Supplementary/Supplementary table 10.xlsx]

## Sheet: table10
Supplementary Table 10: Results of metascape
MyList	Gene ID	Type	Tax ID	Homologene Gene ID	Homologene Gene Tax ID	GO:0071345 cellular response to cytokine	GO:0001819 positive regulation of cytokin	GO:0048729 tissue morphogenesis	WP5087 Pleural mesothelioma	GO:0035239 tube morphogenesis	WP4336 ncRNAs involved in Wnt signali	GO:0031012 extracellular matrix	hsa05323 Rheumatoid arthritis	GO:0008202 steroid metabolic process	GO:0019932 second-messenger-mediated sign	GO:0008201 heparin binding	GO:0045785 positive regulation of cell ad	GO:0010562 positive regulation of phospho	GO:0044282 small molecule catabolic proce	GO:0032787 monocarboxylic acid metabolic	GO:0030097 hemopoiesis	GO:0010035 response to inorganic substanc	GO:0045596 negative regulation of cell di	GO:0032680 regulation of tumor necrosis f	GO:0040017 positive regulation of locomot
SULF1	23213	symbol	H. sapiens	23213	H. sapiens	1	1	1	1	0	1	1	0	0	0	1	0	0	0	0	0	0	0	0	0
SGCD	6444	symbol	H. sapiens	6444	H. sapiens	0	0	1	0	1	0	0	0	0	1	0	1	0	0	0	0	0	0	0	0
AMACR	23600	symbol	H. sapiens	23600	H. sapiens	0	0	0	0	0	0	0	0	1	0	0	0	0	1	1	0	0	0	0	0
TLR7	51284	symbol	H. sapiens	51284	H. sapiens	1	1	0	0	0	0	0	1	0	0	0	0	0	0	0	0	0	0	0	0
FZD1	8321	symbol	H. sapiens	8321	H. sapiens	1	0	1	1	1	1	0	1	0	0	0	0	1	0	0	0	0	1	0	0
HIBCH	26275	symbol	H. sapiens	26275	H. sapiens	0	0	0	0	0	0	0	0	0	0	0	0	0	1	0	0	0	0	0	0
ZKSCAN4	387032	symbol	H. sapiens	387032	H. sapiens	0	0	0	0	0	0	0	0	0	0	0	0	0	0	0	0	0	0	0	0
CXCL8	3576	symbol	H. sapiens	3576	H. sapiens	1	1	1	1	1	0	0	1	0	1	1	0	0	0	0	1	0	0	0	1
TNFRSF25	8718	symbol	H. sapiens	8718	H. sapiens	1	0	0	0	0	0	0	0	0	1	0	0	0	0	0	0	0	0	0	0
GLT8D2	83468	symbol	H. sapiens	83468	H. sapiens	0	0	0	0	0	0	0	0	0	0	0	0	0	0	0	0	0	0	0	0
WNT5A	7474	symbol	H. sapiens	7474	H. sapiens	1	1	1	1	1	1	1	0	0	0	0	1	1	0	0	1	1	1	1	1
HLA-DQA1	3117	symbol	H. sapiens	3117	H. sapiens	1	0	0	0	0	0	0	1	0	0	0	1	0	0	0	0	0	0	0	0
CCR5	1234	symbol	H. sapiens	1234	H. sapiens	1	0	0	0	0	0	0	1	0	1	0	0	0	0	0	0	0	0	0	0
COL8A1	1295	symbol	H. sapiens	1295	H. sapiens	0	0	1	0	1	1	1	0	0	0	0	1	0	0	0	0	0	0	0	0
ACOX2	8309	symbol	H. sapiens	8309	H. sapiens	0	0	0	0	0	0	0	0	1	0	0	0	0	1	1	0	0	0	0	0
COL8A2	1296	symbol	H. sapiens	1296	H. sapiens	0	0	0	0	1	0	1	0	0	0	0	0	0	0	0	0	0	0	0	0
TMED2	10959	symbol	H. sapiens	10959	H. sapiens	1	0	1	0	1	1	0	0	0	0	0	0	0	0	0	0	0	0	0	0
ELOVL4	6785	symbol	H. sapiens	6785	H. sapiens	0	0	0	0	0	0	0	0	0	0	0	0	0	0	1	0	0	0	0	0
KIT	3815	symbol	H. sapiens	3815	H. sapiens	1	1	1	1	1	1	1	0	0	0	0	1	1	0	0	1	1	1	0	1
SLC16A4	9122	symbol	H. sapiens	9122	H. sapiens	0	0	0	0	0	0	0	0	0	0	0	0	0	0	0	0	0	0	0	0
CSF1R	1436	symbol	H. sapiens	1436	H. sapiens	1	1	1	1	1	0	1	0	0	0	0	1	1	0	0	1	0	1	0	1
GAMT	2593	symbol	H. sapiens	2593	H. sapiens	0	0	0	0	0	0	0	0	0	0	0	0	0	1	1	0	0	0	0	0
LIPC	3990	symbol	H. sapiens	3990	H. sapiens	0	0	0	0	0	0	1	0	1	0	1	0	0	0	1	0	0	0	0	0
TNFSF11	8600	symbol	H. sapiens	8600	H. sapiens	1	1	0	0	0	1	0	1	0	1	0	1	1	0	0	1	0	0	0	0
SLC25A37	51312	symbol	H. sapiens	51312	H. sapiens	0	0	0	0	0	0	0	0	0	0	0	0	0	0	0	0	0	0	0	0
THEM6	51337	symbol	H. sapiens	51337	H. sapiens	0	0	0	0	0	0	0	0	0	0	0	0	0	0	0	0	0	0	0	0
KLF4	9314	symbol	H. sapiens	9314	H. sapiens	1	1	1	0	1	1	0	1	0	0	0	1	1	0	0	1	0	1	0	0
ARG1	383	symbol	H. sapiens	383	H. sapiens	0	1	0	0	0	0	0	1	0	0	0	1	0	1	0	0	1	0	0	0
PIGV	55650	symbol	H. sapiens	55650	H. sapiens	0	0	0	0	0	0	0	0	1	0	0	0	0	0	1	0	0	0	0	0
STC1	6781	symbol	H. sapiens	6781	H. sapiens	1	0	1	0	0	1	0	0	0	0	0	0	0	0	0	0	0	1	0	0
OLR1	4973	symbol	H. sapiens	4973	H. sapiens	1	0	0	0	0	0	0	1	1	0	0	0	0	0	1	0	0	0	0	0
NFATC1	4772	symbol	H. sapiens	4772	H. sapiens	1	0	1	1	0	1	0	1	0	1	0	0	0	0	0	1	0	1	0	0
KCNK2	3776	symbol	H. sapiens	3776	H. sapiens	0	0	1	0	1	1	0	0	0	0	0	0	0	0	0	0	0	0	0	0
NFIL3	4783	symbol	H. sapiens	4783	H. sapiens	1	0	0	0	0	0	0	0	0	0	0	0	0	0	0	1	0	0	0	0
MDK	4192	symbol	H. sapiens	4192	H. sapiens	1	1	1	1	1	1	1	0	0	0	1	1	0	0	0	1	0	1	0	1
GRIA2	2891	symbol	H. sapiens	2891	H. sapiens	0	0	0	0	0	1	0	0	0	0	0	0	0	0	0	0	0	0	0	0
PUS1	80324	symbol	H. sapiens	80324	H. sapiens	0	0	0	0	0	0	0	0	0	0	0	0	0	0	0	0	0	0	0	0
ROR1	4919	symbol	H. sapiens	4919	H. sapiens	0	0	0	1	1	1	0	0	0	0	0	0	1	0	0	0	0	1	0	0
KIAA1614	57710	symbol	H. sapiens	57710	H. sapiens	0	0	0	0	0	0	0	0	0	0	0	0	0	0	0	0	0	0	0	0
KLK1	3816	symbol	H. sapiens	3816	H. sapiens	0	0	0	0	0	0	0	0	0	0	0	0	0	0	0	0	0	0	0	0
ALDH5A1	7915	symbol	H. sapiens	7915	H. sapiens	0	0	0	0	0	0	0	0	0	0	0	0	0	1	1	0	0	0	0	0
IFIH1	64135	symbol	H. sapiens	64135	H. sapiens	1	1	0	0	0	0	0	0	0	0	0	0	0	0	0	0	0	0	1	0
SLC2A14	144195	symbol	H. sapiens	144195	H. sapiens	0	0	0	0	0	0	0	0	1	0	0	0	0	0	0	0	0	0	0	0
OSGEPL1	64172	symbol	H. sapiens	64172	H. sapiens	0	0	0	0	0	0	0	0	0	0	0	0	0	0	0	0	0	0	0	0
FANCF	2188	symbol	H. sapiens	2188	H. sapiens	0	0	0	0	0	0	0	0	0	0	0	0	0	0	0	0	0	0	0	0
BTN2A2	10385	symbol	H. sapiens	10385	H. sapiens	0	0	0	0	0	0	0	0	0	0	0	1	1	0	0	0	0	0	0	0
KLF9	687	symbol	H. sapiens	687	H. sapiens	1	0	0	0	0	0	0	0	0	0	0	0	0	0	0	0	0	0	0	0
COL3A1	1281	symbol	H. sapiens	1281	H. sapiens	0	0	1	1	1	1	1	1	0	0	0	0	0	0	0	1	0	1	0	0
RHOB	388	symbol	H. sapiens	388	H. sapiens	1	0	1	0	1	0	0	0	0	0	0	0	0	0	0	0	1	0	0	1
CLEC4A	50856	symbol	H. sapiens	50856	H. sapiens	1	0	0	0	0	0	0	0	0	0	0	0	0	0	0	1	0	0	1	0
PPBP	5473	symbol	H. sapiens	5473	H. sapiens	1	0	0	0	0	0	0	1	0	0	0	0	0	0	0	0	0	0	0	0
WNT5B	81029	symbol	H. sapiens	81029	H. sapiens	1	0	0	1	1	1	1	0	0	0	0	0	0	0	0	0	0	0	0	1
CD2	914	symbol	H. sapiens	914	H. sapiens	1	1	0	0	0	0	0	0	0	0	0	1	0	0	0	1	0	0	1	0
PPP1R15A	23645	symbol	H. sapiens	23645	H. sapiens	0	0	0	0	0	0	0	0	0	0	0	0	1	0	0	0	0	0	0	0
THY1	7070	symbol	H. sapiens	7070	H. sapiens	0	0	0	0	1	0	0	0	0	0	0	1	1	0	0	0	0	1	0	1
RYR2	6262	symbol	H. sapiens	6262	H. sapiens	0	0	1	0	1	1	0	1	1	1	1	0	0	0	0	0	1	0	0	0
CCL20	6364	symbol	H. sapiens	6364	H. sapiens	1	0	0	0	0	0	0	1	0	1	0	0	1	0	0	0	0	0	0	1
NUDT6	11162	symbol	H. sapiens	11162	H. sapiens	0	0	0	0	0	0	0	0	0	0	0	0	0	0	0	0	0	0	0	0
UNC5C	8633	symbol	H. sapiens	8633	H. sapiens	1	0	0	0	0	0	0	0	0	0	0	0	0	0	0	0	1	1	0	0
EPHA3	2042	symbol	H. sapiens	2042	H. sapiens	1	0	0	1	1	1	0	1	0	0	0	0	0	0	0	0	0	1	0	0
ELANE	1991	symbol	H. sapiens	1991	H. sapiens	1	1	0	0	0	1	1	0	0	0	1	1	1	0	0	0	0	0	0	1
TCN1	6947	symbol	H. sapiens	6947	H. sapiens	0	0	0	0	0	0	0	0	0	0	0	0	0	0	0	0	0	0	0	0
TSBP1	10665	symbol	H. sapiens	10665	H. sapiens	0	0	0	0	0	0	0	0	0	0	0	0	0	0	0	0	0	0	0	0
MYC	4609	symbol	H. sapiens	4609	H. sapiens	1	0	1	1	1	1	1	0	0	0	0	1	1	0	0	0	1	1	0	0
BLZF1	8548	symbol	H. sapiens	8548	H. sapiens	0	0	0	0	0	0	0	0	0	0	0	0	0	0	0	0	0	0	0	0
PDZRN4	29951	symbol	H. sapiens	29951	H. sapiens	0	0	0	0	0	0	0	0	0	0	0	0	0	0	0	0	0	0	0	0
APLNR	187	symbol	H. sapiens	187	H. sapiens	1	0	1	0	1	1	0	0	0	0	0	0	1	0	0	0	0	0	0	0
FSCN1	6624	symbol	H. sapiens	6624	H. sapiens	1	0	0	0	0	0	0	0	0	0	0	0	0	0	0	0	0	1	0	0
KLF6	1316	symbol	H. sapiens	1316	H. sapiens	0	0	0	0	0	0	0	0	0	0	0	0	0	0	0	1	0	0	0	0
ITK	3702	symbol	H. sapiens	3702	H. sapiens	1	1	0	0	0	0	0	0	0	0	0	0	0	0	0	1	0	0	0	0
HPD	3242	symbol	H. sapiens	3242	H. sapiens	0	0	0	0	0	0	0	0	0	0	0	0	0	1	0	0	0	0	0	0
RPL35A	6165	symbol	H. sapiens	6165	H. sapiens	0	0	0	0	0	0	0	0	0	0	0	0	0	1	0	0	0	0	0	0
CD58	965	symbol	H. sapiens	965	H. sapiens	1	1	0	0	0	0	0	0	0	1	0	0	0	0	0	0	0	0	0	0
ADH1B	125	symbol	H. sapiens	125	H. sapiens	0	0	0	0	0	0	0	1	1	0	0	0	0	1	1	0	0	0	0	0
ANGPTL8	55908	symbol	H. sapiens	55908	H. sapiens	1	0	0	0	0	0	0	0	1	0	0	0	0	0	0	0	0	0	0	0
CCN1	3491	symbol	H. sapiens	3491	H. sapiens	1	0	1	0	1	1	1	0	0	0	1	1	1	0	0	0	1	0	0	1
IL1B	3553	symbol	H. sapiens	3553	H. sapiens	1	1	1	1	1	1	0	1	1	0	0	1	1	0	0	1	1	1	0	1
COL5A1	1289	symbol	H. sapiens	1289	H. sapiens	0	0	1	0	1	0	1	1	0	0	1	0	0	0	0	0	0	1	0	0
NPAS2	4862	symbol	H. sapiens	4862	H. sapiens	0	1	0	0	0	0	0	0	0	0	0	0	0	0	1	0	0	0	0	0
RRP1	8568	symbol	H. sapiens	8568	H. sapiens	0	0	0	0	0	0	0	0	0	0	0	0	0	0	0	0	0	0	0	0
NEDD9	4739	symbol	H. sapiens	4739	H. sapiens	1	1	0	1	1	0	0	0	0	1	0	1	1	0	0	0	0	1	0	1
GUCY1B1	2983	symbol	H. sapiens	2983	H. sapiens	0	0	0	0	0	0	0	1	0	1	0	0	0	0	0	0	1	0	0	0
SDC1	6382	symbol	H. sapiens	6382	H. sapiens	1	0	0	0	1	1	1	1	0	0	0	0	0	0	0	0	1	0	0	0
MMP10	4319	symbol	H. sapiens	4319	H. sapiens	1	0	0	0	0	0	1	0	0	0	0	0	0	0	0	0	0	0	0	0
WDR43	23160	symbol	H. sapiens	23160	H. sapiens	0	0	0	0	0	0	0	0	0	0	0	0	0	0	0	0	0	0	0	0
CDH2	1000	symbol	H. sapiens	1000	H. sapiens	0	0	0	1	1	1	1	1	0	0	0	0	1	0	0	0	0	1	0	0
SOD2	6648	symbol	H. sapiens	6648	H. sapiens	1	0	1	0	0	1	0	1	0	0	0	0	0	0	1	1	1	1	0	1
ZFP36	7538	symbol	H. sapiens	7538	H. sapiens	1	1	1	0	0	0	0	0	0	1	0	1	1	1	0	1	0	1	1	0
CYP46A1	10858	symbol	H. sapiens	10858	H. sapiens	0	0	0	0	0	0	0	0	1	0	0	0	0	1	1	0	0	0	0	0
ABCA2	20	symbol	H. sapiens	20	H. sapiens	0	0	0	0	0	0	0	0	1	0	0	0	0	0	1	0	0	1	0	0
SLC18A2	6571	symbol	H. sapiens	6571	H. sapiens	1	0	0	0	0	0	0	0	1	0	0	0	0	0	0	1	0	0	0	0
DKK2	27123	symbol	H. sapiens	27123	H. sapiens	1	0	0	1	0	1	0	0	0	0	0	0	0	0	0	0	0	0	0	0
SLC19A2	10560	symbol	H. sapiens	10560	H. sapiens	0	0	0	0	0	0	0	0	1	0	0	0	0	0	1	0	0	0	0	0
CEBPA	1050	symbol	H. sapiens	1050	H. sapiens	1	1	1	1	1	1	0	1	1	1	0	1	1	0	0	1	1	1	0	0
ABHD5	51099	symbol	H. sapiens	51099	H. sapiens	0	0	0	0	0	0	0	0	1	0	0	0	0	0	1	0	0	0	0	0
MTNR1B	4544	symbol	H. sapiens	4544	H. sapiens	1	0	0	0	1	0	0	0	0	0	0	0	0	0	0	0	0	0	0	0
SCAF4	57466	symbol	H. sapiens	57466	H. sapiens	0	0	0	0	0	0	0	0	0	0	0	0	0	0	0	0	0	1	0	0
PF4	5196	symbol	H. sapiens	5196	H. sapiens	1	1	1	0	0	0	1	1	0	0	1	1	0	0	0	1	0	1	1	0
WIF1	11197	symbol	H. sapiens	11197	H. sapiens	1	0	1	1	1	1	0	0	0	0	0	0	0	0	0	0	0	0	0	0
GSTZ1	2954	symbol	H. sapiens	2954	H. sapiens	0	0	0	0	0	0	0	0	0	0	0	0	0	1	0	0	0	0	0	0
TNFRSF11B	4982	symbol	H. sapiens	4982	H. sapiens	1	0	0	0	0	1	1	1	0	0	0	1	0	0	0	0	1	1	0	0
VEGFA	7422	symbol	H. sapiens	7422	H. sapiens	1	1	1	1	1	1	1	1	0	0	1	1	1	0	0	1	0	1	0	1
IL18RAP	8807	symbol	H. sapiens	8807	H. sapiens	1	1	0	0	0	0	0	1	0	0	0	1	1	0	0	1	1	0	0	0
ORM1	5004	symbol	H. sapiens	5004	H. sapiens	1	1	0	0	0	0	1	0	0	0	0	0	0	0	0	0	0	0	1	0
MYBPC2	4606	symbol	H. sapiens	4606	H. sapiens	0	0	0	0	0	0	0	0	0	0	0	0	0	0	0	0	0	0	0	0
AREG	374	symbol	H. sapiens	374	H. sapiens	1	0	1	1	1	1	1	1	0	0	0	0	1	0	0	0	1	1	0	0
INHBB	3625	symbol	H. sapiens	3625	H. sapiens	1	0	1	1	0	1	0	1	0	0	0	0	0	0	0	0	1	1	0	0
UPK3B	105375355	symbol	H. sapiens	105375355	H. sapiens	0	0	0	0	0	0	0	0	0	0	0	0	0	0	0	0	0	0	0	0
CDA	978	symbol	H. sapiens	978	H. sapiens	1	0	0	0	0	0	0	0	0	0	0	0	0	1	0	0	0	0	0	0
SLC27A2	11001	symbol	H. sapiens	11001	H. sapiens	0	0	0	0	0	0	1	0	1	0	0	0	0	1	1	0	0	0	0	0
CACNA2D3	55799	symbol	H. sapiens	55799	H. sapiens	0	0	0	1	0	0	0	0	0	0	0	0	0	0	0	0	0	0	0	0
LYPD1	116372	symbol	H. sapiens	116372	H. sapiens	1	0	0	0	0	0	0	0	0	0	0	0	0	0	0	0	1	0	0	0
CYP4B1	1580	symbol	H. sapiens	1580	H. sapiens	0	0	0	0	0	0	0	0	0	0	0	0	0	0	1	0	0	0	0	0
CXCR1	3577	symbol	H. sapiens	3577	H. sapiens	1	0	0	0	0	0	0	0	0	1	0	0	1	0	0	0	0	0	0	0
LDLR	3949	symbol	H. sapiens	3949	H. sapiens	1	1	0	0	1	1	0	1	1	0	0	1	0	0	0	0	0	1	0	0
HP	3240	symbol	H. sapiens	3240	H. sapiens	1	0	0	0	0	0	0	0	0	0	0	0	0	0	0	0	1	0	0	0
OAS1	4938	symbol	H. sapiens	4938	H. sapiens	1	1	0	0	0	0	0	0	0	0	0	0	0	0	0	0	0	0	1	0
CR2	1380	symbol	H. sapiens	1380	H. sapiens	1	1	0	0	0	0	0	0	0	0	0	1	0	0	0	1	0	0	0	0
TDO2	6999	symbol	H. sapiens	6999	H. sapiens	0	0	0	0	0	0	0	0	0	0	0	0	0	1	1	0	0	0	0	0
VIP	7432	symbol	H. sapiens	7432	H. sapiens	1	0	0	0	0	1	0	0	1	0	0	0	0	0	0	0	0	0	0	0
PPARGC1A	10891	symbol	H. sapiens	10891	H. sapiens	0	0	0	1	0	0	1	1	0	0	0	0	1	0	1	0	0	0	0	0
WNT3	7473	symbol	H. sapiens	7473	H. sapiens	1	0	1	1	0	1	1	0	0	0	0	1	0	0	0	0	0	1	0	1
DDX3Y	8653	symbol	H. sapiens	8653	H. sapiens	0	0	0	0	0	0	0	0	0	0	0	0	0	0	0	0	0	0	0	0
AZU1	566	symbol	H. sapiens	566	H. sapiens	1	1	0	0	0	0	0	0	0	1	1	1	1	0	0	1	0	0	1	1
UBASH3A	53347	symbol	H. sapiens	53347	H. sapiens	0	0	0	0	0	0	0	0	0	0	0	0	0	0	0	0	0	0	0	0
STX11	8676	symbol	H. sapiens	8676	H. sapiens	0	0	0	0	0	0	0	0	0	0	0	0	0	0	0	0	0	0	0	0
IL15	3600	symbol	H. sapiens	3600	H. sapiens	1	1	0	1	0	0	0	1	0	0	0	1	1	0	0	1	0	0	0	0
FDXR	2232	symbol	H. sapiens	2232	H. sapiens	0	0	0	0	0	0	0	0	1	0	0	0	0	0	1	0	0	0	0	0
GATA4	2626	symbol	H. sapiens	2626	H. sapiens	0	1	1	0	1	1	0	0	0	0	0	0	1	0	0	0	0	0	0	0
LCAT	3931	symbol	H. sapiens	3931	H. sapiens	0	0	0	0	0	0	0	0	1	0	0	0	0	0	1	0	0	0	0	0
ADM	133	symbol	H. sapiens	133	H. sapiens	1	0	1	0	1	1	0	0	1	1	0	0	0	0	0	0	1	0	0	0
RGS1	5996	symbol	H. sapiens	5996	H. sapiens	1	0	0	0	0	0	0	0	0	0	0	0	0	0	0	0	0	0	0	0
CYP27A1	1593	symbol	H. sapiens	1593	H. sapiens	0	0	0	0	0	0	0	0	1	0	0	0	0	1	1	0	0	0	0	0
FGF23	8074	symbol	H. sapiens	8074	H. sapiens	1	0	0	1	0	1	1	0	1	0	0	0	1	1	1	0	1	1	0	0
NELL1	4745	symbol	H. sapiens	4745	H. sapiens	0	0	0	0	0	0	1	0	0	0	1	0	0	0	0	0	0	0	0	0
SERPINB5	5268	symbol	H. sapiens	5268	H. sapiens	1	0	1	0	0	0	1	0	0	0	0	0	0	0	0	0	0	0	0	0
JUN	3725	symbol	H. sapiens	3725	H. sapiens	1	0	0	1	0	1	0	1	0	0	0	0	0	0	0	0	1	0	0	0
CD28	940	symbol	H. sapiens	940	H. sapiens	1	1	0	1	0	0	0	1	0	0	0	1	1	0	0	1	0	0	0	0
ADAMTS6	11174	symbol	H. sapiens	11174	H. sapiens	1	0	1	0	1	0	1	0	0	0	0	0	0	0	0	0	0	0	0	0
GPC5	2262	symbol	H. sapiens	2262	H. sapiens	1	0	0	0	0	1	1	0	0	0	0	0	0	0	0	0	0	0	0	0
FASN	2194	symbol	H. sapiens	2194	H. sapiens	1	0	0	0	0	0	0	1	0	0	0	0	0	0	1	1	0	0	0	0
CLGN	1047	symbol	H. sapiens	1047	H. sapiens	0	0	0	0	0	0	0	0	0	0	0	0	0	0	0	0	0	0	0	0
FFAR2	2867	symbol	H. sapiens	2867	H. sapiens	1	1	0	0	0	0	0	0	1	0	0	0	0	0	0	0	0	0	0	0
CA2	760	symbol	H. sapiens	760	H. sapiens	0	0	1	0	0	0	0	0	1	0	0	0	0	0	0	0	0	0	0	0
NFE2	4778	symbol	H. sapiens	4778	H. sapiens	0	0	0	0	0	0	0	0	0	0	0	0	0	0	0	0	0	0	0	0
CYP4F8	11283	symbol	H. sapiens	11283	H. sapiens	0	0	0	0	0	0	0	0	0	0	0	0	0	0	1	0	0	0	0	0
SLC25A31	83447	symbol	H. sapiens	83447	H. sapiens	0	0	0	0	0	1	0	0	0	0	0	0	0	0	0	0	0	1	0	0
