# Supplementary material for: Immunomodulation and iron dysregulation: exploring their roles in the pathogenesis of osteoarthritis
Source: BMC Med Genomics. 2025 Oct 22;18:167. doi: 10.1186/s12920-025-02206-4 (PMC12542007; doi:10.1186/s12920-025-02206-4)
Supplement: Supplementary file 1 — Supplementary Material 1. [file 12920_2025_2206_MOESM1_ESM.zip › Supplementary/Supplementary table 11.xlsx]

## Sheet: table11
Supplementary Table 11: Results of immueScore
ID	B_cells_naive_CIBERSORT	B_cells_memory_CIBERSORT	Plasma_cells_CIBERSORT	T_cells_CD8_CIBERSORT	T_cells_CD4_naive_CIBERSORT	T_cells_CD4_memory_resting_CIBERSORT	T_cells_CD4_memory_activated_CIBERSORT	T_cells_follicular_helper_CIBERSORT	T_cells_regulatory_(Tregs)_CIBERSORT	T_cells_gamma_delta_CIBERSORT	NK_cells_resting_CIBERSORT	NK_cells_activated_CIBERSORT	Monocytes_CIBERSORT	Macrophages_M0_CIBERSORT	Macrophages_M1_CIBERSORT	Macrophages_M2_CIBERSORT	Dendritic_cells_resting_CIBERSORT	Dendritic_cells_activated_CIBERSORT	Mast_cells_resting_CIBERSORT	Mast_cells_activated_CIBERSORT	Eosinophils_CIBERSORT	Neutrophils_CIBERSORT
Control	0.00793317	0	0.00801014	0.0564727	0	0.0436609	0.0482213	0.0358121	0	0	0	0.0210182	0.0607395	0	0.0107776	0.482484	0.0255623	0.00013765	0.0894326	0	0.00724228	0.102495
Control	0	0.000605334	0	0	0	0.0633022	0	0.0143752	0.0270082	0	0	0.0338033	0.116478	0	0.0110049	0.488629	0.0108121	0.000235784	0	0.202305	0.0314414	0
Control	0.000933119	0.00372067	0	0	0	0.278235	0	0	0	0	0	0.044076	0.0502666	0	0.0392555	0.29472	0.0625384	0	0	0.193362	0	0.0328932
Control	0	0.0293986	0	0.0920274	0	0.124772	0	0.0245328	0.0036028	0	0	0.0211272	0.0723241	0.0273383	0.0173437	0.280565	0.018338	0.00873216	0	0.17135	0.0501672	0.058381
Control	0.0382565	0	0	0	0	0.0558269	0	0.038521	0.0491623	0.0237933	0	0.10509	0.0567415	0	0.0414386	0.223565	0.0210378	0	0	0.325842	0.0152292	0.00549551
Control	0.0293203	0	0	0	0	0.0959201	0	0.0528034	0	0	0	0.0734989	0.0105954	0	0.0148165	0.297471	0	0.00516687	0	0.326995	0.093413	0
Control	0.0686135	0	0	0.0371393	0	0.186306	0	0.0184336	0.0130244	0.105803	0	0.00593838	0.0384013	0.0132522	0.18034	0.167765	0.0195427	0	0.087254	0	0	0.058187
Control	0.0454297	0	0	0	0	0.256906	0	0.0125929	0.0491347	0	0.0766631	0	0.0378746	0	0.0311006	0.0810976	0	0.00985446	0	0.385161	0	0.0141856
Control	0.0441238	0	0	0.0351751	0	0.0735103	0	0.0331469	0.030512	0	0.000186302	0.00191548	0.00637691	0.0509801	0.0204922	0.511479	0.0091082	0	0.129506	0	0.0215672	0.0319212
Control	0	0.0110126	0.011089	0.163186	0	0.156062	0.0426803	0.00299826	0	0.00157265	0	0.042573	0.042194	0	0.128793	0.213653	0.108249	0	0.0451739	0.0154538	0.0153101	0
OA	0.0216582	0.015565	0	0.0467748	0	0.00854553	0.00648992	0.0143614	0.0218841	0.0626085	0	0	0.0067538	0.182506	0.0302738	0.374234	0.00977422	0	0.184384	0	0	0.0141862
OA	0.0086531	0.0111403	0	0	0	0.0164974	0.0111628	0.00542181	0.0079349	0.0289515	0	0.00151212	0.0156815	0.197591	0.00701534	0.433793	0.0127065	0	0.240098	0	0	0.00184044
OA	0.0491847	0	0	0.0431883	0	0	0.0642735	0.042977	0.0325233	0.0128915	0	0.0670502	0.0715557	0	0.0222373	0.36842	0.0256452	0	0.200053	0	0	0
OA	0.0283924	0.0172564	0	0.00865924	0.0144527	0	0.0145093	0.00862181	0.00883307	0.026409	0	0	0.0490694	0.135318	0.0323485	0.326727	0.024787	0	0.297352	0	0	0.00726433
OA	0	0.0914485	0.00336832	0.0129431	0.012209	0.0212068	0.0306876	0	0	0.0168645	0	0	0.106479	0.100257	0.0088391	0.218512	0.0153686	0.00337439	0.354366	0	0	0.00407629
OA	0	0.00989032	0	0.0257242	0	0	0.0072802	0	0.0203713	0	0	0.0164638	0.244059	0	0.0393136	0.256877	0.0202714	0	0.3585	0	0	0.00124826
OA	0.0627326	0	0.00772033	0.0125073	0	0	0.0178231	0.000844032	0.00777955	0.050004	0	0	0	0.279921	0.0257898	0.349614	0	0	0.17202	0	0	0.0132435
OA	0.0271487	0.00837906	0.00414201	0.0196755	0.00190284	0	0.00686365	0.00187047	0.00523861	0.0177472	0	0.00713878	0.0645551	0.0223083	0.0214299	0.623964	0.00836582	0	0.124317	0	0	0.0349529
OA	0.0378258	0.0505189	0	0.0415397	0	0.0715204	0.0226864	0	0.0227959	0.0125626	0	0.000514873	0.019869	0	0.0233335	0.307464	0.0386408	0	0.319758	0	0	0.0309706
OA	0	0.147818	0.0392924	0	0.0731422	0.00924245	0	0	0.0263822	0.0422025	0	0	0.0198423	0	0.0446584	0.352565	0.0374	0	0.190866	0	0	0.0165897
Control	0.0866128	0	0	0.0125854	0.0857157	0.0703546	0.0811111	0	0.000612205	0.0182166	0.0689093	0	0.00184646	0.2151	0.0201164	0.0670918	0.0160797	0	0.254157	0.00149129	0	0
Control	0.0432509	0	0	0.0845804	0	0	0	0.0171211	0.0276639	0	0.0166455	0.0427544	0.0258629	0	0.0178948	0.622534	0.00192094	0	0.0910721	0	0.00869927	0
Control	0.0275297	0	0	0.0171613	0	0.34958	0	0	0.0250346	0	0.0986181	0.110116	0.0888807	0	0	0	0.0482593	0.0272604	0.0477752	0	0.159784	0
Control	0.00988085	0	0	0	0.00812821	0.00938128	0.0189637	0	0.00685704	0.0161393	0.0262965	0	0.145339	0.0030524	0	0	0	0.0110109	0	0.0688169	0	0.676134
Control	0.0603948	0	0	0.0436054	0	0.143782	0.049835	0.0308911	0.0248457	0.00658353	0.00098164	0.0102812	0.0699999	0	0.0827512	0.20461	0.0368526	0.0155493	0	0.16844	0.0505972	0
Control	0	0.00561863	0	0	0	0.192464	0	0	0.070377	0	0.0113183	0.0408622	0.00654112	0	0	0.139944	0.0331934	0	0.499681	0	0	0
Control	0.00482437	0	0	0.0221736	0	0.00632482	0	0	0.04374	0.00421914	0	0.0153051	0	0.306224	0.0339188	0.535646	0.00489557	0	0.0227287	0	0	0
Control	0.026073	0	0	0.0636997	0	0.0606863	0	0.0337702	0.00165958	0	0	0.0309578	0.0907794	0	0.0217585	0.428585	0.0332367	0	0.102378	0.0971015	0.00931492	0
Control	0.0115626	0	0	0.031635	0	0.091876	0	0.0194421	0.0159281	0	0	0.0443388	0.0942404	0	0.0300816	0.41227	0.0472234	0	0	0.201403	0	0
Control	0.0371625	0	0	0	0	0.119267	0	0.03597	0.00912486	0	0	0.0680229	0.0387191	0	0.0338063	0.507723	0.0092845	0	0	0.140173	0.000746724	0
OA	0.0766994	0.00272587	0	0	0	0.0464559	0.00829027	0.0450314	0.0162637	0.0524726	0	0.0087765	0	0.018069	0.0387343	0.47937	0.0258359	0	0.181275	0	0	0
OA	0.0313275	0.0102402	0	0.0159076	0	0.0785571	0	0.0150124	0.00947033	0.00811	0	0.0339395	0.113623	0.0241279	0.0559647	0.497177	0.0289512	0	0.077592	0	0	0
OA	0.00396613	0.0361855	0.0105373	0.0531304	0	0.0375543	0	0	0.029147	0	0	0.0137031	0.0171817	0	0.0311897	0.392692	0.018918	0	0.355795	0	0	0
OA	0	0.178345	0.0637211	0.100522	0	0.00370963	0.0236753	0.0344957	0.0269148	0.0455387	0	0.00842161	0	0.0519987	0.0334005	0.169208	0.0188053	0	0.241243	0	0	0
OA	0.0155232	0	0	0.0211781	0	0.0979678	0.0348048	0	0	0	0	0.0116466	0	0	0.033928	0.23196	0.0409859	0	0.512005	0	0	0
OA	0.0313727	0	0	0	0	0.0740207	0	0	0	0	0	0.03665	0.0305719	0	0.0138136	0.630279	0.0250697	0	0.0968033	0	0	0.0614192
OA	0	0.00761804	0.00719679	0	0	0.0365172	0.0109972	0	0.00627341	0.0240948	0	0.0149294	0	0	0.0118254	0.535303	0.040548	0	0.304697	0	0	0
OA	0.0169713	0.00407709	0	0.0032333	0	0.0575242	0.000180527	0.0150457	0.0131743	0	0	0.0202305	0.0792092	0.0762013	0.0242741	0.398816	0.0278879	0	0.263174	0	0	0
OA	0.0264084	0.00181435	0	0.0888588	0	0	0.00896164	0	0.0110652	0.0101825	0	0.0257371	0	0	0.0332843	0.326497	0.0274916	0	0.439699	0	0	0
OA	0.0237044	0	0	0.0192734	0	0.0170075	0.000195001	0	0.018777	0	0.0106393	0	0.0831056	0.0981487	0.0194743	0.63929	0.00816053	0	0.0622243	0	0	0
Control	0.0195307	0.00397031	0	0.0159561	0	0.140542	0	0.00201292	0.0293596	0	0.0182015	0	0.11188	0.037126	0.0164579	0.395566	0.0128764	0	0.172136	0.00422727	0	0.0201555
Control	0.0253333	0.00799335	0.0146132	0.0483422	0	0.120471	0	0.026801	0.00697145	0	0.0150625	0	0.139028	0.00584954	0.0254086	0.398745	0.00957212	0	0.108236	0.0135503	0	0.0340218
Control	0.0321676	0.0307905	0	0.00760699	0.00117371	0.028587	0.00359777	0	0.000650648	0.0240063	0	0	0.140913	0.00454301	0.0162512	0.443152	0	0	0.196153	0	0	0.0704067
Control	0.0416117	0.00908157	0.016826	0.0401853	0	0.0307242	0.0149071	0.00469135	0	0.0126947	0.0202707	0	0.0942547	0.0123791	0.018827	0.400219	0.0123291	0	0.0860273	0.0446814	0.0244345	0.115855
Control	0	0.0591727	0.0199375	0.0316784	0	0.045248	0	0.00448624	0	0.0153452	0	0	0.0655021	0.0114159	0.0221181	0.452369	0.00338044	0	0.122468	0.0263012	0	0.120577
Control	0.00615376	0	0	0.0135846	0	0.133548	0	0.0249024	0	0	0.00294085	0	0.136659	0.0401069	0.0189926	0.386561	0.0193753	0	0.203867	0	0	0.0133088
Control	0.00336549	0.0271155	0.0185774	0.0269283	0	0.130995	0	0.014896	0	0	0.018739	0	0.151895	0.0146638	0.0206093	0.387756	0.0144787	0	0.138653	0.0197246	0	0.0116031
Control	0.0430111	0.00530714	0.00171837	0.0496335	0	0.0139475	0.00542958	0.00708403	0.0171009	0.00390762	0	0	0.141117	0.00150941	0.0184632	0.40813	0.00770539	0	0.189063	0	0	0.0868724
Control	0.0150953	0.0418085	0.0236361	0.0489768	0	0.0108763	0	0.00889194	0.00126601	0	0.0199432	0	0.0861971	0	0.0160564	0.397457	0	0	0.161596	0.009341	0	0.158859
Control	0	0.0483247	0.0288539	0.03071	0	0.0480708	0	0.00729592	0	0.0124353	0	0.0115562	0.0371662	0.00899146	0.0303217	0.461633	0.00633947	0	0.144242	0	0	0.124059
OA	0.0490032	0.00481986	0.000603654	0.0229168	0	0.0406118	0.00687451	0.00961875	0.000783145	0.0114619	0	0.0147191	0.162834	0.015604	0.0361323	0.41429	0.0281659	0	0.180741	0.000820466	0	0
OA	0.0299753	0	0.0268673	0.026373	0	0.0303766	0.0113435	0.0125255	0	0.0560605	0	0.00711874	0.0482775	0.0233792	0.0236614	0.477383	0.0275363	0	0.110128	0.0641314	0.0063786	0.0184841
OA	0.0138888	0.0253162	0.0363906	0.0300467	0	0.0536129	0.0144345	0.0139281	0.00137712	0.0148499	0.00779063	0	0.0810281	0.0157968	0.0382655	0.464281	0.0187062	0	0.140707	0.027196	0.00238416	0
OA	0.0167756	0.0166421	0.0264611	0	0	0.0190511	0.0106572	0.0103006	0.00441762	0.0359445	0	0.00549459	0.0848376	0.0511075	0.0409686	0.47568	0.00903303	0	0.185892	0	0	0.00673636
OA	0.0174853	0.0154313	0.0030866	0.0139078	0	0.0737885	0	0.00927307	0.0136593	0.0301882	0	0.00478866	0.0803673	0.017041	0.0501163	0.43895	0.0233241	0	0.10891	0.0814166	0.0121446	0.00612172
OA	0.0111646	0.0265328	0.019223	0.0244412	0	0.0637786	0	0	0.00829299	0.0104309	0	0.0099435	0.0721042	0	0.0201324	0.512006	0.0197692	0	0.194599	0	0	0.00758213
OA	0.0112519	0.0226085	0	0	0	0.000332382	0	0.0112636	0.0119914	0.028153	0	0.0209788	0.0964869	0.0119395	0.0481154	0.55913	0.0208657	0	0.156671	0.000211939	0	0
OA	0.0545945	0	0.000169374	0.0249508	0	0.0394043	0.010756	0	0.0399601	0.0196153	0	0	0.118844	0.0208852	0.0298083	0.381008	0.0283218	0	0.17579	0	0	0.055893
OA	0.0332171	0.0268091	0.00725492	0.0551118	0	0.0157615	0	0.0257448	0.0191705	0.0219452	0.0046914	0	0.0451769	0.0251327	0.0520075	0.45628	0.015877	0	0.18952	0	0	0.00630037
OA	0.0301888	0.0306537	0	0.0686758	0	0.0318079	0	0.0331703	0.035216	0.012029	0	0	0.0423353	0	0.0578748	0.418105	0.0462211	0	0.184024	0.00264574	0	0.00705234
OA	0.0257642	0.0147093	0.0135696	0.0621528	0	0.0415404	0	0.0568891	0.0109746	0	0	0	0	0	0.031759	0.523671	0.036324	0	0.105618	0.0560656	0	0.0209619
OA	0.0302999	0.0142668	0.0173065	0.0382433	0	0.0266555	0.000508986	0.0458347	0.00768362	0.00555205	0.00558238	0	0.0550886	0	0.0325123	0.456106	0.0523898	0	0.159069	0.0302632	0	0.022637
OA	0.0432692	0	0.00776763	0.109158	0	0.000482645	0	0.0340003	0.0223157	0.0223926	0	0.00444622	0.0158712	0	0.047941	0.478229	0.0389352	0	0.118644	0.0496475	0	0.00690026
OA	0.016535	0.0115366	0.0226092	0.0346731	0	0.0393183	0.00367062	0.0317419	0.0213706	0.0325924	0	0.00668687	0.082258	0	0.0548318	0.446259	0.0243797	0	0.111441	0.0412553	0	0.0188412
OA	0.0220668	0.0265106	0.0119838	0.0292043	0	0	0.0263573	0.0022301	0.00515644	0.0668031	0	0	0.045229	0	0.0324816	0.534449	0.0091809	0	0.166317	0.00327001	0	0.0187599
OA	0.0349755	0.0197558	0.0187822	0.0398296	0	0.017319	0	0.00531972	0.0161724	0.0535588	0	0.00147876	0.110549	0	0.0437225	0.379935	0.0144676	0	0.118439	0.0524336	0	0.0732613
OA	0.0103331	0.0578792	0	0.0689016	0	0	0	0.0374859	0.0211592	0.00628213	0	0.00301288	0	0	0.0533837	0.469001	0.0507991	0	0.168809	0.0479839	0	0.00496872
OA	0	0.0392497	0	0.0230137	0	0.107314	0.00586733	0.0482993	0.00691656	0.0123263	0	0.011443	0.0889461	0	0.0720263	0.398592	0.0328775	0	0.121595	0.0201671	0	0.0113654
OA	0.0208161	0.0556425	0	0.0257532	0	0.0718032	0	0.00531668	0.0151024	0.0376963	0	0.00926299	0.0379591	0.000661506	0.0610563	0.407017	0.0352116	0	0.160124	0.00210302	0	0.0544743
OA	0.0207149	0.00521709	0	0.0163249	0	0.0596603	0	0.0218793	0.00814934	0.048012	0	0.017939	0.0885604	0.0203367	0.0628887	0.421348	0.0407888	0	0.130046	0.0381355	0	0
OA	0.00999783	0.0109058	0	0.0131248	0	0.0210449	0	0.0108678	0.0236565	0	0	0.00611016	0.0795553	0.0879612	0.0335583	0.411251	0.0633925	0	0.228574	0	0	0
OA	0.0118903	0.0155048	0.0169571	0.0224714	0	0.0697886	0.000329293	0.0257565	0.00499808	0.0150285	0	0.0044898	0.0590454	0.00973942	0.0320497	0.451319	0.0294814	0	0.222456	0.00869504	0	0
OA	0.0300343	0.032406	0	0.034987	0	0.0365744	0	0.0569716	0.0213172	0.0162064	0	0	0.00191064	0.0163489	0.0451648	0.400874	0.0559364	0	0.19926	0.049103	0	0.00290586
OA	0.0276634	0.0090459	0	0.0277219	0	0.0100433	0.00602823	0.0224	0	0.011133	0	0	0.0613392	0.00633564	0.0590125	0.522912	0.0262847	0	0.203271	0	0	0.00680922
OA	0.00355175	0.0534218	0	0.0519502	0	0.0346261	0	0.0326756	0	0	0	0	0.0139221	0.00132901	0.0471267	0.481989	0.0464363	0	0.203158	0	0	0.0298126
OA	0.00567291	0.0247118	0	0	0	0.135558	0	0.00642227	0	0	0	0	0	0.0206352	0.0268328	0.540405	0.0345385	0	0.161442	0.0227715	0	0.0210104
OA	0.021089	0.00949707	0.0336943	0.0384646	0	0.0487726	0	0.0270075	0.0353835	0.0107549	0	0.014456	0.0876749	0	0.0449599	0.418472	0.036685	0	0.170846	0	0	0.00224326
OA	0.0578704	0	0	0.0265903	0.0279324	0.0233495	0	0.00542066	0.0217526	0.0111635	0	0.00307487	0.00968004	0.00388579	0.0341639	0.47185	0.0310364	0	0.254575	0	0	0.0176545
OA	0.0138848	0.0166236	0	0.0421545	0	0.0380548	0	0.0289457	0	0	0	0.0221597	0.0382851	0	0.0297347	0.443851	0.0550657	0	0.267262	0	0	0.00397913
OA	0.0055022	0.0425078	0	0.0138895	0	0.0706795	0.0208327	0.0111627	0.00920757	0.0416248	0	0	0.0503089	0.016762	0.0520919	0.411826	0.0283988	0	0.197972	0	0	0.0272345
OA	0.025911	0.0193567	0	0.0676143	0	0.0165515	0.00525278	0.0165272	0.0284345	0.0118453	0	0.00850666	0.0379122	0.107031	0.0469662	0.399947	0.02211	0	0.172026	0	0	0.0140073
OA	0.0140242	0	0	0.000636385	0	0.0996098	0	0.052549	0	0	0	0	0.0759137	0.0275003	0.0214212	0.522341	0.0209968	0	0.150846	0.0141619	0	0
OA	0	0.0508831	0	0.00890399	0	0.0850337	0.00155215	0	0.00702448	0	0.0286843	0	0.0203926	0.0267268	0.040433	0.487945	0.0293478	0	0.161741	0.0230271	0	0.0283045
OA	0.00985154	0.0143002	0.00756294	0.0153807	0	0.0101028	0.0108214	0.0165833	0	0.01748	0	0.0191606	0.0496107	0.0655883	0.0367542	0.538049	0	0	0.182064	0	0	0.00669083
OA	0.0267524	0.0106052	0	0.0355322	0.0303246	0.00955654	0.000188728	0	0.0270677	0.0156207	0	0.00109167	0.0357432	0.0101454	0.0456665	0.490552	0.0383499	0	0.203371	0	0	0.0194317
OA	0.00232412	0.0365108	0	0.0454181	0	0.059641	0	0.0196384	0.016958	0	0.00778461	0.00046604	0	0.0314356	0.0269902	0.465106	0.0144406	0	0.223374	0.00835836	0	0.0415542
OA	0.0161004	0.00987457	0	0.000154218	0	0.0721532	0	0.00937958	0	0.00362931	0	0.00849834	0.0832165	0	0.032375	0.463818	0.035382	0	0.265419	0	0	0
OA	0	0.0340709	0	0.0216513	0	0.0180002	0	0.0504137	0.0226577	0.0179619	0	0	0	0.0384396	0.0494078	0.447702	0.0585867	0	0.226928	0.00213623	0	0.0120439
OA	0	0.0445851	0	0.0364743	0	0	0	0.0324555	0.00226736	0	0	0	0.00907426	0	0.036772	0.582296	0.0348468	0	0.206731	0.00363417	0	0.0108645
OA	0.00806623	0.0254798	0	0.0323043	0	0.00672434	0	0.07668	0.0105341	0	0	0	0.0568132	0	0.0333143	0.439968	0.0221268	0	0.195684	0.0315946	0	0.0607102
