# Supplementary material for: Immunomodulation and iron dysregulation: exploring their roles in the pathogenesis of osteoarthritis
Source: BMC Med Genomics. 2025 Oct 22;18:167. doi: 10.1186/s12920-025-02206-4 (PMC12542007; doi:10.1186/s12920-025-02206-4)
Supplement: Supplementary file 1 — Supplementary Material 1. [file 12920_2025_2206_MOESM1_ESM.zip › Supplementary/Supplementary table 12.xlsx]

## Sheet: table12
Supplementary Table 12: Results of Estimate
	StromalScore	ImmuneScore	ESTIMATEScore
Control	1538.7	1939.08	3477.78
Control	1228.32	1649.76	2878.08
Control	1396.74	1641.14	3037.89
Control	1047.89	1690.87	2738.76
Control	1363.7	1372.37	2736.07
Control	1809.13	1441.49	3250.63
Control	1312.39	1501.64	2814.03
Control	1551.84	998.556	2550.4
Control	1534.65	1926.71	3461.37
Control	1738.21	2189.64	3927.85
OA	2244.92	2076.37	4321.29
OA	1871.75	2611.21	4482.96
OA	1731.52	2388.63	4120.15
OA	2412.16	2100.24	4512.4
OA	1893.54	2699.54	4593.08
OA	2102.81	2483.99	4586.8
OA	1998.15	2528.37	4526.52
OA	1917.08	2708.94	4626.02
OA	1971.96	2499.8	4471.76
OA	2013.92	2080.81	4094.73
Control	1587.45	1916.98	3504.42
Control	1586.77	2111.04	3697.81
Control	1035.95	-366.711	669.238
Control	47.0937	2233.9	2280.99
Control	1161.58	1465.46	2627.04
Control	1013.13	743.542	1756.67
Control	2211.12	1890.42	4101.53
Control	2007.02	2384.23	4391.25
Control	1677.33	2266.43	3943.76
Control	1472.9	2138.19	3611.09
OA	1725.01	1928.32	3653.33
OA	1300.89	2147.58	3448.47
OA	2013.54	2258.3	4271.84
OA	1844.97	2994.78	4839.76
OA	1676.81	862.97	2539.78
OA	1807.69	2246.76	4054.44
OA	1449.43	2304.77	3754.21
OA	1907.25	2187.33	4094.58
OA	2269.25	1559.15	3828.4
OA	1605.47	2374.72	3980.19
Control	1988.52	2003.44	3991.96
Control	1990.58	2193.88	4184.46
Control	2025	2553.41	4578.41
Control	2063	2827.89	4890.89
Control	2012.5	2632.1	4644.61
Control	1959.96	1923.97	3883.94
Control	1949.69	2049.09	3998.78
Control	2022.45	2636.45	4658.89
Control	1875.17	2832.11	4707.28
Control	2010.64	2605.22	4615.85
OA	2152.68	2251.67	4404.36
OA	2246.74	2451.75	4698.5
OA	2121.98	2306.23	4428.21
OA	2152.91	2226.73	4379.65
OA	2278.8	2349.73	4628.53
OA	2156.14	2185.16	4341.3
OA	2159.41	2125.57	4284.99
OA	2126.77	2495.36	4622.12
OA	2108.14	2477.16	4585.3
OA	2127.32	2416.55	4543.88
OA	2173.51	2246.47	4419.98
OA	2198.28	2245.81	4444.09
OA	2101.11	2586.16	4687.27
OA	2214.39	2454.74	4669.14
OA	2157.92	2321.07	4478.99
OA	2285.98	2690.72	4976.7
OA	2160.07	2235.5	4395.58
OA	2210.96	2362.91	4573.87
OA	2197.7	2514.7	4712.4
OA	2110.84	2405.56	4516.4
OA	2224.16	2182.58	4406.74
OA	2241.88	2251.27	4493.15
OA	2201.06	2137.44	4338.49
OA	2141.56	2116.74	4258.3
OA	2145.85	2139.25	4285.1
OA	2090.36	1975.43	4065.79
OA	2098.7	2373.81	4472.52
OA	2169.11	2123.58	4292.69
OA	2109.56	1918.83	4028.39
OA	2246.42	2433.16	4679.58
OA	2084.72	2457.05	4541.77
OA	2038.36	2056.27	4094.63
OA	2020.04	1994.9	4014.93
OA	2159.44	2216.65	4376.1
OA	2194.06	2219.29	4413.35
OA	2139.01	1996.26	4135.28
OA	2178.74	2205.14	4383.89
OA	2007.46	2003.51	4010.97
OA	2101.17	2147.9	4249.07
OA	2183.94	2063.56	4247.5
