# Supplementary material for: Immunomodulation and iron dysregulation: exploring their roles in the pathogenesis of osteoarthritis
Source: BMC Med Genomics. 2025 Oct 22;18:167. doi: 10.1186/s12920-025-02206-4 (PMC12542007; doi:10.1186/s12920-025-02206-4)
Supplement: Supplementary file 1 — Supplementary Material 1. [file 12920_2025_2206_MOESM1_ESM.zip › Supplementary/Supplementary table 8.xlsx]

## Sheet: table8
Supplementary Table 8: Detail of antibodies of Immunohistochemistry
Antibody	Source	Concentration	Incubation time
anti-HBCh	Abcam company, ab275018	1:500	overnight
anti-TLR7	Abcam company, ab179513	1:200	overnight
anti-ABH63	Abcam company, ab133496	1:1000	overnight
anti-AZU1	Abcam company, ab109025	1:250	overnight
anti-ORM1	Abcam company, ab137079	1:100	overnight
