# Supplementary material for: Immunomodulation and iron dysregulation: exploring their roles in the pathogenesis of osteoarthritis
Source: BMC Med Genomics. 2025 Oct 22;18:167. doi: 10.1186/s12920-025-02206-4 (PMC12542007; doi:10.1186/s12920-025-02206-4)
Supplement: Supplementary file 1 — Supplementary Material 1. [file 12920_2025_2206_MOESM1_ESM.zip › Supplementary/Supplementary table1.xlsx]

## Sheet: table1
Supplementary Table 1 : Information of sample
GSM1332201	Control	0	C1
GSM1332202	Control	0	C1
GSM1332203	Control	0	C1
GSM1332204	Control	0	C1
GSM1332205	Control	0	C1
GSM1332206	Control	0	C1
GSM1332207	Control	0	C1
GSM1332208	Control	0	C1
GSM1332209	Control	0	C1
GSM1332210	Control	0	C1
GSM1332211	OA	1	C2	GSM1332211	C1
GSM1332212	OA	1	C2	GSM1332212	C1
GSM1332213	OA	1	C2	GSM1332213	C1
GSM1332214	OA	1	C2	GSM1332214	C1
GSM1332215	OA	1	C2	GSM1332215	C1
GSM1332216	OA	1	C2	GSM1332216	C1
GSM1332217	OA	1	C2	GSM1332217	C1
GSM1332218	OA	1	C2	GSM1332218	C1
GSM1332219	OA	1	C2	GSM1332219	C1
GSM1332220	OA	1	C2	GSM1332220	C1
GSM1337304	Control	0	C2
GSM1337305	Control	0	C2
GSM1337306	Control	0	C1
GSM1337307	Control	0	C1
GSM1337308	Control	0	C1
GSM1337309	Control	0	C1
GSM1337310	Control	0	C2
GSM1337311	Control	0	C1
GSM1337312	Control	0	C1
GSM1337313	Control	0	C1
GSM1337327	OA	1	C2	GSM1337327	C1
GSM1337328	OA	1	C2	GSM1337328	C1
GSM1337329	OA	1	C2	GSM1337329	C1
GSM1337330	OA	1	C2	GSM1337330	C1
GSM1337331	OA	1	C2	GSM1337331	C2
GSM1337332	OA	1	C2	GSM1337332	C1
GSM1337333	OA	1	C2	GSM1337333	C1
GSM1337334	OA	1	C2	GSM1337334	C1
GSM1337335	OA	1	C2	GSM1337335	C1
GSM1337336	OA	1	C2	GSM1337336	C1
GSM1248759	Control	0	C1
GSM1248760	Control	0	C1
GSM1248761	Control	0	C1
GSM1248762	Control	0	C1
GSM1248763	Control	0	C1
GSM1248764	Control	0	C1
GSM1248765	Control	0	C1
GSM1248766	Control	0	C1
GSM1248767	Control	0	C2
GSM1248768	Control	0	C1
GSM1248769	OA	1	C1	GSM1248769	C2
GSM1248770	OA	1	C1	GSM1248770	C2
GSM1248771	OA	1	C1	GSM1248771	C2
GSM1248772	OA	1	C1	GSM1248772	C2
GSM1248773	OA	1	C1	GSM1248773	C2
GSM1248774	OA	1	C1	GSM1248774	C2
GSM1248775	OA	1	C1	GSM1248775	C2
GSM1248776	OA	1	C2	GSM1248776	C2
GSM1248777	OA	1	C2	GSM1248777	C2
GSM1248778	OA	1	C2	GSM1248778	C2
GSM1248779	OA	1	C1	GSM1248779	C2
GSM1248780	OA	1	C1	GSM1248780	C2
GSM1248781	OA	1	C1	GSM1248781	C2
GSM1248782	OA	1	C1	GSM1248782	C2
GSM1248783	OA	1	C1	GSM1248783	C2
GSM1248784	OA	1	C1	GSM1248784	C2
GSM1248785	OA	1	C1	GSM1248785	C2
GSM1248786	OA	1	C1	GSM1248786	C2
GSM1248787	OA	1	C1	GSM1248787	C2
GSM1248788	OA	1	C1	GSM1248788	C2
GSM1248789	OA	1	C2	GSM1248789	C1
GSM1248790	OA	1	C1	GSM1248790	C1
GSM1248791	OA	1	C1	GSM1248791	C1
GSM1248792	OA	1	C2	GSM1248792	C1
GSM1248793	OA	1	C2	GSM1248793	C1
GSM1248794	OA	1	C2	GSM1248794	C1
GSM1248795	OA	1	C2	GSM1248795	C1
GSM1248796	OA	1	C2	GSM1248796	C2
GSM1248797	OA	1	C2	GSM1248797	C1
GSM1248798	OA	1	C2	GSM1248798	C1
GSM1248799	OA	1	C2	GSM1248799	C1
GSM1248800	OA	1	C2	GSM1248800	C1
GSM1248801	OA	1	C2	GSM1248801	C1
GSM1248802	OA	1	C1	GSM1248802	C2
GSM1248803	OA	1	C2	GSM1248803	C1
GSM1248804	OA	1	C2	GSM1248804	C1
GSM1248805	OA	1	C2	GSM1248805	C1
GSM1248806	OA	1	C2	GSM1248806	C1
GSM1248807	OA	1	C2	GSM1248807	C1
GSM1248808	OA	1	C1	GSM1248808	C1
