# Supplementary material for: Immunomodulation and iron dysregulation: exploring their roles in the pathogenesis of osteoarthritis
Source: BMC Med Genomics. 2025 Oct 22;18:167. doi: 10.1186/s12920-025-02206-4 (PMC12542007; doi:10.1186/s12920-025-02206-4)
Supplement: Supplementary file 1 — Supplementary Material 1. [file 12920_2025_2206_MOESM1_ESM.zip › Supplementary/Supplementary table13.xlsx]

## Sheet: table13
Supplementary Table 13: Results of ssGSEA
ID	aDC	B cells	CD8 T cells	Cytotoxic cells	DC	Eosinophils	iDC	Macrophages	Mast cells	Neutrophils	NK CD56bright cells	NK CD56dim cells	NK cells	pDC	T cells	T helper cells	Tcm	Tem	TFH	Tgd	Th1 cells	Th17 cells	Th2 cells	TReg
Control	-0.266006	-0.192713	0.165739	-0.15754	0.11351	0.0222162	0.104828	0.231532	0.0536674	0.0291459	-0.237364	-0.187915	0.0175776	-0.353846	-0.169143	0.272678	-0.0665528	0.0472021	-0.0218435	-0.0877991	0.00804232	-0.217044	-0.0780843	-0.387532
Control	-0.202872	-0.256035	0.207937	-0.101693	0.0185613	0.0257441	0.106195	0.165558	-0.0865962	-0.104359	-0.0788142	-0.188315	-0.044151	-0.520101	-0.193384	0.21959	-0.0191301	0.0382983	-0.0611213	-0.0652879	0.0784366	-0.0894451	-0.0766908	-0.361227
Control	-0.27642	-0.215132	0.199364	-0.143291	-0.126558	0.023083	0.128737	0.162191	-0.0131381	-0.0657219	-0.0290817	-0.274113	-0.0226337	-0.173872	-0.131219	0.254529	-0.0449812	0.053123	-0.0573621	-0.0902692	0.0486474	-0.0588014	-0.0471646	-0.198285
Control	-0.125295	-0.218151	0.189259	-0.0538785	-0.00390883	0.0407717	0.101784	0.12928	-0.0665604	0.0124495	-0.0283342	-0.159207	-0.0583934	-0.382423	-0.193877	0.22909	-0.0316868	-0.0982474	-0.0103872	-0.11106	-0.0192842	0.0325202	-0.0305637	-0.376651
Control	-0.234856	-0.211947	0.243304	-0.031181	0.0180674	-0.0123554	0.0187718	0.152163	-0.0595615	0.0335951	-0.016019	-0.23681	-0.0362358	0.124478	-0.200436	0.214482	-0.0690102	0.00541221	-0.0458318	-0.110346	-0.0421954	0.00418497	-0.0585871	-0.363309
Control	-0.0997153	-0.133918	0.191581	-0.116159	0.0095147	0.0175039	0.0899829	0.170615	0.00770398	-0.0990784	-0.102823	-0.343447	0.0479627	-0.00165592	-0.163723	0.253529	-0.0640087	-0.0364569	0.0225298	-0.0767345	0.0582146	-0.0234076	-0.046885	-0.378543
Control	-0.0497258	-0.228805	0.221156	-0.0870318	0.0305416	-0.029017	0.0659116	0.153517	0.0588621	0.0766153	-0.0660634	-0.231418	-0.031212	0.340315	-0.0925284	0.191609	-0.140376	-0.0439198	-0.0834661	-0.0377382	0.0344899	0.101768	-0.0608414	-0.367567
Control	-0.159482	-0.209832	0.181202	-0.0228124	0.0179282	0.00799318	0.00127234	0.10279	0.0540823	0.00970965	0.0584926	-0.15884	0.0261416	-0.0926842	-0.15152	0.15329	-0.060843	-0.0114026	-0.0695574	-0.0568254	0.0224009	0.0443054	-0.0217899	-0.365485
Control	-0.10868	-0.231019	0.215256	-0.118334	-0.00211344	0.0108794	0.114193	0.166047	-0.032257	-0.0215357	0.0485178	-0.304695	-0.0182406	-0.292152	-0.21738	0.211094	-0.057139	-0.0345013	-0.00143057	-0.0558338	-0.047534	0.0123988	-0.070312	-0.309468
Control	-0.0805599	-0.196566	0.203982	0.0248643	0.0887388	0.0388591	0.134905	0.177739	0.0255772	-0.00947427	-0.0733335	-0.231835	-0.0259506	-0.297356	0.040754	0.202358	-0.111337	-0.0588401	-0.0652367	0.00739171	0.0730484	0.0950445	-0.0177267	-0.462948
OA	-0.126299	-0.163842	0.0898171	-0.152689	-0.203073	-0.0724296	0.0384762	0.19401	0.105589	0.00080737	-0.063007	-0.196477	-0.00265674	-0.480737	0.0160041	0.240688	-0.0196595	0.0660209	0.00883987	0.00126841	-0.0780962	-0.0453977	-0.0719163	-0.456229
OA	-0.171019	-0.173605	0.118976	-0.0953294	-0.0773758	-0.0285568	0.0983675	0.332797	0.14038	-0.0255295	-0.156846	-0.120677	0.0231728	-0.351292	-0.0932091	0.249866	-0.0366878	0.0315445	-0.0606753	-0.123777	-0.0638602	0.0177068	-0.0358843	-0.469571
OA	-0.201297	-0.133009	0.106543	-0.10315	-0.0824669	0.0240123	0.146205	0.23481	0.108511	-0.0401785	-0.0645604	-0.06571	0.0301257	-0.197149	-0.0402296	0.257357	-0.0683805	0.0597556	-0.0220427	0.0122836	-0.0411778	-0.0718756	-0.0983599	-0.311549
OA	-0.199753	-0.204224	0.0930958	-0.12298	-0.0537507	-0.0349551	0.137974	0.263461	0.0968939	0.00785197	-0.132396	-0.175664	0.0109875	-0.475438	-0.0611455	0.226947	-0.0734099	0.027345	-0.00608214	-0.037762	0.017112	0.0185746	-0.0534005	-0.404092
OA	-0.148083	-0.0344818	0.120895	-0.111927	-0.227507	-0.0671533	0.102549	0.303275	0.140555	-0.0306414	-0.165901	-0.126322	0.00921312	-0.359335	-0.0047401	0.245321	-0.0773011	0.0284681	-0.0407243	-0.286984	-0.0352124	-0.0818751	-0.0593299	-0.305115
OA	-0.204873	-0.214968	0.0401981	-0.121092	0.0457039	-0.0127542	0.124728	0.277166	0.192322	0.0272215	-0.132832	-0.200304	0.0172869	-0.268212	-0.039261	0.264988	-0.0872505	0.0490307	-0.0965967	0.0406005	-0.00204741	-0.0521116	-0.0172508	-0.269347
OA	-0.0731617	-0.0715247	0.107705	-0.0543622	-0.186673	-0.070509	0.0651036	0.243799	0.162232	-0.00656924	-0.110081	-0.183206	0.0455739	-0.349683	-0.0656291	0.249447	-0.0537252	0.0243093	-0.0685214	-0.129499	-0.0598912	-0.0810912	-0.012136	-0.381382
OA	-0.105766	-0.0934751	0.114337	-0.0988858	-0.186791	-0.0581164	0.0888599	0.314834	0.0880835	0.0243017	-0.132502	-0.148445	-0.032403	-0.322147	-0.0349198	0.217742	-0.0623905	-0.0517636	-0.075903	-0.0101865	-0.0899683	-0.0647187	-0.0541785	-0.38318
OA	-0.0987346	-0.113801	0.0928728	-0.099715	-0.192921	-0.0564036	0.0768086	0.249772	0.178536	-0.0548942	-0.159942	-0.197804	0.0119107	-0.39198	-0.00423104	0.254934	-0.0630788	0.0410844	-0.04807	-0.0562399	-0.0828771	0.0387337	-0.0660791	-0.377029
OA	-0.0273704	0.0222724	0.104324	-0.0641984	-0.10285	-0.041013	0.141894	0.194115	0.132372	0.0114207	-0.114738	-0.228316	-0.0150407	-0.304737	0.0663462	0.244876	-0.0481911	0.0367338	-0.0299277	0.0163837	-0.00907332	-0.00157073	-0.0584378	-0.31524
Control	0.000621805	-0.103892	0.213316	-0.00961903	-0.0545451	-0.0233062	0.1124	0.110931	0.0516907	0.0448568	-0.0390006	-0.0666482	-0.0252273	0.190525	0.0440872	0.253696	0.00486186	0.063916	-0.0418689	-0.0115475	-0.095344	-0.086096	-0.0480594	-0.320444
Control	-0.332	-0.196422	0.154148	-0.0783414	0.0336426	-0.0143668	0.0402014	0.228649	-0.0419722	-0.091213	-0.0512962	-0.269292	-0.0186058	-0.0798153	-0.154319	0.198643	-0.0059281	0.0162184	0.00639632	-0.0885939	-0.0179801	-0.0216603	-0.0511171	-0.319025
Control	-0.097948	-0.206421	0.212651	-0.114538	-0.0304568	-0.0469753	0.0675524	0.140781	-0.0691702	-0.0694074	0.02882	-0.307669	-0.0106505	-0.543284	-0.13979	0.213522	-0.000618726	-0.0161274	0.0134978	-0.0194493	-0.0631085	0.0359534	-0.0852884	-0.421219
Control	-0.229214	-0.2734	0.140946	-0.2313	-0.289017	0.0368518	-0.202327	0.121274	-0.165738	0.415934	-0.0642781	-0.1328	-0.0535621	-0.290164	-0.234378	0.154015	0.0270101	0.062289	-0.237004	-0.345798	-0.146316	0.10117	-0.0667141	-0.205097
Control	-0.0396975	-0.173653	0.184187	-0.0362719	0.119574	0.00588989	0.0333372	0.134245	0.0547242	0.0297449	-0.0633212	-0.106844	-0.0514939	-0.539404	-0.00216589	0.198959	0.0418383	-0.0461841	-0.0853801	-0.0596919	-0.00138209	-0.0111715	-0.0604675	-0.283635
Control	-0.3748	-0.304663	0.197554	-0.143241	-0.102594	0.0235096	0.0939393	0.217403	0.000965117	-0.140415	-0.026933	-0.216615	0.0402001	-0.0720562	-0.229357	0.26714	-0.0682981	-0.0559318	-0.0301566	-0.0636179	-0.0294186	0.0442178	-0.0798081	-0.41838
Control	-0.276839	-0.228083	0.130817	-0.0545344	-0.201191	-0.0689026	0.0437988	0.252655	-0.159028	-0.033397	-0.0561394	-0.177329	0.0453865	-0.040641	-0.167389	0.239567	-0.105658	0.0419371	-0.0336791	-0.0538291	-0.0990338	0.0491434	-0.0845026	-0.388195
Control	-0.155818	-0.213671	0.187694	-0.0158967	-0.193457	-0.0130403	0.0682671	0.21656	0.0725621	-0.12494	-0.0329845	-0.159504	0.00834892	0.145484	-0.121161	0.240801	-0.0184907	0.0961415	-0.0645439	-0.0670717	0.00545254	-0.0594258	-0.131437	-0.236323
Control	-0.142991	-0.220094	0.164945	-0.0715327	-0.293034	-0.0467215	0.0621049	0.242573	0.0176345	-0.140725	-0.030956	-0.148452	0.013587	0.167816	-0.137918	0.275408	0.016511	0.104216	-0.106444	-0.11842	0.0121641	-0.0107515	-0.122343	-0.345898
Control	-0.12681	-0.225455	0.146349	-0.114323	0.106455	0.0191226	0.166308	0.255231	-0.0525214	0.0264567	-0.0414601	-0.167386	-0.00466491	0.205665	-0.206171	0.257679	0.00305525	0.106136	-0.033129	0.00106692	0.0150581	-0.0182032	-0.0412542	-0.351008
OA	-0.104429	-0.11019	0.102267	-0.165233	-0.223309	-0.0464532	0.0618684	0.231433	0.124722	-0.0928223	-0.0593121	-0.18872	-0.0247715	-0.578294	0.0086868	0.267932	-0.11328	-0.030063	-0.0288178	-0.111294	0.0127513	0.0688889	0.0126678	-0.436642
OA	-0.104767	-0.184329	0.0998479	-0.150925	-0.243537	-0.0742142	0.051311	0.243922	0.0109033	-0.197298	-0.195605	-0.239269	0.00773974	-0.567413	-0.111734	0.240559	-0.106107	-0.0553911	-0.0275593	-0.175664	-0.00948975	0.0480183	-0.0252029	-0.354603
OA	-0.102563	-0.124553	0.142883	0.00781091	0.0497967	-0.0367829	0.0978882	0.248743	0.181239	-0.0382495	-0.0667878	-0.193827	0.0303141	-0.0724347	-0.0270976	0.233662	-0.13437	-0.00176961	-0.00295287	-0.0202232	-0.00906589	-0.0412808	-0.0930439	-0.316281
OA	-0.175384	0.12442	0.216853	0.116992	-0.0177119	-0.063009	0.17053	0.189582	0.202144	-0.0854396	-0.023435	-0.209753	-0.00975807	-0.563722	0.129666	0.26917	-0.159836	-0.113339	0.0389052	0.0128112	-0.0235962	-0.166886	-0.109549	-0.385829
OA	-0.16055	-0.181791	0.159599	-0.073367	0.130745	-0.0155628	0.142157	0.039494	0.198947	-0.1496	-0.0512854	-0.195033	0.0017739	-0.562019	-0.0287033	0.234671	-0.141649	-0.00289226	-0.0156946	0.0880523	0.0990447	0.0312979	-0.0751808	-0.319309
OA	-0.278435	-0.24716	0.0987404	-0.123793	0.0693358	-0.0679935	0.0723889	0.257986	-0.0422441	0.00165928	-0.127693	-0.146842	0.0149818	0.0307055	-0.226085	0.243371	-0.12205	-0.03433	-0.0516323	-0.0349415	-0.136307	-0.112753	-0.0122428	-0.520858
OA	-0.0842923	-0.129831	0.142589	-0.0800747	0.00774717	-0.0226993	0.127457	0.241479	0.131761	-0.173241	-0.104516	-0.309038	0.0176045	-0.557383	0.0542031	0.196037	-0.116601	-0.0379064	-0.0278369	0.0925604	0.0479061	-0.123445	-0.103087	-0.344952
OA	-0.161254	-0.218568	0.1136	-0.0987032	-0.236631	-0.0251355	0.0979653	0.262041	0.157272	-0.0775407	-0.114668	-0.322619	0.00982926	-0.571008	-0.0377582	0.227801	-0.154883	-0.0906183	-0.0319655	0.00188384	-0.0670915	0.0446552	-0.0603541	-0.276444
OA	-0.175465	-0.23689	0.147609	-0.114196	-0.11833	-0.0445113	0.102899	0.210109	0.145632	-0.0682472	-0.12281	-0.214065	0.0117208	-0.510922	-0.0551919	0.257216	-0.119717	-0.0376433	-0.0297836	-0.0256083	-0.0299235	-0.0744612	-0.0437527	-0.221467
OA	-0.159152	-0.176306	0.122536	-0.209258	-0.14867	-0.011134	0.121661	0.299474	-0.070036	-0.0951415	-0.104839	-0.136133	-0.0337537	-0.230741	-0.215918	0.220396	0.00103908	0.0776802	-0.0712026	-0.335603	-0.0927653	0.11245	-0.0518011	-0.326784
Control	-0.208092	-0.19689	0.188649	-0.0880603	-0.030345	0.0357801	0.0932081	0.218615	0.067891	0.0664702	-0.0697887	-0.236721	0.00031162	-0.230741	-0.142593	0.214551	-0.0713905	0.00936749	-0.0567158	-0.147616	0.0144044	0.0398636	-0.0786968	-0.363876
Control	-0.174276	-0.154231	0.177999	-0.0802069	-0.0083247	0.0225122	0.107042	0.210474	0.0633549	0.104969	-0.0869924	-0.223159	0.014024	-0.105175	-0.0888357	0.192917	-0.10406	0.0133655	-0.0509926	-0.169654	0.00790514	0.02971	-0.0867937	-0.326689
Control	-0.179931	-0.0963937	0.169383	-0.0914747	-0.11509	0.0342754	0.0942736	0.26619	0.121665	0.186957	-0.141852	-0.216774	-0.0529378	-0.338423	-0.125009	0.246261	-0.0660719	-0.00781252	-0.0655577	-0.0589336	0.0123797	-0.0133044	-0.00289137	-0.476952
Control	-0.146023	-0.0511654	0.172651	-0.0211164	-0.0845563	0.0727808	0.133064	0.242191	0.105495	0.265414	-0.0479179	-0.186937	-0.0419647	-0.563249	-0.0534257	0.224793	-0.0881479	-0.0535064	-0.0633155	-0.086199	0.03148	0.0129613	-0.0101683	-0.407309
Control	-0.161524	-0.0819475	0.158562	-0.0997208	0.0555258	0.0284134	0.122286	0.256358	0.0917059	0.214369	-0.174891	-0.272783	-0.0397085	-0.180779	-0.072931	0.261057	-0.089127	-0.0611594	-0.0465429	-0.0762184	0.026199	0.0112993	-0.00858058	-0.352048
Control	-0.294981	-0.273607	0.193695	-0.111364	-0.0673892	0.0407521	0.106528	0.220965	0.043978	0.044636	-0.178317	-0.230956	-0.0238676	-0.204246	-0.197159	0.223746	-0.060954	0.0195883	-0.0617357	-0.123014	0.00185097	0.0601533	-0.0623027	-0.36927
Control	-0.231038	-0.181174	0.186481	-0.0837495	-0.091388	0.0252867	0.111128	0.224389	0.046452	0.0684032	-0.13533	-0.232203	-0.0150684	-0.116624	-0.134149	0.2138	-0.0812377	0.0187583	-0.065598	-0.131786	0.01207	0.0532551	-0.0720758	-0.264521
Control	-0.155243	-0.0894354	0.17778	-0.0800741	-0.0973796	0.030977	0.101289	0.264886	0.12456	0.217211	-0.123944	-0.230786	-0.0608766	-0.317321	-0.101423	0.237598	-0.0791322	-0.0241088	-0.0527144	-0.0672388	0.0192268	-0.0172462	-0.0187081	-0.420367
Control	-0.207006	-0.0258253	0.171412	-0.0451581	-0.269282	0.0592984	0.0652468	0.245348	0.123091	0.270397	-0.146255	-0.179844	-0.054109	-0.497486	-0.0856957	0.238524	-0.0607115	-0.00227707	-0.0461713	-0.0525397	-0.0364628	0.0337576	0.0155852	-0.362268
Control	-0.14048	-0.0838306	0.159698	-0.0944436	0.0567539	0.0179426	0.132482	0.256369	0.104234	0.205468	-0.172487	-0.260489	-0.0383902	-0.14028	-0.085806	0.258391	-0.0801868	-0.0586759	-0.0407203	-0.0624242	0.0179097	0.0171771	-0.00822906	-0.3793
OA	-0.207446	-0.105539	0.16447	-0.0869127	-0.0210384	-0.00270942	0.105889	0.270307	0.0733156	0.0212001	-0.0920752	-0.17766	-0.0414287	-0.375326	-0.118707	0.232674	-0.0661536	0.00822323	-0.0206283	-0.0774193	0.0535537	0.0231084	-0.0501437	-0.55937
OA	-0.188896	-0.0989655	0.181788	-0.0106631	0.0177401	-0.00548083	0.147523	0.268199	0.0971231	-0.013398	-0.0803045	-0.161729	-0.0233443	-0.074611	-0.0868587	0.233213	-0.0587641	0.00737331	-0.0350725	-0.082951	0.0604505	-0.0353726	-0.0620464	-0.462002
OA	-0.209458	-0.136591	0.182654	0.0119944	-0.011277	-0.0070274	0.115455	0.2465	0.0676639	-0.0410207	-0.0736595	-0.155653	-0.0132094	-0.27985	-0.11262	0.226391	-0.0383061	0.0183799	-0.0475345	-0.0757892	0.0498235	-0.038741	-0.059841	-0.395481
OA	-0.196789	-0.148252	0.169001	-0.0402906	-0.0319331	0.0012339	0.0930613	0.26548	0.0721545	0.0085288	-0.169583	-0.180461	-0.0278063	-0.549245	-0.165754	0.239174	-0.0621906	-0.0337201	-0.0331716	-0.0619281	0.0509014	-0.0222128	-0.0334069	-0.516883
OA	-0.087038	-0.156241	0.179666	-0.0214984	-0.00775614	0.00935316	0.103088	0.251136	0.0885916	0.00039456	-0.0544375	-0.189903	-0.0135722	-0.263102	-0.122307	0.232407	-0.0609758	-0.00944333	-0.0452095	-0.066484	0.0805155	-0.0273968	-0.0644215	-0.462096
OA	-0.213833	-0.149894	0.167519	-0.0793758	-0.00781907	-0.00183084	0.130596	0.268535	0.0830622	0.00097601	-0.0937928	-0.219014	-0.0208052	-0.383842	-0.111805	0.220069	-0.0671711	0.0230602	-0.0349325	-0.102028	0.0407274	-0.0125688	-0.0634089	-0.437872
OA	-0.155369	-0.234524	0.171882	-0.120304	-0.00460733	-0.0175446	0.119333	0.246833	0.0587564	-0.0269567	-0.0938022	-0.177687	-0.0245887	-0.421502	-0.184255	0.21534	-0.0667764	-0.0427398	-0.031556	-0.103005	0.0144837	0.0247536	-0.0538389	-0.4409
OA	-0.166455	-0.120647	0.164059	-0.0430243	-0.131464	0.0197103	0.128707	0.248286	0.0884891	0.134017	-0.150719	-0.162923	-0.0226759	-0.179549	-0.0581708	0.235285	-0.0518333	0.0256408	-0.0365113	-0.0882194	0.0111935	0.0144636	-0.0396007	-0.404849
OA	-0.186042	-0.101234	0.17605	0.0112915	0.00482647	-0.0161005	0.117179	0.238298	0.0817252	0.000993821	-0.0672755	-0.164081	-0.0125991	-0.359808	-0.0058456	0.23661	-0.0435351	0.021358	-0.0442247	-0.0646219	0.0218466	-0.0183915	-0.0646231	-0.359618
OA	-0.101848	-0.116468	0.166289	-0.0158238	-0.041598	-0.0068522	0.110474	0.207775	0.0857253	0.012156	-0.0452983	-0.177879	-0.0137962	-0.104039	0.00233499	0.230389	-0.0491549	0.047714	-0.0284062	-0.124829	0.00513844	-0.0473897	-0.0592653	-0.333691
OA	-0.237315	-0.13297	0.166027	-0.0293839	-0.0177604	-0.00317632	0.0953396	0.20671	0.0502352	-0.029514	-0.0418328	-0.166235	-0.0166224	-0.581322	-0.0680884	0.232404	-0.055209	0.0144742	-0.0239122	-0.102018	0.0551013	-0.0222063	-0.0691553	-0.408066
OA	-0.0990023	-0.0993169	0.164895	-0.0385096	0.000361694	-0.00545541	0.129572	0.231264	0.101126	-2.65394e-05	-0.0606982	-0.16629	0.00449538	-0.404849	-0.0657886	0.220508	-0.0675192	-0.0372313	-0.0379724	-0.136298	0.0539493	-0.00714622	-0.0827186	-0.350156
OA	-0.125054	-0.111693	0.181795	0.0304767	-0.00213355	-0.003007	0.12599	0.236361	0.065637	0.00561234	-0.0611997	-0.153368	-0.0392263	-0.348926	-0.0268148	0.227886	-0.058625	0.0241602	-0.0389269	-0.063041	0.0243336	-0.0338046	-0.0528933	-0.388479
OA	-0.0432898	-0.139513	0.170288	-0.0424716	0.0420538	-0.0199642	0.150055	0.240589	0.0566725	-0.00123006	-0.0749996	-0.171579	-0.0289019	-0.186267	-0.0400008	0.223694	-0.0734201	-0.0401386	-0.0507634	-0.0831019	0.0371223	-0.00076848	-0.0764936	-0.388857
OA	-0.0505147	-0.0931523	0.178443	-0.0134445	-0.0224737	-0.00458139	0.106547	0.266766	0.0859321	-0.00103244	-0.120369	-0.173346	0.0172458	-0.116151	-0.0431727	0.245502	-0.0427983	0.0172898	-0.0342568	-0.159515	0.0522984	-0.0271598	-0.065804	-0.392926
OA	-0.0472322	-0.0345202	0.176556	0.0409831	-0.0192363	0.00766928	0.130973	0.25305	0.106018	0.160347	-0.0705147	-0.176892	-0.0129992	-0.521993	-0.0422694	0.230365	-0.0443747	-0.0213601	-0.0347725	-0.105084	0.0479986	-0.00231718	-0.0428988	-0.364539
OA	-0.11167	-0.0932038	0.169058	-0.0946615	-0.0830233	-0.000626231	0.128285	0.263782	0.0914337	-0.0350507	-0.0620606	-0.19588	-0.00485966	-0.300952	-0.0713606	0.238053	-0.0424644	0.0204388	-0.0242247	-0.0865852	0.052332	0.00888091	-0.0589327	-0.415068
OA	-0.0677095	-0.170155	0.171789	-0.0324719	0.0125606	0.00264314	0.14013	0.250676	0.0597428	0.0124863	-0.0687282	-0.170284	-0.0123746	-0.584066	-0.0163829	0.241439	-0.049981	-0.00599085	-0.0177948	-0.104426	0.0529627	0.012045	-0.0610635	-0.383748
OA	-0.138377	-0.107412	0.179172	0.0117181	0.00474727	0.00425761	0.140788	0.245622	0.0497449	0.0483814	-0.135388	-0.167469	-0.00399456	-0.305588	-0.0237675	0.250585	-0.0414294	-0.0230517	-0.0446714	-0.0287887	0.0510692	-0.0172529	-0.0625834	-0.378259
OA	-0.0758242	-0.180402	0.175729	-0.0351116	-0.00624285	-0.0244568	0.123721	0.26039	0.0731772	-0.0161949	-0.127895	-0.200316	-0.0119493	-0.316375	-0.0442426	0.243877	-0.0502307	0.019338	-0.0366939	-0.0624198	0.0630671	-0.0272791	-0.05607	-0.365296
OA	-0.213815	-0.215633	0.133518	-0.15502	-0.0734188	-0.0294643	0.112002	0.277578	0.102775	0.0080812	-0.116419	-0.201991	-0.0444479	-0.226293	-0.176483	0.235466	-0.0980644	-0.00737573	-0.0470439	-0.0700899	-0.000622576	-0.0100029	-0.0430739	-0.455756
OA	-0.0681844	-0.138647	0.162444	-0.0681214	-0.0169591	-0.00634504	0.136994	0.265156	0.150699	0.00277014	-0.0685603	-0.18711	-0.0231615	-0.0432905	-0.0998976	0.233587	-0.120005	-0.0208468	-0.0257945	-0.0396223	0.0499461	-0.0274743	-0.0550627	-0.449984
OA	-0.105594	-0.197903	0.14532	-0.0892256	-0.0609034	-0.00954663	0.0724246	0.241421	0.136762	0.0062377	-0.0817249	-0.171978	0.000160178	0.0248388	-0.102579	0.227745	-0.107612	-0.00358834	-0.0191716	-0.0911959	-0.00279229	-0.0631418	-0.073832	-0.423773
OA	-0.110737	-0.175617	0.155571	-0.107846	-0.0267039	-0.0198936	0.0932885	0.265222	0.100344	-0.00976616	-0.096368	-0.203235	-0.00255216	-0.0212431	-0.137647	0.232891	-0.102956	-0.0320747	-0.046474	-0.137087	0.0138023	-0.0709162	-0.0549301	-0.480264
OA	-0.0259258	-0.161303	0.130438	-0.124105	-0.0571529	-0.0451105	0.0872368	0.267691	0.0662485	-0.00623336	-0.103006	-0.185576	0.00186878	-0.147945	-0.1371	0.215077	-0.149394	-0.0555647	-0.0386362	-0.0458619	0.00721398	-0.0868566	-0.0228234	-0.370122
OA	-0.138467	-0.215528	0.140844	-0.116363	-0.20351	-0.0488699	0.0759264	0.246326	0.0624481	-0.0417668	-0.130127	-0.203845	-0.0114187	-0.0628776	-0.155501	0.231279	-0.111203	-0.0279372	-0.0545384	-0.0909664	0.025309	-0.102186	-0.0213636	-0.534578
OA	-0.0354646	-0.102855	0.168344	-0.0450183	-0.0142739	-0.0202229	0.123985	0.244585	0.0954452	0.00376339	-0.0393736	-0.158955	-0.0149775	-0.259885	-0.0245083	0.22558	-0.0859339	-0.00897774	-0.0341417	-0.100358	0.0180978	-0.103385	-0.0437579	-0.343343
OA	-0.0904831	-0.151882	0.163817	-0.0436223	-0.109743	-0.0245804	0.119902	0.24263	0.118017	-0.00356588	-0.0949636	-0.201288	0.0165617	-0.13394	-0.0726133	0.247546	-0.065511	0.0154517	-0.033035	-0.116917	-0.00871384	-0.0639076	-0.0472331	-0.393967
OA	-0.145143	-0.228554	0.14734	-0.124742	-0.147898	-0.024746	0.0744926	0.247184	0.114519	-0.0689308	-0.0725219	-0.187167	-0.0100254	-0.0193506	-0.115898	0.248007	-0.0940702	-0.00643626	-0.0307988	-0.0690781	0.0177437	-0.076171	-0.0473575	-0.383558
OA	-0.0164608	-0.10555	0.154459	-0.0521076	-0.00987425	-0.0187626	0.132412	0.285678	0.103709	-0.0124961	-0.113821	-0.19026	-0.0166076	-0.166775	-0.0534907	0.249232	-0.0846075	-0.0578513	-0.0123573	0.00873041	0.0533332	-0.0815943	-0.0236831	-0.397846
OA	-0.0679745	-0.115879	0.172586	-0.0346277	-0.116022	-0.0214433	0.129685	0.265428	0.0726293	0.0272246	-0.102055	-0.195843	-0.0325061	-0.369365	-0.0350605	0.231093	-0.0719106	0.0066473	-0.0313725	-0.0615068	-0.00628862	-0.0897209	-0.0357522	-0.328582
OA	-0.241896	-0.230478	0.143863	-0.164081	-0.220277	-0.0746702	0.0687104	0.293022	0.0333885	-0.0252086	-0.207212	-0.201727	-0.0346931	-0.255437	-0.179822	0.246373	-0.11205	-0.0701766	-0.0304428	0.000580871	0.0484942	-0.108095	-0.00869172	-0.390844
OA	-0.0841487	-0.208952	0.151906	-0.139365	-0.0162603	-0.033818	0.102079	0.245904	0.0972005	-0.00706062	-0.0268064	-0.193207	0.0194095	0.13271	-0.121133	0.237421	-0.118078	-0.00255107	-0.0580617	-0.124422	0.000122543	-0.103268	-0.0636261	-0.356023
OA	-0.127401	-0.17537	0.161575	-0.105461	0.0431804	-0.0190816	0.128896	0.274647	0.0944834	0.0455798	-0.156948	-0.193883	-0.0272736	-0.0550238	-0.148509	0.233569	-0.0832969	-0.00396859	-0.0471894	-0.0727779	0.0314385	-0.0196516	-0.0502449	-0.414595
OA	0.00107963	-0.125123	0.17834	-0.0604027	-0.0383501	0.00477822	0.101134	0.266862	0.0874143	0.0128916	-0.0946258	-0.182188	0.0272699	-0.053226	-0.0500722	0.248027	-0.0686804	0.0376515	-0.0287254	-0.119572	0.0200264	-0.0480567	-0.0394793	-0.357821
OA	-0.0646102	-0.194123	0.147666	-0.128601	-0.219873	-0.0601037	0.0661008	0.277052	0.0971556	-0.00177234	-0.124879	-0.216844	0.0123753	-0.0878584	-0.128948	0.247554	-0.102251	0.00192513	-0.0268992	-0.0987276	0.0326457	-0.122404	-0.0305512	-0.325743
OA	-0.0890558	-0.16637	0.146508	-0.118335	-0.0719857	-0.0393998	0.0996641	0.273737	0.146876	-0.0132727	-0.131792	-0.221792	-0.0180713	-0.0430066	-0.119638	0.245239	-0.102444	-0.0229292	-0.0353537	-0.0263725	0.0436871	-0.123969	-0.0420308	-0.361511
OA	-0.197136	-0.221362	0.157175	-0.10585	-0.108903	-0.0376212	0.0928169	0.260573	0.0532893	-0.0672006	-0.130218	-0.205227	-0.00289674	-0.107446	-0.111331	0.232195	-0.124375	-0.0475483	-0.0371948	-0.0440143	0.0414819	-0.0508818	-0.0391148	-0.349778
OA	-0.187528	-0.228661	0.139349	-0.160654	-0.0670098	-0.0226988	0.110149	0.274371	0.0783451	-0.00439427	-0.158694	-0.209876	-0.0161736	-0.0836949	-0.128781	0.254732	-0.105207	-0.0262127	-0.0483013	-0.0468366	0.0226023	-0.106445	-0.0370038	-0.385735
OA	-0.135235	-0.1973	0.140635	-0.128322	-0.0617767	-0.010765	0.0722741	0.261255	0.145532	0.0824306	-0.0867062	-0.18493	0.0318854	-0.0283399	-0.0547663	0.218018	-0.113899	-0.0637449	-0.0209819	-0.144322	0.0315037	-0.0396763	-0.063842	-0.332367
