# Supplementary material for: Immunomodulation and iron dysregulation: exploring their roles in the pathogenesis of osteoarthritis
Source: BMC Med Genomics. 2025 Oct 22;18:167. doi: 10.1186/s12920-025-02206-4 (PMC12542007; doi:10.1186/s12920-025-02206-4)
Supplement: Supplementary file 1 — Supplementary Material 1. [file 12920_2025_2206_MOESM1_ESM.zip › Supplementary/Supplementary table2.xlsx]

## Sheet: table2
Supplementary Table 2: Differential Expressed Genes
ag	logFC	P.Value	adj.P.Val
LTC4S	2.37648	3.99e-12	4.19e-08
PTN	1.79337	6.67e-12	4.19e-08
EML1	0.969718	3.23e-11	8.2e-08
KDELR3	1.14961	3.28e-11	8.2e-08
NASP	-0.469438	3.55e-11	8.2e-08
PRR5L	1.72244	3.92e-11	8.2e-08
SULF1	1.25915	6.5e-11	9.13e-08
PEX2	0.911455	7.81e-11	9.13e-08
CTSO	0.767345	7.88e-11	9.13e-08
ABHD14A	0.936073	8.08e-11	9.13e-08
TLR3	1.35243	8.38e-11	9.13e-08
LOC728392	0.930617	8.73e-11	9.13e-08
SGCD	1.2492	1.42e-10	1.37e-07
AMACR	1.59358	1.82e-10	1.64e-07
DALRD3	1.01778	2.23e-10	1.87e-07
TLR7	1.9581	2.56e-10	2.01e-07
ALDH7A1	0.770427	2.87e-10	2.12e-07
FLRT2	1.54756	4.02e-10	2.81e-07
ARPC1A	0.67116	5.24e-10	3.47e-07
TMCO3	1.19608	7.9e-10	4.82e-07
PTGS1	0.977008	8.05e-10	4.82e-07
NAP1L3	1.59524	9.77e-10	5.58e-07
GABARAPL1	-0.879592	1.2e-09	6.19e-07
PRUNE2	0.853389	1.23e-09	6.19e-07
FZD1	1.02357	1.23e-09	6.19e-07
LPCAT3	-0.583285	1.35e-09	6.25e-07
EFEMP2	0.818305	1.35e-09	6.25e-07
SCARA3	1.32036	1.39e-09	6.25e-07
LDLRAD4	1.22323	1.63e-09	6.97e-07
GLT8D1	0.616901	1.68e-09	6.97e-07
DENND1B	0.924403	1.75e-09	6.97e-07
HNMT	1.22215	1.77e-09	6.97e-07
PREPL	0.808923	1.96e-09	7.32e-07
HIBCH	1.17577	1.98e-09	7.32e-07
RBM4B	0.832142	2.05e-09	7.35e-07
FBXL2	1.16326	2.33e-09	8.07e-07
FAP	1.13904	2.38e-09	8.07e-07
IRAK3	-1.49272	2.47e-09	8.17e-07
SLC5A3	1.8105	2.75e-09	8.63e-07
PRDX4	0.647163	2.74e-09	8.63e-07
SPAG16	0.976303	3.08e-09	9.44e-07
ARMCX2	0.79404	3.29e-09	9.83e-07
LIMCH1	1.09001	3.45e-09	1.01e-06
ZKSCAN4	1.33394	3.67e-09	1.05e-06
LDLRAP1	0.71188	4.56e-09	1.24e-06
UIMC1	-0.405482	4.59e-09	1.24e-06
RAB40B	1.05766	4.64e-09	1.24e-06
FAM172A	0.859425	4.87e-09	1.28e-06
VPS41	0.65422	5.02e-09	1.29e-06
MAGED2	0.805495	5.57e-09	1.4e-06
MRPL48	0.631391	6.13e-09	1.51e-06
PGAP2	0.565017	6.45e-09	1.56e-06
LTA4H	1.15185	6.83e-09	1.62e-06
CBR3	1.02193	7.04e-09	1.64e-06
CLBA1	1.26984	1.05e-08	2.39e-06
AP4M1	0.89771	1.12e-08	2.5e-06
ANOS1	1.72145	1.13e-08	2.5e-06
TCTA	0.959752	1.15e-08	2.5e-06
COPZ2	1.15642	1.26e-08	2.68e-06
RNF170	1.14724	1.33e-08	2.79e-06
LYRM9	0.928018	1.59e-08	3.27e-06
MINDY2	1.48042	1.68e-08	3.4e-06
ZNF711	2.54439	1.82e-08	3.62e-06
BTN3A1	0.854767	1.89e-08	3.7e-06
PDE4DIP	1.01133	2.06e-08	3.97e-06
SCUBE2	1.24002	2.12e-08	4.04e-06
RLF	-0.657783	2.24e-08	4.19e-06
TPPP3	1.59736	2.27e-08	4.19e-06
SH3YL1	0.791197	2.32e-08	4.22e-06
SLC22A18	0.899319	2.74e-08	4.92e-06
GTPBP2	-0.419161	2.97e-08	5.19e-06
CXCL8	-1.16992	3.16e-08	5.36e-06
HCFC1R1	0.951049	3.12e-08	5.36e-06
CX3CR1	1.49159	2.94e-08	5.19e-06
ARHGEF9	1.53826	3.31e-08	5.55e-06
MBD5	0.77964	3.39e-08	5.61e-06
GIN1	0.670639	3.51e-08	5.72e-06
BTN3A2	0.965088	3.69e-08	5.79e-06
DNAJC10	0.717754	3.65e-08	5.79e-06
RCBTB2	0.608476	3.64e-08	5.79e-06
SLIT3	2.04143	4.24e-08	6.57e-06
HLA-DMB	0.888845	4.62e-08	7.08e-06
AKR7A2	0.678082	4.91e-08	7.43e-06
UNC5B	1.01996	5e-08	7.47e-06
ANKMY2	0.802165	5.11e-08	7.55e-06
BLNK	1.06254	5.45e-08	7.95e-06
ZNF423	0.820675	5.66e-08	8.18e-06
ADGRA3	1.03177	6.06e-08	8.66e-06
GRB10	-0.863795	6.39e-08	9.01e-06
TRIM34	0.820562	6.6e-08	9.03e-06
CIITA	0.971985	6.69e-08	9.03e-06
TTLL1	1.31821	6.72e-08	9.03e-06
KCNS3	1.30321	6.79e-08	9.03e-06
CBR1	1.11489	6.7e-08	9.03e-06
TNFRSF25	2.29922	6.83e-08	9.03e-06
VWA5A	0.7001	7.31e-08	9.57e-06
PDGFC	0.792135	7.7e-08	9.85e-06
KAZALD1	0.941005	7.84e-08	9.85e-06
MREG	0.886689	7.76e-08	9.85e-06
NTAN1	0.845923	7.82e-08	9.85e-06
TRAPPC4	0.473937	7.94e-08	9.87e-06
NDUFS3	0.57019	8.86e-08	1.09e-05
DHRS1	0.836506	9.22e-08	1.12e-05
GLT8D2	1.14726	9.85e-08	1.18e-05
TMEM14A	0.839567	9.89e-08	1.18e-05
WNT5A	1.49154	1.02e-07	1.21e-05
ZBED8	1.93023	1.07e-07	1.25e-05
APOLD1	-0.7367	1.07e-07	1.25e-05
HLTF	0.613632	1.11e-07	1.28e-05
MGAT4C	1.64575	1.28e-07	1.45e-05
HLA-DQA1	1.79222	1.29e-07	1.45e-05
TRIL	1.51924	1.31e-07	1.45e-05
TMEM258	0.481802	1.3e-07	1.45e-05
DAB2	0.703813	1.31e-07	1.45e-05
FAM155A	1.78455	1.39e-07	1.52e-05
LOC730101	1.44657	1.45e-07	1.57e-05
CCR5	1.08306	1.48e-07	1.59e-05
CAVIN3	0.749858	1.58e-07	1.68e-05
VARS	-0.75667	1.59e-07	1.68e-05
C1orf54	1.01526	1.65e-07	1.73e-05
UQCR10	0.628299	1.68e-07	1.74e-05
COL8A1	1.47818	1.75e-07	1.77e-05
HSF1	-0.547514	1.7e-07	1.75e-05
ACOT13	0.647612	1.72e-07	1.75e-05
SARM1	0.687779	1.87e-07	1.88e-05
AOPEP	0.669691	1.9e-07	1.89e-05
LINC01140	1.42719	1.95e-07	1.92e-05
ENTPD1	0.657876	1.93e-07	1.91e-05
FZD7	0.889829	2.01e-07	1.96e-05
JHY	1.13594	2.24e-07	2.17e-05
TMEM106C	1.04218	2.38e-07	2.26e-05
ENC1	1.84678	2.39e-07	2.26e-05
TBC1D8B	1.21698	2.39e-07	2.26e-05
SLC38A1	-0.751369	2.44e-07	2.29e-05
PART1	2.25752	2.54e-07	2.36e-05
ATP6V0D1	0.467715	2.61e-07	2.41e-05
TNS3	0.635512	2.63e-07	2.41e-05
PRSS23	0.896828	2.71e-07	2.45e-05
SSR4	0.820204	2.68e-07	2.44e-05
IFIT1	1.18499	2.91e-07	2.54e-05
SYNC	1.37338	2.83e-07	2.54e-05
DUS4L	0.924917	2.86e-07	2.54e-05
TM6SF1	0.693585	2.9e-07	2.54e-05
IFI44	0.771992	2.91e-07	2.54e-05
ZSCAN26	0.69616	2.98e-07	2.58e-05
SLC35A5	0.667676	3.11e-07	2.68e-05
LRRC17	1.61467	3.28e-07	2.76e-05
FAM114A1	0.747122	3.18e-07	2.72e-05
ACOX2	1.09392	3.26e-07	2.76e-05
CRABP2	2.06803	3.36e-07	2.82e-05
LGI2	2.22425	3.52e-07	2.91e-05
NKX3-2	1.33443	3.52e-07	2.91e-05
GPATCH4	-0.454272	3.55e-07	2.91e-05
FCGRT	0.606738	3.62e-07	2.96e-05
ADCY7	1.11655	3.68e-07	2.98e-05
CNPY2	0.6535	3.7e-07	2.98e-05
NIPSNAP1	0.532645	3.8e-07	3.01e-05
YIPF5	0.495949	3.79e-07	3.01e-05
LEPROTL1	0.407315	3.81e-07	3.01e-05
SEMA3B	1.22669	4e-07	3.14e-05
CDH11	1.30411	4.12e-07	3.17e-05
POMT1	0.873113	4.12e-07	3.17e-05
RNF126	-0.498685	4.1e-07	3.17e-05
NREP	1.40659	4.2e-07	3.18e-05
TRIM68	0.867826	4.15e-07	3.18e-05
RAB23	1.17307	4.21e-07	3.18e-05
TMEM230	0.833155	4.33e-07	3.22e-05
FGGY	0.877817	4.46e-07	3.26e-05
GLOD4	0.489249	4.31e-07	3.22e-05
TBC1D4	0.693517	4.33e-07	3.22e-05
NME3	0.708677	4.46e-07	3.26e-05
ASTE1	1.28492	4.45e-07	3.26e-05
IQCG	0.794255	4.6e-07	3.34e-05
ALOX15B	-0.938741	4.86e-07	3.47e-05
SOCS6	0.953653	4.86e-07	3.47e-05
DENND3	-0.628801	4.84e-07	3.47e-05
TMED3	0.640072	4.94e-07	3.51e-05
TFAM	-0.643616	5.05e-07	3.55e-05
SLC3A2	-0.504283	5.08e-07	3.55e-05
ZMPSTE24	0.399756	5.09e-07	3.55e-05
IL11RA	1.20781	5.17e-07	3.59e-05
THAP10	0.880216	5.26e-07	3.61e-05
IQCE	0.541221	5.25e-07	3.61e-05
PNMA8A	1.71614	5.55e-07	3.75e-05
SIK1	-0.892895	5.68e-07	3.8e-05
PRKACB	0.551299	5.4e-07	3.69e-05
SMCO4	0.784353	5.46e-07	3.71e-05
CPQ	0.708712	5.64e-07	3.79e-05
COL8A2	1.22348	5.78e-07	3.82e-05
ZNF322	0.724525	5.77e-07	3.82e-05
GSPT2	0.739754	5.97e-07	3.91e-05
ARL2BP	0.470804	6.01e-07	3.91e-05
TMEM126B	0.523748	6.01e-07	3.91e-05
COL16A1	0.995682	6.08e-07	3.94e-05
CHRNB1	1.28392	6.21e-07	4e-05
SAMM50	0.451017	6.36e-07	4.07e-05
RPS4Y1	-1.00719	6.99e-07	4.34e-05
PTPRD	0.834177	6.65e-07	4.2e-05
WDR78	0.957128	6.64e-07	4.2e-05
CD52	1.18266	6.81e-07	4.27e-05
RNF14	0.417447	6.63e-07	4.2e-05
DYNLRB1	0.528725	6.93e-07	4.33e-05
GET1	0.79197	7.4e-07	4.58e-05
HPGDS	1.29611	7.5e-07	4.62e-05
DNALI1	1.19655	7.79e-07	4.73e-05
SH3BP5	-0.409342	7.63e-07	4.68e-05
CALML4	1.54482	7.71e-07	4.7e-05
TNFRSF11A	1.88388	8.04e-07	4.83e-05
IPP	0.718986	7.83e-07	4.73e-05
ATP6V0E2	0.828418	8.09e-07	4.84e-05
TMED2	1.03809	8.15e-07	4.85e-05
AHCYL2	0.533431	8.18e-07	4.85e-05
MRC2	0.821625	8.33e-07	4.89e-05
SCP2	0.479956	8.32e-07	4.89e-05
ELOVL4	2.09778	8.96e-07	5.11e-05
PEX11B	0.432582	8.63e-07	5.04e-05
PSMB10	0.888717	8.81e-07	5.11e-05
NXF1	-0.541738	8.87e-07	5.11e-05
ELOVL5	-0.957521	8.94e-07	5.11e-05
CPS1	0.857235	9.04e-07	5.11e-05
IL10RA	0.853151	9.01e-07	5.11e-05
UBL3	0.588584	9.03e-07	5.11e-05
KIT	1.04084	9.2e-07	5.16e-05
NAT1	0.607332	9.18e-07	5.16e-05
CYB561	0.651426	9.39e-07	5.24e-05
TNFSF12	1.04813	9.77e-07	5.43e-05
NME5	0.875086	9.86e-07	5.43e-05
BBS9	1.53585	1.02e-06	5.59e-05
CYBA	0.963264	9.86e-07	5.43e-05
SLC16A4	1.01761	1.03e-06	5.61e-05
EMID1	1.15865	1.07e-06	5.79e-05
DDAH2	0.592129	1.05e-06	5.72e-05
DDX60	1.35757	1.08e-06	5.8e-05
CSF1R	1.11556	1.07e-06	5.79e-05
IL1R2	-2.94713	1.22e-06	6.36e-05
MNS1	1.24477	1.12e-06	5.9e-05
SNX24	0.586908	1.09e-06	5.82e-05
KMO	1.05588	1.09e-06	5.82e-05
RPA1	0.553614	1.11e-06	5.89e-05
ANTXR1	1.89653	1.18e-06	6.15e-05
ARHGEF18	0.429215	1.12e-06	5.89e-05
SLC7A5	-1.96053	1.26e-06	6.5e-05
PPIC	0.720218	1.18e-06	6.15e-05
SEC14L1	-0.790923	1.23e-06	6.36e-05
AKAP8	-0.336031	1.37e-06	7.03e-05
NDUFA8	0.621664	1.38e-06	7.03e-05
SRPK1	-0.54677	1.39e-06	7.09e-05
EPHB2	0.801954	1.41e-06	7.13e-05
FBLN5	0.709243	1.41e-06	7.13e-05
ATP6AP2	0.403595	1.45e-06	7.31e-05
CRYZ	0.726087	1.47e-06	7.35e-05
FASLG	0.642169	1.48e-06	7.39e-05
HYPK	0.528065	1.53e-06	7.61e-05
VAMP8	0.93689	1.58e-06	7.81e-05
PIP4K2B	0.371641	1.58e-06	7.81e-05
RUNX2	1.1923	1.62e-06	7.93e-05
SGCB	0.7058	1.62e-06	7.93e-05
CKLF	0.764767	1.65e-06	8.02e-05
VTI1B	0.420439	1.65e-06	8.02e-05
ADK	0.733017	1.68e-06	8.13e-05
HNRNPA1	-0.484221	1.7e-06	8.17e-05
NDUFA1	0.825446	1.73e-06	8.3e-05
SERHL2	1.03934	1.87e-06	8.86e-05
FBP1	1.06702	1.85e-06	8.82e-05
SPSB1	-0.643828	1.85e-06	8.82e-05
HTR2B	1.53404	2.01e-06	9.29e-05
B3GALNT1	1.32203	1.91e-06	9.03e-05
TRAM1	0.773503	1.92e-06	9.04e-05
RTP4	1.68139	2.06e-06	9.29e-05
GATM	1.0928	1.94e-06	9.11e-05
AGA	0.887015	1.98e-06	9.23e-05
GPRC5C	0.724196	2.02e-06	9.29e-05
DCTN3	0.461247	1.96e-06	9.15e-05
TREM2	1.17623	2.1e-06	9.34e-05
MTMR11	0.910478	2.03e-06	9.29e-05
RHOBTB1	1.22054	2.07e-06	9.29e-05
PSEN1	0.309496	2.04e-06	9.29e-05
BSCL2	1.26441	2.08e-06	9.29e-05
GAMT	1.33066	2.16e-06	9.54e-05
ITPKC	-0.539308	2.05e-06	9.29e-05
YIF1A	0.427563	2.05e-06	9.29e-05
ELF1	-0.441754	2.07e-06	9.29e-05
BCL6	-0.835057	2.08e-06	9.29e-05
NFKBIA	-0.893178	2.09e-06	9.29e-05
QDPR	0.681384	2.16e-06	9.54e-05
IQSEC1	0.809454	2.18e-06	9.56e-05
MOSPD3	0.424805	2.2e-06	9.64e-05
EVL	0.806403	2.22e-06	9.67e-05
C1GALT1C1	0.663996	2.26e-06	9.74e-05
RABEP2	0.539658	2.25e-06	9.74e-05
EXTL2	0.660574	2.25e-06	9.74e-05
PRPS1L1	-1.17185	2.38e-06	0.000101647
CPVL	0.821754	2.34e-06	0.000100622
RTN4	-0.337486	2.38e-06	0.000101647
ISG15	1.29314	2.45e-06	0.000103771
SC5D	0.693734	2.4e-06	0.000102332
LIPC	1.8189	2.6e-06	0.000108969
ZNF45	0.395566	2.42e-06	0.000102605
CETN2	0.58839	2.49e-06	0.000105168
CEBPB	-0.647347	2.53e-06	0.000106457
IFIT3	1.20602	2.63e-06	0.000109456
PLA2G4A	0.864329	2.61e-06	0.000109032
TLR5	0.752492	2.7e-06	0.000111821
ACP2	0.671724	2.77e-06	0.000114651
CCN3	0.973948	2.86e-06	0.000117057
PIGF	0.592514	2.81e-06	0.000115562
RPGR	-0.982535	2.87e-06	0.000117057
RPL23AP7	0.958006	2.88e-06	0.000117057
LRRC15	1.82271	3.09e-06	0.000123617
SRSF4	-0.479301	2.88e-06	0.000117057
CFI	0.826104	2.93e-06	0.000118678
RGN	0.690537	3.01e-06	0.000120712
TUBD1	0.659686	2.98e-06	0.000120505
DCTD	0.391518	3.01e-06	0.000120712
PLCE1	1.13392	3.19e-06	0.000125258
PLAAT4	0.87302	3.19e-06	0.000125258
PTENP1	-0.636787	3.13e-06	0.000124896
EREG	-2.16154	3.52e-06	0.00013483
TRMT5	0.550755	3.17e-06	0.000125258
JMJD6	-0.996046	3.18e-06	0.000125258
TRIM32	0.470095	3.18e-06	0.000125258
DDX5	-0.414901	3.24e-06	0.00012669
TNFSF11	2.9082	3.6e-06	0.000136222
LTBP3	0.854029	3.27e-06	0.000127666
MFAP4	0.781748	3.37e-06	0.000130824
ENAH	0.757296	3.37e-06	0.000130824
ATRAID	0.492028	3.4e-06	0.000131134
SELENOW	0.548449	3.42e-06	0.000131221
CBX6	0.506866	3.4e-06	0.000131134
S100A2	0.977549	3.54e-06	0.000134887
VOPP1	0.725158	3.54e-06	0.000134887
CPED1	0.51311	3.57e-06	0.000135315
ARMCX6	0.448936	3.64e-06	0.000137401
ITGB1BP1	0.600913	3.68e-06	0.000138474
SSPN	1.13299	3.76e-06	0.000140415
SLCO4A1	-1.65216	3.77e-06	0.000140415
DAP	0.808683	3.76e-06	0.000140415
COG5	0.401732	3.78e-06	0.000140533
SLC1A5	-0.803265	3.83e-06	0.000142018
GTF2H5	0.721463	3.89e-06	0.000143637
POGLUT2	0.965635	3.92e-06	0.000144304
PLGRKT	0.817254	3.94e-06	0.000144436
NAGA	0.676372	3.94e-06	0.000144436
SLC16A7	-1.25007	4.03e-06	0.000147311
ZFAND6	-0.965676	4.24e-06	0.000153365
PARL	0.843667	4.15e-06	0.000151189
AKIP1	0.709015	4.22e-06	0.000153158
ZFAND5	-0.681554	4.28e-06	0.000154545
TFCP2	0.394421	4.3e-06	0.000154854
ANXA4	0.581435	4.32e-06	0.000154918
PUDP	0.539767	4.35e-06	0.000155083
UCP2	0.991774	4.39e-06	0.000155909
FOCAD	0.644079	4.35e-06	0.000155083
TRRAP	0.449423	4.36e-06	0.000155083
NOP16	-1.08884	4.43e-06	0.000156944
ZMYM6	0.885559	4.47e-06	0.00015733
ARHGEF40	0.465821	4.47e-06	0.00015733
SLC16A2	0.568478	4.5e-06	0.000157796
PIGA	-0.90176	4.53e-06	0.000158459
C8orf44	0.644661	4.6e-06	0.000160401
ARFIP1	0.375647	4.63e-06	0.000161298
ZNF547	0.770844	4.77e-06	0.000165074
LRBA	0.477973	4.77e-06	0.000165074
TNFAIP3	-0.970583	4.85e-06	0.000167325
PLA2G15	1.03959	4.93e-06	0.000169213
C2orf42	0.361023	4.87e-06	0.000167536
SLC25A37	-1.41484	4.99e-06	0.000170404
PYCARD	0.741104	4.97e-06	0.000170117
PNRC1	-0.806379	5.01e-06	0.000170655
P3H1	0.466532	5.07e-06	0.000172235
TBCB	0.477621	5.2e-06	0.000175706
SFPQ	-0.599183	5.15e-06	0.000174272
GOLM1	1.70072	5.33e-06	0.000177479
GLB1	0.710427	5.29e-06	0.000177068
MDFIC	0.384083	5.22e-06	0.000175948
CASP1	0.765439	5.26e-06	0.000176676
DOK5	1.08452	5.3e-06	0.000177068
UXS1	0.50064	5.42e-06	0.000179552
HSP90AA1	-0.534731	5.42e-06	0.000179552
HEMK1	0.937881	5.68e-06	0.000185076
UBA7	0.751833	5.6e-06	0.000184363
HLA-DPB1	0.972657	5.61e-06	0.000184363
P4HTM	0.386263	5.59e-06	0.000184363
BBS4	0.561048	5.67e-06	0.000185076
STS	0.662344	5.67e-06	0.000185076
GABRB1	1.55385	5.95e-06	0.000191162
HFE	0.481857	5.69e-06	0.000185076
ARL1	0.612564	5.73e-06	0.000186152
CLU	0.618663	5.86e-06	0.00018971
ING4	0.917495	5.93e-06	0.000190944
RASA1	0.47205	5.87e-06	0.00018971
MGST3	0.58944	6.11e-06	0.000195129
RAB20	-0.609777	6.11e-06	0.000195129
VIPAS39	0.322423	6.12e-06	0.000195129
FAM162A	0.565607	6.14e-06	0.000195187
TXNL4A	0.463908	6.21e-06	0.000197087
TRAK1	0.516417	6.28e-06	0.000198165
HMGXB4	-0.304987	6.28e-06	0.000198165
CUL7	0.884993	6.38e-06	0.000200813
ANGPTL2	0.90709	6.41e-06	0.000201276
SPATS2L	0.478193	6.47e-06	0.000202638
TMEM8B	0.584489	6.54e-06	0.000204512
GDE1	0.577811	6.59e-06	0.00020552
TRIP6	0.505046	6.75e-06	0.000209814
ADAMTS1	-1.04695	6.93e-06	0.000213792
FPGT	0.979911	6.92e-06	0.000213792
GNPTAB	0.534291	6.85e-06	0.000212507
PMVK	0.508966	6.97e-06	0.000213945
DDX24	-0.381789	6.96e-06	0.000213945
GDF10	1.36436	7.45e-06	0.000224328
STYXL1	0.665193	7.01e-06	0.000214426
EIF1	-0.402013	7.01e-06	0.000214426
FAM192A	0.409864	7.04e-06	0.000214725
THEM6	1.03059	7.24e-06	0.000219691
KLF4	-1.09378	7.29e-06	0.000220564
ZNF415	0.765182	7.22e-06	0.000219528
ARG1	-1.70243	7.91e-06	0.000236529
GCDH	-0.388054	7.44e-06	0.000224328
FPR2	-1.70873	8.55e-06	0.000248752
MYH6	2.83911	8.63e-06	0.000249733
ZNF112	1.4181	7.82e-06	0.00023438
PLIN2	-1.19942	7.7e-06	0.000231511
DDOST	0.392311	8.04e-06	0.000239853
AP1S2	0.434457	8.09e-06	0.000240765
LIPT1	0.704168	8.33e-06	0.000246104
DPT	0.98143	8.39e-06	0.000246878
ROBO1	0.524934	8.21e-06	0.000243297
GALNT11	0.655851	8.21e-06	0.000243297
TBC1D8	-0.571047	8.39e-06	0.000246878
ABCF2	-0.805282	8.52e-06	0.00024836
HIST1H3G	-1.52373	8.5e-06	0.00024836
SLC38A6	0.612056	8.48e-06	0.00024836
ARMT1	0.772212	8.51e-06	0.00024836
STN1	0.700615	8.58e-06	0.000248912
MAN1B1	0.493418	8.75e-06	0.000252596
PNPLA4	1.21535	9.06e-06	0.000259575
NEK11	0.352778	8.83e-06	0.000254566
DEPP1	-0.829666	9.01e-06	0.000258933
UQCRQ	0.498667	9.08e-06	0.000259575
KLF5	-0.711218	9.09e-06	0.000259575
PIGV	1.00727	9.23e-06	0.000261475
DAZAP1	-0.563846	9.14e-06	0.000260263
OAS3	0.726224	9.25e-06	0.000261475
C5orf15	0.346166	9.24e-06	0.000261475
BRD2	-0.54876	9.26e-06	0.000261475
LY86	0.846995	9.65e-06	0.000268834
SNX11	0.587647	9.39e-06	0.000264377
SLF2	0.694169	9.44e-06	0.000265355
FAM102A	0.623679	9.6e-06	0.000268834
GPER1	0.997307	9.88e-06	0.000272764
LZTFL1	0.446081	9.63e-06	0.000268834
TSPAN3	0.427295	9.64e-06	0.000268834
ATRN	0.490552	9.71e-06	0.000269763
SRR	0.36315	9.73e-06	0.000269946
RANGAP1	-0.491291	9.78e-06	0.000270665
PDIA6	0.48477	9.94e-06	0.000273946
CDC7	-0.626727	1.01e-05	0.000276335
TDG	-0.626506	1.02e-05	0.000278444
DIPK1A	0.533788	1.02e-05	0.000279013
TAF15	-0.539589	1.02e-05	0.000279013
VANGL1	0.861458	1.04e-05	0.000281526
ITFG1	0.705147	1.05e-05	0.000283898
ICE2	0.65019	1.04e-05	0.000281526
CYB5R1	0.544248	1.04e-05	0.000283538
CMKLR1	0.565817	1.06e-05	0.000287048
THBS4	0.905463	1.09e-05	0.000292792
THBS3	0.916947	1.1e-05	0.000294026
PTMA	-0.348796	1.1e-05	0.000294026
SCRN3	0.84566	1.14e-05	0.000302722
CBX1	0.390493	1.11e-05	0.000296768
EXOG	1.73589	1.2e-05	0.000314281
SNX17	0.912325	1.11e-05	0.000296768
SGMS1	0.64843	1.12e-05	0.000299645
PPT1	0.47873	1.13e-05	0.00030138
TIA1	0.538558	1.14e-05	0.000302722
L1TD1	1.68554	1.23e-05	0.000321199
RMI1	0.937642	1.15e-05	0.000305442
NDFIP1	0.379517	1.17e-05	0.000308952
IQCK	0.429461	1.19e-05	0.000313526
ZNF214	1.20505	1.29e-05	0.000330958
STC1	-1.27866	1.25e-05	0.000324573
FMO4	0.639534	1.22e-05	0.000319836
AIDA	0.703727	1.23e-05	0.000320967
PTGER4	0.741374	1.24e-05	0.000321873
CD1E	1.3077	1.28e-05	0.000330051
VKORC1	0.885087	1.23e-05	0.000321199
TMEM231	0.474502	1.25e-05	0.000324573
MYDGF	0.462505	1.26e-05	0.000324573
ZNF365	1.09757	1.27e-05	0.000328762
PDE1A	0.917348	1.3e-05	0.000331264
PPP1CC	0.395165	1.28e-05	0.00032942
SLC22A17	0.721747	1.3e-05	0.000331264
SPCS1	0.318201	1.29e-05	0.000330732
RIOK3	-0.648971	1.3e-05	0.000331264
RBM39	-0.291543	1.36e-05	0.000345943
DOCK10	1.12802	1.44e-05	0.000358366
PPFIBP2	0.859423	1.38e-05	0.000348209
IFI27	0.819489	1.41e-05	0.000353583
EXT2	0.466622	1.38e-05	0.000348209
PROS1	0.319363	1.38e-05	0.000348395
GAL3ST4	0.730513	1.44e-05	0.000359375
YIPF3	0.684623	1.39e-05	0.000351128
PHF10	0.306163	1.41e-05	0.000354813
OLR1	1.55161	1.51e-05	0.000372709
PIN4	0.592049	1.44e-05	0.000358366
SAP30	-0.439979	1.44e-05	0.000358366
GASK1B	1.31474	1.5e-05	0.000371099
JMJD4	0.601924	1.46e-05	0.000361678
CAPN5	0.69468	1.5e-05	0.000371099
MRS2	0.405653	1.47e-05	0.000364134
P4HA2	0.709055	1.53e-05	0.000373538
NFATC1	1.02352	1.55e-05	0.000376285
SPAG8	0.752315	1.53e-05	0.000374451
COL14A1	1.47358	1.52e-05	0.000373538
AKR1A1	0.60334	1.52e-05	0.000372709
COL5A2	0.885749	1.54e-05	0.000375108
SLC2A10	0.70603	1.54e-05	0.000375268
TRIB3	-0.555852	1.54e-05	0.000374451
KCNK2	1.73043	1.7e-05	0.000399221
CXCL3	-1.58576	1.76e-05	0.000410282
CLCN3	0.525586	1.55e-05	0.000376285
ARPC5	0.367873	1.6e-05	0.000386625
HOXA11	0.560661	1.62e-05	0.000389312
SSR1	0.424342	1.62e-05	0.000389312
TAPBPL	1.10462	1.62e-05	0.000389312
DNAJC15	0.485411	1.62e-05	0.000389312
TPD52L1	0.967952	1.68e-05	0.000398658
DEPTOR	0.793751	1.67e-05	0.000397989
DHCR7	-0.576446	1.65e-05	0.000395696
LSM3	0.54864	1.67e-05	0.000397989
RCL1	-0.334295	1.67e-05	0.000397989
MCMBP	-0.435291	1.68e-05	0.000398658
CZIB	0.459044	1.69e-05	0.000399221
ZNF787	-0.658843	1.69e-05	0.000399221
DPYSL3	0.820805	1.71e-05	0.000401126
PCBP2	-0.482538	1.7e-05	0.000399221
PNMA1	0.312947	1.7e-05	0.000399221
SNRPA1	-0.56078	1.75e-05	0.000409681
GABARAPL3	-0.640002	1.77e-05	0.000413587
OSBPL3	0.831246	1.8e-05	0.000418409
PSMB9	0.97012	1.81e-05	0.000418677
FOSL2	-1.59675	1.82e-05	0.000420482
MCTS1	0.467309	1.81e-05	0.000418677
TRANK1	0.65293	1.81e-05	0.000418677
SDC2	0.425777	1.81e-05	0.000418677
BAG3	-0.605818	1.84e-05	0.000422434
RCN3	0.980222	1.86e-05	0.000425641
MAEA	0.554714	1.86e-05	0.000425641
GMEB2	-0.323614	1.86e-05	0.000425641
NFIL3	-1.29429	1.94e-05	0.000439854
MDK	1.57443	2.03e-05	0.000453763
MYOF	0.829778	1.91e-05	0.000435818
MS4A2	0.937662	1.92e-05	0.000437273
FKBP11	0.994586	1.94e-05	0.00043982
UFSP2	0.465849	1.92e-05	0.000437273
ZNF302	0.621819	1.92e-05	0.000437273
GRIA2	3.37059	2.26e-05	0.000485015
TMEM80	0.900693	1.97e-05	0.000445168
GGPS1	0.419581	1.97e-05	0.000445168
PUS1	-1.21744	2.04e-05	0.000454647
CEBPZ	-0.874369	1.99e-05	0.000447359
HHEX	0.488103	2e-05	0.000447359
ARPC1B	0.578702	2e-05	0.000447359
ZCCHC2	-0.568462	2e-05	0.000447359
PER1	-1.07308	2.04e-05	0.000454647
DIAPH2	-0.602086	2.04e-05	0.000454647
TP73-AS1	0.368576	2.07e-05	0.000459745
ZNF528	1.26456	2.16e-05	0.000472533
ROR1	1.04978	2.12e-05	0.000469635
CHD1	-0.830069	2.12e-05	0.000468641
MPO	-0.597709	2.14e-05	0.000471062
SMARCA1	1.01789	2.15e-05	0.000471572
TM2D3	0.43498	2.14e-05	0.000471062
BTG1	-0.375746	2.14e-05	0.000471062
KIAA1614	1.64938	2.27e-05	0.000486239
EXOC7	0.796216	2.18e-05	0.000475982
SIAH2	-0.400477	2.16e-05	0.000472533
TMEM30B	0.974378	2.19e-05	0.000476451
NAGK	0.88792	2.21e-05	0.000478232
KLK1	1.03191	2.16e-05	0.000472882
PLXNA3	0.71537	2.19e-05	0.000476327
RNF34	0.277728	2.2e-05	0.000477007
ALDH5A1	1.39998	2.34e-05	0.000497489
SLC46A3	0.465308	2.25e-05	0.000483863
MRM2	0.635702	2.21e-05	0.000478232
RETN	-0.737654	2.23e-05	0.000480437
SRRM1	-0.278825	2.22e-05	0.000478736
LINC00965	1.64957	2.41e-05	0.000505452
NR3C1	0.4515	2.27e-05	0.000486516
MBNL2	0.858585	2.42e-05	0.000507016
SNRK	-0.541056	2.28e-05	0.00048676
PTTG1IP	0.270078	2.28e-05	0.000486952
TPGS2	0.444119	2.32e-05	0.000493223
LST1	1.14792	2.38e-05	0.000503834
RBX1	0.811163	2.35e-05	0.000498194
ZNF43	0.62306	2.35e-05	0.000498206
ADGRB3	1.30365	2.46e-05	0.000513597
SLC29A3	0.625997	2.48e-05	0.000516566
OAS2	0.8244	2.39e-05	0.000505452
TBL1XR1	0.76154	2.41e-05	0.000505452
FIS1	0.622934	2.4e-05	0.000505452
FIBP	0.36956	2.41e-05	0.000505452
IRS2	-1.34289	2.49e-05	0.000518958
PJA1	0.468313	2.5e-05	0.000519821
IFIH1	1.0915	2.59e-05	0.000531007
TNIP3	1.61975	2.84e-05	0.000570643
NT5E	0.678111	2.53e-05	0.000526326
SEPTIN8	0.684554	2.54e-05	0.000526326
PER3	0.979746	2.56e-05	0.000528713
GADD45G	-0.766729	2.55e-05	0.000528307
ELOB	0.585201	2.56e-05	0.000528713
SLC2A14	-1.22373	2.64e-05	0.000536982
ZNF747	0.615913	2.57e-05	0.000529807
OSGEPL1	1.12349	2.68e-05	0.000543214
DDX54	-0.369048	2.58e-05	0.000530708
ST5	0.716982	2.63e-05	0.000536798
ERMP1	0.529679	2.6e-05	0.000532437
TDRD7	0.373158	2.63e-05	0.000536798
TM9SF2	0.291147	2.63e-05	0.000536798
BRINP1	1.13388	2.72e-05	0.000548457
FANCF	1.41863	2.77e-05	0.000559126
ATF4	-0.424911	2.67e-05	0.000541972
UBE2S	-0.553336	2.71e-05	0.000547262
DPY19L4	0.528711	2.7e-05	0.000547262
BTN2A2	1.02294	2.78e-05	0.000560358
C3orf14	0.65067	2.83e-05	0.000567901
SEMA3C	0.838585	2.85e-05	0.000571108
MYL6B	0.422747	2.95e-05	0.000587
GABARAPL2	0.292411	2.91e-05	0.00058302
KCNK5	-0.742805	2.93e-05	0.000585644
CDKN2D	-0.98417	2.98e-05	0.000590861
HPF1	0.452091	2.95e-05	0.000587
ANO1	1.23857	3.14e-05	0.000608883
ELP1	0.332461	2.97e-05	0.000590861
APOBEC3C	0.937673	3.02e-05	0.000597261
KLF9	-1.16858	3.02e-05	0.000597261
TOP1	-0.595962	3.03e-05	0.000598876
ADAMTSL3	1.1153	3.1e-05	0.000607559
BCAS3	0.344508	3.04e-05	0.000599685
PDK2	0.650992	3.07e-05	0.000603866
DNASE2	0.684875	3.09e-05	0.000606909
NAGPA	0.733109	3.11e-05	0.000607559
FAM89B	0.60476	3.1e-05	0.000607559
MSH2	0.551946	3.11e-05	0.000607559
SCML2	-0.575851	3.11e-05	0.000607559
CCPG1	0.5609	3.12e-05	0.000608508
ANKHD1-EIF4EBP3	-0.419375	3.13e-05	0.000608773
SSB	-0.367627	3.14e-05	0.000609253
S100P	-2.37058	3.92e-05	0.000712625
MRPL18	0.384841	3.19e-05	0.000617549
RTN1	1.10705	3.36e-05	0.000644594
ITGB2	0.735382	3.29e-05	0.000632735
BRD3OS	0.504523	3.23e-05	0.00062466
IGSF3	0.715834	3.26e-05	0.00062865
COL3A1	1.056	3.26e-05	0.00062865
HERC6	1.22045	3.45e-05	0.000653952
GOSR2	0.492064	3.35e-05	0.000644278
TMEM254	0.829816	3.44e-05	0.000653952
SGPP1	0.933405	3.42e-05	0.000652847
HDAC9	0.768724	3.42e-05	0.000652847
ABHD6	0.786874	3.4e-05	0.000650608
CLIP3	0.803011	3.43e-05	0.000653952
BATF	-0.602866	3.47e-05	0.000655822
BGN	0.936666	3.58e-05	0.000668368
HACD1	-1.37966	3.68e-05	0.000681334
RNPEP	0.376138	3.44e-05	0.000653952
ME1	0.606203	3.45e-05	0.000653952
COX5B	0.521213	3.46e-05	0.000654527
HOXB6	0.897833	3.55e-05	0.000665366
RHOB	-1.0969	3.49e-05	0.000657203
ARHGEF10	0.62511	3.48e-05	0.000656389
KLHL2	-0.713163	3.53e-05	0.000662264
REEP5	0.308067	3.53e-05	0.000662264
NDUFA13	0.523654	3.55e-05	0.000665366
SRRT	-0.712497	3.61e-05	0.000674497
DBP	1.01484	3.79e-05	0.000694967
FIG4	0.510609	3.64e-05	0.000678505
RWDD2A	0.495522	3.65e-05	0.000679117
ZDHHC13	-0.605124	3.65e-05	0.000679117
PHC2	-0.588415	3.67e-05	0.000680979
MN1	0.768859	3.89e-05	0.000709048
PARP2	0.236057	3.73e-05	0.000690818
ALDH3A2	0.729399	3.77e-05	0.000694024
UNC119B	0.604163	3.79e-05	0.000694967
CELF2	-0.676989	3.76e-05	0.000694024
REX1BD	0.477168	3.76e-05	0.000694024
SAT1	-0.494364	3.77e-05	0.000694024
CRHBP	1.03915	4.07e-05	0.000731836
UBE2E3	0.470939	3.79e-05	0.000694967
ZNF221	1.87276	4.41e-05	0.00078037
CREBL2	0.444587	3.87e-05	0.000708039
CLEC4A	1.10621	3.96e-05	0.000716139
PPBP	-1.69311	4.17e-05	0.000742429
HOXB7	0.983918	3.88e-05	0.000709048
YWHAE	-0.321014	3.9e-05	0.000710266
EXT1	0.577303	3.95e-05	0.000716139
NADK	-0.799251	3.95e-05	0.000716139
ATXN1	0.776749	4.07e-05	0.000732135
TYROBP	0.754141	4e-05	0.000723252
CARF	0.680007	4.09e-05	0.000734521
PGAP3	0.262827	4.05e-05	0.000731128
HHAT	0.724564	4.06e-05	0.000731836
HSPB11	0.644108	4.15e-05	0.000741153
PIM1	-0.978775	4.14e-05	0.000741153
FEM1B	-0.527477	4.15e-05	0.000741153
CCDC90B	0.468328	4.16e-05	0.000742429
WNT5B	1.4947	4.69e-05	0.00081846
MAP2	0.706627	4.42e-05	0.00078037
TUSC2	0.45283	4.27e-05	0.000760055
CEBPD	-0.906264	4.31e-05	0.000765687
POPDC2	0.502798	4.32e-05	0.000765727
RTN2	0.478625	4.35e-05	0.00077061
DOK2	0.625525	4.42e-05	0.00078037
STRA6	1.40986	4.59e-05	0.000806498
XYLT2	0.808986	4.59e-05	0.000806498
RIOX1	0.318163	4.44e-05	0.000781536
CD2	1.21465	4.63e-05	0.000810861
CRIP1	0.670704	4.63e-05	0.000810861
PPP1R15A	-1.13871	4.63e-05	0.000810861
THY1	1.01822	5.12e-05	0.000871979
SIGIRR	0.676062	4.69e-05	0.00081846
RYR2	1.45591	4.92e-05	0.000852623
HTR2A	0.732326	4.85e-05	0.000842034
COMMD3	0.540392	4.75e-05	0.000828371
ZDHHC4	0.535733	4.86e-05	0.00084357
KIAA0930	0.424656	4.84e-05	0.000842034
SRSF7	-0.66001	4.93e-05	0.000852901
RFX5	0.42385	4.97e-05	0.000855631
USP46	0.750891	4.94e-05	0.00085322
VASH1	1.36945	5.06e-05	0.000867834
PHF20	-0.53732	4.96e-05	0.000855631
TMEM251	0.552688	4.97e-05	0.000855835
PAFAH2	0.553931	4.98e-05	0.000856187
CEP162	0.592688	5.06e-05	0.000867834
ZNF74	1.11045	5.27e-05	0.000891516
AIF1	0.90126	5.12e-05	0.000871979
PIGT	0.441362	5.09e-05	0.00087185
LMBRD1	0.544686	5.11e-05	0.000871979
SSRP1	-0.335003	5.12e-05	0.000871979
UBL5	0.493601	5.15e-05	0.000875299
RRAS	0.759667	5.31e-05	0.000895617
MAFF	-1.45612	5.42e-05	0.000910232
NDUFA3	0.848473	5.27e-05	0.000891811
LIG4	0.753751	5.33e-05	0.000896118
LASP1	0.480396	5.25e-05	0.000890739
PABPC1	-0.317328	5.25e-05	0.000890739
ETS2	-0.756825	5.28e-05	0.000892356
FOXO3	-0.608202	5.32e-05	0.000895617
CCL20	-1.7011	6.45e-05	0.00103055
ULK2	0.501551	5.63e-05	0.000940179
ISLR	1.27975	5.78e-05	0.000958433
NUDT6	1.09513	5.74e-05	0.000954644
DOLK	0.381136	5.52e-05	0.000925871
PTP4A1	-0.571015	5.53e-05	0.000926017
DUS1L	-0.412776	5.57e-05	0.000930975
PINLYP	1.12695	5.78e-05	0.00095863
FADD	0.520099	5.73e-05	0.000953077
SFSWAP	-0.440871	5.68e-05	0.00094566
ANP32B	-0.248524	5.68e-05	0.00094566
MXRA8	0.583683	5.79e-05	0.000958727
SENP7	1.45047	5.96e-05	0.000979274
NPL	0.665855	5.88e-05	0.000967807
GUSB	0.507495	5.82e-05	0.000961521
TCFL5	0.513552	5.83e-05	0.000961648
GAS2L1	0.610693	5.84e-05	0.000963598
SMARCAL1	0.965384	6e-05	0.000982933
ZFP2	1.53845	6.48e-05	0.00103362
CHD7	-1.05166	5.96e-05	0.000979274
MARCKS	0.874341	6e-05	0.000982933
ZFP36L2	-0.855775	6.02e-05	0.000984305
KDM3A	-0.3606	6.06e-05	0.000989904
ATP5IF1	0.579172	6.08e-05	0.000991782
USP36	-0.742669	6.13e-05	0.000996011
ANP32E	-0.386979	6.12e-05	0.000996011
RPN2	0.43253	6.13e-05	0.000996011
GSS	0.44011	6.14e-05	0.000996011
UGCG	-0.916017	6.23e-05	0.00100566
NOP56	-0.535668	6.24e-05	0.00100566
NMD3	0.493398	6.24e-05	0.00100566
GTF2E1	0.395784	6.24e-05	0.00100566
CBR4	0.470385	6.25e-05	0.00100566
ANXA2P3	1.07715	6.25e-05	0.00100566
ASXL1	-0.351339	6.25e-05	0.00100566
ZNF710	0.481383	6.28e-05	0.00100955
INSIG2	0.481348	6.39e-05	0.00102352
STK17A	0.617404	6.32e-05	0.00101396
NID2	1.06391	6.74e-05	0.00106426
NDUFC1	0.522229	6.45e-05	0.00103055
AHSA2P	1.00685	6.73e-05	0.00106426
SEL1L3	0.852485	6.61e-05	0.00105398
ZKSCAN7	0.763945	6.7e-05	0.00106227
UNC5C	1.09269	6.82e-05	0.00107284
ADAM12	1.37793	7.35e-05	0.00113094
AMOT	1.07436	7.1e-05	0.0011033
DYNLL1	0.396752	6.63e-05	0.00105616
HRH4	-0.596532	6.68e-05	0.00106227
GCHFR	1.22992	7.03e-05	0.00109643
NUBPL	0.831868	6.69e-05	0.00106227
YWHAH	0.686583	6.74e-05	0.00106426
DNASE1L1	0.346489	6.74e-05	0.00106426
CAMSAP1	0.504735	6.76e-05	0.00106468
RHOQ	-0.352343	6.76e-05	0.00106468
EPHA3	1.81544	7.26e-05	0.00111919
PLCG2	0.405933	6.87e-05	0.00107837
RSRC2	-0.212616	6.89e-05	0.00107941
PFN2	0.388182	6.89e-05	0.00107941
PLA2G12A	0.645157	6.96e-05	0.00108875
AGFG1	-0.687425	7.02e-05	0.00109557
CACTIN	-0.392626	7.01e-05	0.00109557
ATP6V0B	0.532147	7.06e-05	0.00109873
CD1C	1.15927	7.88e-05	0.00118994
TRIM22	0.494193	7.13e-05	0.0011063
CBLL1	-0.885459	7.13e-05	0.0011063
TSPAN4	0.916394	7.17e-05	0.00111005
SPRY1	-0.846806	7.22e-05	0.00111747
DBR1	0.442406	7.28e-05	0.00112137
ZNF606	0.481351	7.25e-05	0.00111919
ERBB2	0.533479	7.25e-05	0.00111919
GPR137B	0.568153	7.42e-05	0.00113857
RPP30	0.318322	7.36e-05	0.00113098
BET1	0.543216	7.45e-05	0.00114112
PIGB	0.363935	7.49e-05	0.00114535
LGALS3BP	0.673044	7.49e-05	0.00114535
KLRA1P	1.22688	7.71e-05	0.00117635
SLFN12	1.31751	7.81e-05	0.00118482
FUCA1	0.727765	7.84e-05	0.00118865
PHTF2	0.85706	7.73e-05	0.00117779
ELANE	-1.47066	8.08e-05	0.00121321
PANK2	0.432455	7.72e-05	0.00117713
PAPSS1	0.526759	7.81e-05	0.00118482
MORF4L2	-0.264742	7.76e-05	0.00118003
VN1R1	0.901447	8.05e-05	0.0012096
TP63	0.549553	7.85e-05	0.00118872
ZNF24	-0.538747	7.87e-05	0.00118976
LIN7A	-1.84082	8.71e-05	0.00127483
TRMT1L	0.953947	7.95e-05	0.00119755
GMFB	0.303366	7.91e-05	0.00119312
ABCA3	0.935495	8e-05	0.0012034
MRPS33	0.582927	8.23e-05	0.00123235
UCK2	-0.946944	8.24e-05	0.00123252
PLBD1	0.560493	8.41e-05	0.00124829
GPR183	-1.23246	8.52e-05	0.00125611
S100A11	0.486331	8.22e-05	0.00123208
TGM2	-0.911336	8.34e-05	0.00123943
P2RX4	0.677679	8.33e-05	0.00123943
UEVLD	0.565453	8.26e-05	0.00123444
EFCAB11	0.776715	8.3e-05	0.00123894
TCEA2	0.577989	8.44e-05	0.00125088
CRELD2	0.631392	8.46e-05	0.00125237
SLC52A2	-0.509701	8.33e-05	0.00123943
HIST1H2AJ	-1.06102	8.54e-05	0.00125625
MAN1A2	0.529498	8.44e-05	0.00125088
SKAP2	0.613658	8.51e-05	0.00125611
PRRC2C	-0.95357	8.5e-05	0.00125611
MFSD13A	0.823477	8.61e-05	0.00126151
NUP50	-0.535336	8.54e-05	0.00125625
PDE11A	1.1047	9.11e-05	0.00131791
CRIP2	0.439149	8.58e-05	0.00126064
VPS45	0.379857	8.6e-05	0.00126151
KLK3	0.716994	9.04e-05	0.00131187
TFEB	0.656653	8.78e-05	0.00128375
RITA1	0.689789	9.02e-05	0.00131034
KLF2	-0.464805	8.87e-05	0.00129643
ADA	-0.44411	8.89e-05	0.00129696
HNRNPK	-0.336834	8.91e-05	0.0012982
TCN1	-1.05325	9.22e-05	0.00133076
ZNF174	0.652079	8.99e-05	0.00130712
REM1	1.03089	9.07e-05	0.00131494
PTH2R	-1.3174	0.000101221	0.00143042
FSTL3	-0.615524	8.98e-05	0.00130712
LPAR6	0.650448	9.31e-05	0.0013397
BTG3	-0.407317	9.16e-05	0.00132436
C11orf24	0.371969	9.24e-05	0.00133229
ELP4	0.39112	9.27e-05	0.00133538
FECH	0.380893	9.34e-05	0.00134309
P2RY6	0.683623	9.7e-05	0.0013839
TSBP1	1.83327	0.00010365	0.00145493
RIMS3	0.944198	9.58e-05	0.00136952
THYN1	0.883793	9.53e-05	0.00136538
FYCO1	0.433933	9.46e-05	0.00135855
SERPINI1	0.654343	9.57e-05	0.00136924
ATP5MF	0.378992	9.52e-05	0.00136514
FDX1	0.39966	9.6e-05	0.00137049
LAIR1	0.576515	9.83e-05	0.00139719
ADAP2	0.769421	9.82e-05	0.00139719
RAB8A	0.327029	9.83e-05	0.00139719
TMEM176B	0.47874	9.92e-05	0.00140827
MYC	-1.07967	0.000103839	0.00145595
CAPZB	0.309688	9.99e-05	0.00141678
CCDC51	0.377428	0.000100127	0.00141814
ZNF85	0.740714	0.000100909	0.00142761
SFT2D2	0.662277	0.000101478	0.00143244
ATM	0.519915	0.000101791	0.00143524
PSMD10	0.41823	0.000102725	0.00144678
CALM3	0.574152	0.000104471	0.00145993
BUD23	0.390859	0.000102905	0.0014477
UBL4A	0.581626	0.000104471	0.00145993
PBX3	0.391019	0.000103647	0.00145493
OGFRL1	-0.765082	0.000103973	0.00145619
BLZF1	1.19461	0.000112576	0.00153331
SIX1	0.906091	0.000113088	0.00153758
SMAD6	0.751198	0.000106251	0.00147495
RCBTB1	0.690992	0.000105537	0.00147198
IFRD1	-0.78558	0.000106191	0.00147495
NRP1	0.838756	0.000107658	0.00149118
MKNK2	-0.716982	0.0001056	0.00147198
MTX2	0.284398	0.000105685	0.00147198
GFOD1	-0.495784	0.000106175	0.00147495
ZFHX4	0.515377	0.000107115	0.0014853
COG4	0.540155	0.000108448	0.00149701
EIF3B	-0.405462	0.000108712	0.00149701
BAZ1A	-1.23084	0.000108516	0.00149701
LIPA	0.479422	0.000111152	0.0015228
BRF2	0.604126	0.000108417	0.00149701
RAB26	0.832114	0.000109438	0.00150424
PACS2	0.461906	0.000108572	0.00149701
TGFB3	0.868695	0.000108793	0.00149701
SCNM1	0.459168	0.000110365	0.00151532
NECAP2	0.696691	0.000110772	0.00151925
PTPN18	0.410315	0.000111289	0.00152301
HYAL1	0.461841	0.000111666	0.0015265
RMDN3	0.640651	0.000111863	0.00152754
SNX2	0.554843	0.000112402	0.00153323
MYCBP2	-0.50865	0.000112652	0.00153331
TMEM140	0.736999	0.000115528	0.00156567
PCOLCE	0.969752	0.000116395	0.00157234
ERLIN2	0.403028	0.000114497	0.00155424
RTCA	0.397261	0.000114561	0.00155424
RGS3	0.740386	0.000117578	0.00158321
TTLL12	-0.346616	0.000115931	0.00156944
ZBTB14	0.59011	0.000121147	0.0016174
FNDC3A	0.294003	0.000116092	0.00156993
PDZRN4	1.26154	0.000131364	0.00172088
ADAM10	0.863739	0.000116975	0.00157847
CCDC59	-0.594673	0.000117436	0.00158299
ZNF223	0.469583	0.000118677	0.00159459
ZFP64	0.679612	0.000118604	0.00159459
GALNT1	0.497553	0.000118989	0.00159707
RPARP-AS1	0.890108	0.000122326	0.00162451
WSB2	0.488291	0.000119693	0.00160481
IL2RB	0.620728	0.00011991	0.001606
HIST1H2BF	-0.760631	0.000122326	0.00162451
NPRL2	0.633121	0.000124295	0.00164464
SEMA3D	1.51288	0.000136541	0.0017739
ACAN	1.37941	0.000125386	0.00165639
YBX3	-0.648639	0.000121055	0.0016174
C9orf16	0.45154	0.000121119	0.0016174
B4GALT3	-0.38274	0.000121448	0.00161969
WASHC5	0.35734	0.000121767	0.00162222
AGPAT1	0.475592	0.000122279	0.00162451
DDIT3	-0.350952	0.000123075	0.00163157
ABL2	-0.632247	0.000123118	0.00163157
EVC	1.3023	0.000132653	0.00173415
ERP29	0.393958	0.000125675	0.00165846
SLC39A6	0.354832	0.000124366	0.00164464
PYGO1	1.22529	0.000138264	0.00178939
C1QA	0.676737	0.000127565	0.00167988
CD14	0.531984	0.000127803	0.00168124
KCNMB1	0.730651	0.000127186	0.00167664
ASF1A	0.951796	0.000128273	0.00168566
GPAA1	0.759161	0.000129657	0.00170207
TNFRSF10C	-1.61163	0.000145666	0.00185976
PON2	0.398805	0.000130943	0.00171716
MS4A1	1.63183	0.000143584	0.00184313
ZNF177	1.1301	0.000135506	0.00176777
UBAP2	-0.327574	0.000131534	0.00172131
KDM7A	-0.814112	0.000136342	0.00177316
PDXK	0.492198	0.000135395	0.00176777
HCG4	1.27176	0.000150124	0.00189358
ARVCF	0.890776	0.000138445	0.00178939
CALHM2	0.341735	0.000137347	0.00178253
APPL2	0.450586	0.000135823	0.00177007
BTBD7	1.08315	0.000138661	0.00179034
GNE	-0.415621	0.000136069	0.00177143
EXD2	0.52195	0.000138198	0.00178939
HSBP1	0.376528	0.0001384	0.00178939
KIAA0408	1.59887	0.000158273	0.0019687
APLNR	1.40405	0.000152241	0.00191452
CD55	0.813692	0.000140872	0.0018133
AP5M1	0.350842	0.000139989	0.00180563
SNX5	0.26816	0.000140686	0.00181276
NMNAT2	1.17007	0.000147317	0.00187133
ZNF529	0.884	0.000146476	0.00186441
IL1R1	-0.798992	0.000142669	0.00183455
ARHGEF4	1.1844	0.000154482	0.00193495
ARNTL	-1.01455	0.000147777	0.00187528
BCL2L1	-0.777906	0.000146183	0.00186313
MED17	0.480486	0.00014363	0.00184313
PPID	0.413011	0.000144405	0.00185118
TPST2	0.469605	0.000144636	0.00185225
ENTPD4	-0.481748	0.000145192	0.00185748
C14orf132	0.916863	0.000151956	0.00191284
TMEM14B	0.608546	0.000145536	0.00185976
UBE2L6	0.438436	0.000147172	0.00187133
RNMT	-0.353787	0.000146226	0.00186313
RPL10	-0.868088	0.000154685	0.00193556
MAP3K5	-0.417906	0.000148392	0.00188117
TRIM52	0.448206	0.000148915	0.0018847
IFT52	0.587722	0.00014897	0.0018847
POLB	0.504849	0.000149147	0.00188504
WDCP	0.46265	0.000149477	0.00188732
GABRA4	0.937217	0.000158865	0.00197411
SDF4	0.3257	0.000151326	0.00190683
CADM1	1.15119	0.000164687	0.00202839
TNS2	-0.629292	0.000153366	0.0019242
FSCN1	1.20143	0.000156562	0.00195306
UCP1	1.73759	0.000160639	0.00199283
PELI1	-0.661195	0.000152793	0.00191954
NDUFB2	0.330932	0.00015347	0.0019242
KLF6	-1.02298	0.000154933	0.00193673
EPB41L2	0.469313	0.000156705	0.00195306
C6orf120	0.438795	0.000155682	0.00194417
GPC4	1.03945	0.000164901	0.00202904
CNIH4	-0.480356	0.000157427	0.00196011
KDM5D	-1.79293	0.000175977	0.00213192
MICAL2	0.776954	0.00016251	0.00200748
HEBP1	0.434724	0.000160689	0.00199283
AK1	0.45471	0.000163743	0.00201874
POLR2L	0.436444	0.000162332	0.00200726
ARL6IP5	0.512706	0.000161262	0.00199797
IFNGR2	0.296498	0.000161565	0.00199975
TLE6	0.924204	0.000167246	0.00205187
MSRB2	0.466428	0.000163405	0.00201656
GPR4	-0.959137	0.000165339	0.00203244
ADCK2	0.664297	0.000166571	0.00204558
STAM2	0.678811	0.000168693	0.00206559
WBP4	-0.45159	0.000168563	0.00206559
SYNGR2	0.503451	0.000170317	0.00208141
MED13L	-0.590598	0.000169779	0.00207686
GRN	0.710914	0.000171878	0.00209437
TSPO	0.655875	0.000172098	0.00209503
MDH1	0.467041	0.000170759	0.00208478
COPS7A	0.298327	0.000171495	0.00209174
HLA-DOA	0.923056	0.000175137	0.00212617
C1QTNF3	0.843056	0.000189939	0.00226825
FNDC4	-0.976213	0.000176655	0.00213395
CCN4	1.01259	0.0001821	0.00218921
HIVEP3	0.881903	0.000175334	0.00212617
PWWP3A	1.05372	0.000185152	0.00222377
P4HB	0.498263	0.000175233	0.00212617
NOP2	-0.511381	0.000175302	0.00212617
IMPG1	1.84141	0.000199415	0.00234355
ENOX1	0.905162	0.00017885	0.00215426
CDK14	0.552845	0.0001764	0.00213395
MAN2B1	0.574138	0.000178043	0.0021466
NDUFA9	0.293254	0.000176534	0.00213395
SF3B1	-0.288669	0.000177591	0.00214321
SRD5A1	0.907784	0.000186877	0.00223796
RPGRIP1L	0.805439	0.000186233	0.00223249
COPE	0.547132	0.000181636	0.00218572
ITK	1.20416	0.000191762	0.00228468
CNIH3	1.03011	0.000197408	0.00232649
COQ4	0.558996	0.000185932	0.00223101
SLC2A1	-0.560299	0.000187046	0.00223796
NDRG3	0.395199	0.000192405	0.00228468
WASF1	-0.536841	0.000188713	0.00225576
IL6R	-0.900524	0.000192272	0.00228468
GSTA4	0.56757	0.000192137	0.00228468
TADA3	0.517085	0.000193873	0.00229343
RPIA	-0.406246	0.000190831	0.00227674
N6AMT1	2.10034	0.000231067	0.00260583
BIN3-IT1	-0.973294	0.00019809	0.00233234
HPD	1.98859	0.000236326	0.00265086
CLTC	0.267667	0.000192217	0.00228468
E2F3	-0.593299	0.000193078	0.0022905
TARS	-0.496583	0.000193264	0.00229054
LMAN2L	0.804346	0.000193756	0.00229343
HEPH	0.96973	0.000197338	0.00232649
RAB32	0.472806	0.000194731	0.00230142
IFT27	0.317114	0.000195736	0.00231112
GDF3	0.889718	0.000204955	0.0023952
LOX	0.89282	0.000203503	0.00238105
HMGB1	-0.235683	0.000198338	0.00233307
VNN2	-1.28363	0.000227669	0.00257614
GRM7	1.17674	0.000212411	0.00245511
THTPA	0.558347	0.000200006	0.00234829
RAB38	1.37726	0.000218044	0.00251264
FANCE	-0.940921	0.000202477	0.00237465
SLC25A20	0.348345	0.000202629	0.00237465
LIN7B	0.714081	0.000209958	0.00244138
TSPAN2	1.30247	0.000226464	0.0025724
NSDHL	-0.379784	0.000203554	0.00238105
RARG	0.98992	0.000222415	0.0025448
PCDHB6	1.34499	0.000243034	0.00270677
SIGLEC1	0.643959	0.000207622	0.00241963
C2orf68	0.748073	0.00021308	0.00246041
MCOLN3	0.902598	0.000227544	0.00257614
CDV3	-0.875294	0.000206314	0.00240885
HNRNPD	-0.413181	0.000208802	0.00243112
CTH	-0.592098	0.00020752	0.00241963
SIPA1L1	1.04601	0.000212426	0.00245511
SLC12A8	1.26862	0.000216981	0.00250315
ARHGAP12	0.490232	0.000211682	0.00245328
IFIT2	0.802024	0.000218384	0.00251264
PPAN	-0.521784	0.000210072	0.00244138
SERPINB6	0.383535	0.000210523	0.00244436
GLI3	0.810631	0.000210794	0.00244525
ALDH18A1	0.515344	0.000212305	0.00245511
ARL4C	-0.875777	0.000218695	0.00251264
RIPOR2	-1.43512	0.000233329	0.0026242
ECM2	0.751979	0.000219975	0.00252379
RPL35A	-1.15373	0.000223445	0.00255195
LAMTOR2	0.67962	0.00022023	0.00252441
NOP14	-0.509307	0.000218761	0.00251264
CD58	1.00923	0.000218804	0.00251264
CUZD1	0.669773	0.000220754	0.00252811
MYO1B	0.840644	0.000225498	0.00256374
CBFA2T2	0.63518	0.000224226	0.00255641
PGS1	-0.831723	0.000225001	0.0025604
FCER1A	1.15076	0.000259866	0.00283684
ADH1B	-1.2477	0.000254352	0.00279321
FAM171A1	0.473391	0.000223104	0.00255037
ZKSCAN3	0.568455	0.000224243	0.00255641
SLC6A8	-1.02192	0.00022471	0.00255942
ANGPTL8	-2.18232	0.000310423	0.00320975
ECEL1	0.891841	0.000227819	0.00257614
CARD14	0.998448	0.000228319	0.00257947
UNC50	0.516583	0.00022695	0.00257558
CUTA	0.505577	0.000227738	0.00257614
PCDHB11	1.32754	0.000263695	0.00286079
AKAP13	-0.507639	0.000230206	0.00259846
PELO	-0.334832	0.000231464	0.00260796
GK	-0.872422	0.000246453	0.00272792
MARK3	-0.273307	0.000233398	0.0026242
TSPAN31	0.419098	0.000233531	0.0026242
HIST1H1C	-1.22534	0.000242853	0.00270677
HLA-DMA	0.486058	0.000241991	0.00270167
REV3L	-0.487601	0.000235856	0.00264796
TIMP1	0.671681	0.000237479	0.00266142
LRPAP1	0.50165	0.000245135	0.00271812
SPA17	0.602262	0.000239131	0.00267755
RMDN1	0.439797	0.000244476	0.00271561
SNRNP70	-0.446096	0.000240638	0.00268988
SRSF5	-0.460717	0.000240661	0.00268988
BANK1	1.1854	0.000243604	0.00270864
AFDN-DT	1.02449	0.000262904	0.00286053
SMYD2	0.532399	0.000242146	0.00270167
SLC30A1	0.78324	0.000243633	0.00270864
ANKRD26	0.762472	0.000253214	0.00278313
GPI	0.468736	0.000244894	0.00271785
SMC5	-0.634049	0.000245897	0.00272416
ATF7IP2	0.892054	0.000251208	0.00277322
UPP1	-0.846377	0.00025288	0.0027819
CCN1	-1.18564	0.000257445	0.00281977
MECR	0.43788	0.000250066	0.00276547
TECR	0.335176	0.000250743	0.00277052
CELSR2	0.481359	0.000251824	0.00277698
FXR1	-0.393595	0.000252014	0.00277698
LRFN4	0.809516	0.000258972	0.00283156
QRSL1	0.269447	0.000252212	0.00277698
CCNO	0.794686	0.000254882	0.00279658
RPUSD2	0.90257	0.000256408	0.00281087
SRRM2	-0.757529	0.000263443	0.00286053
TM2D1	0.415217	0.00025888	0.00283156
CLN5	0.437626	0.000260393	0.00283968
TMEM35A	0.696037	0.000263252	0.00286053
PDCD1LG2	1.574	0.000301769	0.00314792
IFT140	0.832691	0.000265171	0.00287185
AMZ2	0.478171	0.000259906	0.00283684
COMT	0.490752	0.000260876	0.00284248
RBM19	-0.687084	0.000263436	0.00286053
AP3M2	0.339325	0.000264012	0.00286176
USP27X	0.831121	0.000272665	0.00293278
IL1B	-1.28055	0.000288398	0.00306527
SUN2	-0.383407	0.00026624	0.00288095
SERPINB10	-0.958763	0.0002814	0.00301126
BRD4	-0.733741	0.000268509	0.00290271
SLC25A28	-0.432407	0.000268713	0.00290271
COL5A1	1.18978	0.000292779	0.00309351
UQCRC1	0.615618	0.000269286	0.00290639
ABHD10	0.680833	0.000270604	0.0029181
IRF9	0.352033	0.000271763	0.00292809
ME2	0.741191	0.00028866	0.00306545
SLC25A36	-0.600884	0.000272503	0.00293278
DDX58	0.815638	0.000279111	0.00299188
CRLF3	0.280009	0.000277254	0.0029796
SIL1	0.585949	0.00029426	0.00309873
DCAF6	0.388009	0.000278087	0.00298599
GYS1	-0.352025	0.0002785	0.00298787
MAGED1	0.530991	0.000289078	0.00306584
TK2	0.430662	0.000280691	0.00300624
OLFML1	1.11834	0.000292191	0.00308989
TTC1	0.39737	0.00028191	0.00301416
ZNF14	0.499236	0.000282336	0.00301615
WDR5B	0.661046	0.000283183	0.00302258
CSTB	0.46542	0.000283419	0.00302258
ADAM17	-0.52974	0.000284376	0.00303021
SLC25A14	0.471881	0.000284621	0.00303025
MAB21L1	0.929748	0.000316449	0.00325176
XYLT1	1.11713	0.000285402	0.003036
NQO2	0.827022	0.000295043	0.00310178
CSNK1G3	0.288239	0.000289184	0.00306584
ECHS1	0.410139	0.000290444	0.0030766
GMPR2	0.408867	0.000293996	0.00309855
SUB1	0.626517	0.000294606	0.00309978
MAP3K20	-0.671818	0.000292063	0.00308989
CR1	-0.76038	0.000301115	0.00314456
CD164	0.27431	0.000293347	0.00309649
ZNF117	0.508094	0.000293554	0.00309649
PDE4D	-0.865918	0.000297039	0.00311234
POLR2G	0.362729	0.000296124	0.00311054
USP3	-0.301444	0.000296704	0.00311234
IGFBP5	0.80915	0.000296838	0.00311234
ITIH4	1.03634	0.000327365	0.00332052
PDLIM2	0.78965	0.000303211	0.00315753
XPA	0.414377	0.000297901	0.00311877
BLCAP	0.294226	0.00029822	0.00311951
GRIN2A	1.05489	0.000324174	0.00330569
WDR83OS	0.407462	0.000300933	0.00314456
HOXD9	0.722563	0.000301938	0.00314792
AKAP11	0.329856	0.000303362	0.00315753
KIF3C	0.341692	0.000306498	0.00317701
TBC1D9	0.425826	0.000303871	0.00316021
SLC1A4	0.589387	0.000304225	0.00316065
EPHB3	1.20981	0.000334104	0.00336326
LGALS1	0.306399	0.000304417	0.00316065
HMGCL	0.420672	0.000304746	0.00316145
ATF6	-0.591098	0.000307244	0.0031795
TRIM21	0.34361	0.000306767	0.00317717
UBE2G2	-0.497074	0.00031078	0.0032108
NPAS3	0.852882	0.000315002	0.00324641
ST8SIA1	1.44431	0.000344844	0.00344927
NDUFB5	0.587904	0.000319232	0.00326855
CAPN7	0.359536	0.000316478	0.00325176
HNRNPDL	-0.412822	0.000313712	0.00323843
PA2G4	-0.468948	0.00031476	0.00324641
NOMO1	0.692408	0.000316035	0.00325176
POLR2J	0.375581	0.000316557	0.00325176
MAT2A	-0.618206	0.000317758	0.00326134
NTNG1	0.542643	0.000318123	0.00326134
TOR1B	0.271401	0.000318268	0.00326134
G6PC3	0.385725	0.00032252	0.0032939
LOXL1	0.890651	0.000332515	0.00336326
ZIC1	0.893979	0.000347155	0.00346685
DYNC2LI1	0.514541	0.00032748	0.00332052
CYBB	0.638264	0.000331706	0.00335796
CYTH4	0.636414	0.000321901	0.00329319
GALNT7	0.414128	0.000322304	0.0032939
RNF115	-0.2673	0.000322756	0.0032939
APOE	0.733204	0.000334078	0.00336326
KIF1B	0.522816	0.000333363	0.00336326
ILK	0.620315	0.000325678	0.00331832
SNAPC3	0.42417	0.000325948	0.00331838
FADS3	-0.691649	0.000326335	0.00331963
RAB36	0.321636	0.000326792	0.00332007
VWA8	0.440171	0.000326906	0.00332007
GVINP1	0.85137	0.000328521	0.0033284
SH2B2	-0.558799	0.000333195	0.00336326
TRIM8	0.352877	0.000333369	0.00336326
COL21A1	1.33526	0.000353361	0.00350931
ZNF672	-0.206465	0.000333822	0.00336326
BCL2A1	-1.05411	0.000362804	0.00356923
HIST1H3A	-0.774544	0.000339692	0.00340858
CISH	-0.5762	0.000336942	0.00338912
CREB3	0.505654	0.000338767	0.00340474
NDUFB11	0.288394	0.000339318	0.00340756
BLVRA	0.477888	0.000343095	0.00343451
TPK1	0.399482	0.000340593	0.0034149
CBLB	-0.688642	0.000342504	0.00343132
LSP1	0.637146	0.000349126	0.00347825
ENTPD1-AS1	0.447562	0.000346401	0.00346208
BICC1	0.521687	0.00034743	0.00346685
ELL3	0.736984	0.000348865	0.00347825
ZNF813	0.735708	0.000352844	0.00350695
TGIF1	-0.440971	0.000350721	0.00349137
NCALD	0.765207	0.000355321	0.00352425
FASTKD3	0.569192	0.00035131	0.00349446
TOP3A	-0.465375	0.000355688	0.00352425
NDUFAF3	0.456391	0.000355707	0.00352425
AASS	-0.937607	0.000367374	0.00360571
ANKRD2	2.28376	0.000423863	0.00399774
ATP5MPL	0.334875	0.000356756	0.00353185
SPEN	-0.38567	0.000357067	0.00353215
EPHX2	0.86345	0.000393583	0.00380725
PDHB	0.481896	0.000360529	0.00356079
TP53TG1	0.516254	0.000357435	0.00353301
PLPPR4	1.3342	0.000377954	0.00368366
CLCN2	1.14361	0.000361362	0.00356596
SDC4	-0.620554	0.000361748	0.00356596
BANF1	0.52346	0.000362021	0.00356596
KLHDC10	0.36228	0.000362188	0.00356596
ZNF268	0.524784	0.000363712	0.00357536
RNASET2	0.935769	0.000376682	0.00367412
HSF2BP	0.844589	0.000367352	0.00360571
SOX1	0.682234	0.000381119	0.00370588
HERC1	0.479967	0.000368784	0.00361673
LGI1	2.11187	0.000447239	0.00417125
CYFIP1	0.381517	0.000370049	0.00362631
LHFPL2	0.465582	0.000376193	0.0036722
NAP1L1	-0.353669	0.000370883	0.00363165
LFNG	1.34541	0.000411595	0.00390254
DNAJB1	-0.416832	0.000372539	0.00364502
GBE1	-0.489908	0.000373417	0.00365077
PSIP1	0.44491	0.000380719	0.00370486
IFT88	0.471447	0.000374549	0.00365899
NPAS2	-1.43318	0.00040274	0.00385348
SPARC	0.41051	0.000379658	0.0036974
NEDD4L	0.92149	0.000384536	0.00373622
NCLN	-0.977511	0.000397896	0.00382754
NUP58	-0.921851	0.000394353	0.00380804
RGCC	-0.480595	0.000386659	0.00375393
METAP2	-0.587874	0.000390003	0.00378348
ERGIC3	0.593611	0.000391578	0.00379583
LGMN	0.624566	0.00039822	0.00382773
RRP1	-1.10331	0.000401219	0.00384479
GPX3	-0.463708	0.00039673	0.00381924
FOLR2	0.919258	0.00039569	0.00381215
CLASRP	-0.49857	0.000393268	0.00380725
TRPV2	0.497651	0.000393665	0.00380725
PHKB	0.4835	0.00039433	0.00380804
NEDD9	-1.18667	0.000395065	0.00380926
MED20	0.319817	0.000395086	0.00380926
TOMM40	-0.616048	0.000398525	0.00382773
PPIG	-0.464925	0.00040002	0.00383623
JTB	0.294929	0.000399163	0.00383093
BTC	1.29266	0.000460873	0.00423165
COX6A1	0.349279	0.000401632	0.00384581
DZIP1	0.483011	0.000403229	0.00385522
KLHL9	0.310368	0.000403914	0.00385883
SH3BGRL3	0.486101	0.000408635	0.00388327
TIAM1	0.553428	0.000405088	0.00386313
SEC13	0.323873	0.000405149	0.00386313
RIC8A	0.379284	0.000405286	0.00386313
CETN3	0.603999	0.000409697	0.00389042
SHANK2	1.11414	0.000411512	0.00390254
RNF130	0.482047	0.000406538	0.00387201
BMERB1	0.464107	0.000406834	0.00387201
SCAMP2	0.430618	0.000407823	0.00387849
PLXNB2	0.743067	0.000421219	0.00397877
KCND2	1.12839	0.000431375	0.00405641
TNFSF15	1.15846	0.000444584	0.00414956
GABRA6	1.45443	0.000476329	0.00429893
GUCY1B1	1.01673	0.000423118	0.00399372
SLC9A6	0.45549	0.000415759	0.00393905
SHOC2	-0.260561	0.000416206	0.00394032
METTL18	0.485314	0.00041927	0.00396346
IQCB1	-0.342055	0.000419282	0.00396346
EPS8L2	1.14029	0.000441511	0.00413316
OGN	1.64198	0.000499748	0.00443699
MXD1	-2.74197	0.000570008	0.0049048
UBE2D4	0.308377	0.000425046	0.00400589
ACBD3	-0.326081	0.00042886	0.0040388
HGF	0.568777	0.000433148	0.00406396
JUND	-0.758019	0.000431934	0.00405656
SMG8	0.253917	0.000431222	0.00405641
PARP6	-0.261502	0.000432037	0.00405656
LTBP2	0.747771	0.000444285	0.00414956
ERG28	0.687505	0.000441299	0.00413316
DAZ1	0.68561	0.000454284	0.00420411
DHRS7B	0.568223	0.000443738	0.00414783
SDC1	1.10653	0.000476851	0.00430056
SLC6A3	-0.910075	0.000456254	0.00420845
MRPL57	0.245729	0.000441215	0.00413316
WRN	-0.493597	0.00044365	0.00414783
SLC7A7	0.65292	0.00045565	0.00420845
ARHGAP15	0.683684	0.000448009	0.00417533
PAAF1	0.748768	0.000452945	0.00420411
LAMB3	0.720771	0.00047253	0.00428063
USP18	1.17234	0.000472087	0.00428063
GNRHR	0.865854	0.000475293	0.00429576
LRRC49	0.49702	0.000448685	0.00417853
TRABD	-0.777614	0.00045879	0.00421946
TRADD	0.379589	0.000453467	0.00420411
UBE2I	0.619652	0.000453926	0.00420411
KCNJ5	0.740663	0.000458315	0.00421818
IL15RA	-0.477352	0.000451785	0.00420411
KCNQ2	1.17802	0.000470957	0.00427503
POT1	0.512637	0.000452153	0.00420411
GAA	0.585942	0.000461127	0.00423165
EXOSC8	-0.485593	0.000452701	0.00420411
SRI	0.260595	0.000454399	0.00420411
DROSHA	0.327688	0.000454444	0.00420411
CYB561D2	0.51673	0.000455428	0.00420845
MMP10	1.53786	0.000537101	0.00468258
CCDC69	-0.723321	0.000456248	0.00420845
SERF1A	-0.596262	0.000457764	0.00421619
MFF	0.44251	0.000457092	0.00421309
WDR43	-1.06055	0.000460106	0.00422846
BEX1	-0.744051	0.000463199	0.00423227
THAP1	0.747106	0.000474614	0.00429576
CD46	0.273364	0.000461563	0.00423227
TRDMT1	0.641013	0.00046593	0.00424165
LETM1	-0.768971	0.000467341	0.00425142
CKAP2	0.744751	0.000470389	0.00427296
SZRD1	-0.275654	0.000462327	0.00423227
SPP1	0.981566	0.000524091	0.00459467
NBAS	0.442531	0.000462664	0.00423227
CIB1	0.376914	0.000462929	0.00423227
HMGB2	-0.517732	0.000463215	0.00423227
KDM4B	-0.61799	0.000465744	0.00424165
PHF11	0.30194	0.000464337	0.00423599
COQ9	0.8493	0.000464443	0.00423599
ID4	-0.539785	0.000464634	0.00423599
FNDC11	1.27525	0.000593622	0.00504921
FKTN	0.527331	0.000469481	0.00426779
PNN	-0.425006	0.000472597	0.00428063
FURIN	-0.555323	0.000475229	0.00429576
CPSF7	-0.323957	0.000475954	0.00429864
PAEP	0.50055	0.000482602	0.00433996
TAS2R14	1.28606	0.000478272	0.00431028
ISYNA1	0.617285	0.000479198	0.00431553
TWSG1	0.941268	0.000513667	0.0045445
L3MBTL1	0.79059	0.00048451	0.00435401
CDH2	1.23368	0.000525578	0.00460128
MXRA5	0.996249	0.000522467	0.00459004
NOC4L	-0.670323	0.00048818	0.00438385
HLA-DRB1	0.44266	0.000482319	0.00433996
SOD2	-1.33175	0.00049331	0.00440473
BEX3	0.642982	0.000498003	0.00443107
MFSD6	0.786784	0.000499035	0.00443379
CHAD	1.06917	0.000542152	0.00471679
ATAD3A	-0.511285	0.000491281	0.00439285
SETBP1	0.600058	0.000490077	0.00438974
ARHGAP22	0.79767	0.000517997	0.00456033
CCDC86	-0.655437	0.000494213	0.00440966
NOC2L	-0.462883	0.000488567	0.00438419
SMUG1	0.530783	0.000493227	0.00440473
PCYOX1L	0.603773	0.000498036	0.00443107
PPCS	0.892964	0.000489497	0.0043894
MAPK14	-0.507193	0.00049054	0.00438974
VAPB	0.2053	0.000490583	0.00438974
SELENOT	0.509666	0.000495322	0.00441641
CD5L	-0.977518	0.000510009	0.0045185
NUP43	0.351468	0.000497108	0.0044292
HIPK2	-0.845257	0.000502568	0.00445887
ARL3	0.55535	0.000498377	0.00443107
PDIA5	0.944464	0.000510679	0.00452125
PCDH12	0.909439	0.000529804	0.0046286
TMEM59	0.282455	0.000506983	0.00449487
NME4	0.425831	0.00051664	0.00456033
ACO2	0.572503	0.000517271	0.00456033
INSR	-0.664926	0.000514426	0.00454802
GALC	0.434349	0.000518463	0.00456124
ARHGAP25	0.560546	0.00052377	0.00459467
PEX12	0.501721	0.000516384	0.00456033
ZFP36	-1.17251	0.000537778	0.00468523
COPS6	0.281796	0.000517332	0.00456033
NIT1	0.341948	0.000517707	0.00456033
GADD45B	-0.945954	0.00055121	0.00478897
SALL2	0.632072	0.000521397	0.00458384
GYPA	-0.537758	0.000523123	0.00459258
ZBTB1	0.357778	0.000524701	0.0045968
CYP46A1	1.37283	0.000557111	0.00482356
RYBP	-0.503065	0.00052766	0.00461629
TRPC1	0.841102	0.000548482	0.00476857
SLC10A3	0.38091	0.000528968	0.00462452
EED	0.352857	0.000531711	0.00464203
CD86	0.790926	0.000532722	0.00464763
SH3BGRL	0.2134	0.000540061	0.00470186
STEAP1	0.606642	0.0005615	0.00485487
ZNF331	-0.988086	0.000551721	0.0047901
SPTAN1	0.507911	0.000560717	0.00485144
OR2A20P	0.597602	0.000555074	0.00480972
TCOF1	-0.437939	0.000553377	0.00480116
TMEM50A	0.389651	0.00055513	0.00480972
CDK11B	-0.677134	0.000563216	0.00486635
TMEM51	0.809325	0.000574289	0.00493825
AGBL2	0.779277	0.000569057	0.00490333
UBAP1	-0.406469	0.000565748	0.00488487
CASD1	0.371075	0.000566283	0.00488614
DOK1	0.538947	0.000567475	0.00489306
TIMM8B	0.28842	0.000570006	0.0049048
RWDD2B	0.374052	0.000576625	0.0049548
CTSC	0.57928	0.000577396	0.0049548
TIMP4	-1.07496	0.000640478	0.00536153
C3orf18	0.49439	0.000610986	0.00517587
GDPD5	0.461372	0.000593467	0.00504921
PIBF1	0.578242	0.000577243	0.0049548
AGO1	0.330087	0.000579722	0.00497136
RNF122	-0.437355	0.000581955	0.0049871
SNUPN	0.394985	0.000587915	0.00501547
PRAF2	0.738216	0.000588059	0.00501547
CA1	-0.470345	0.000584885	0.00500514
CSNK1D	-0.389375	0.000592186	0.00504382
NCSTN	0.440221	0.000584994	0.00500514
PGAM1	0.259311	0.000585254	0.00500514
RABAC1	0.416723	0.000591331	0.00503995
AGPS	0.347227	0.000587068	0.00501547
PPP1R26	0.635071	0.000588056	0.00501547
GATA1	-0.840701	0.00059832	0.00508572
ABCA2	1.25114	0.000641785	0.00536801
PTGER2	-0.697816	0.000602382	0.00510987
SLC18A2	1.05604	0.00064305	0.00537501
DKK2	1.32662	0.000657762	0.00546887
CXCL12	0.348217	0.000601171	0.00510399
HIST1H2BI	-1.37242	0.000601282	0.00510399
IFI44L	0.912722	0.000646009	0.00538899
PPP1CA	0.41085	0.000611834	0.00517956
COQ10B	-0.270488	0.000610305	0.00517359
TWNK	-0.748278	0.000616072	0.00520908
DYRK4	0.562491	0.00062783	0.00528648
S100A13	0.577687	0.00061615	0.00520908
SMARCA4	-0.571514	0.000616943	0.00521227
KATNB1	0.314561	0.00062047	0.00523518
RNPS1	-0.281675	0.000620487	0.00523518
COMMD9	0.490138	0.000629338	0.00529208
ZNF232	0.488286	0.000625101	0.00527056
PCBP4	0.431079	0.000626185	0.00527617
PBXIP1	0.493647	0.000640584	0.00536153
HLCS	0.415675	0.000628839	0.00529143
GRK4	0.810237	0.00066637	0.00551382
EMP3	0.44177	0.00063674	0.00534003
DUSP5	-0.940743	0.000656755	0.00546412
STOML1	0.366599	0.000632628	0.0053162
GRHPR	0.312629	0.000634731	0.0053303
AUP1	-0.314313	0.000636099	0.00533822
PPP1R7	0.320234	0.000638534	0.0053515
SLC19A2	-1.05366	0.000675266	0.00556286
SCAF11	-0.567899	0.000643561	0.0053757
DDX39A	-0.361307	0.000644901	0.00538331
BTG2	-0.957805	0.00064961	0.00540825
RABL2B	0.442735	0.000646584	0.0053902
CEBPA	1.03546	0.000666679	0.00551382
TAF4B	-0.486626	0.00064909	0.0054075
DUSP1	-0.742034	0.000659872	0.00547739
LILRB4	0.652165	0.000668446	0.00551999
CD3D	0.875326	0.000688341	0.00564095
TMEM176A	0.58128	0.000660094	0.00547739
MRNIP	0.934484	0.000693282	0.00567038
NCS1	1.37742	0.000705396	0.00575821
C4B	0.816086	0.000670776	0.0055295
UBAP2L	-0.27682	0.000659738	0.00547739
GPX7	0.543823	0.000661596	0.00548622
HSPBP1	-0.548077	0.000668744	0.00551999
ZNF345	1.22114	0.000725808	0.00588659
ARID5B	-0.647154	0.000664418	0.00550599
ARHGAP28	0.752541	0.000691674	0.00566092
PUS3	-0.354318	0.000665532	0.00551159
ROGDI	0.572692	0.000667703	0.00551865
AP2M1	0.485662	0.000669398	0.00552177
GALT	0.406357	0.000677038	0.00557016
GIMAP4	0.499502	0.000694936	0.00568021
LINC00339	1.01641	0.000718987	0.00586125
TTC33	0.475479	0.00067601	0.00556535
TOX4	-0.277318	0.000678798	0.00558098
KLHDC3	0.424421	0.000679444	0.00558264
PPIE	0.409657	0.000680895	0.00559091
WEE1	-0.690863	0.00068235	0.00559919
B4GALT1	-0.70326	0.000688786	0.00564095
HEXB	0.5806	0.00068322	0.00560267
MLH3	0.301674	0.000702078	0.00573485
NUDT11	0.865795	0.000725087	0.00588659
ESM1	0.813218	0.000733805	0.00593229
PYGM	1.11712	0.000783243	0.00627144
TXNDC15	0.657528	0.000707944	0.00577526
PCCB	0.428699	0.000721113	0.00586365
ZNF32	0.500478	0.000721919	0.00586641
CCNL1	-0.930406	0.000751086	0.00605667
TMEM39B	0.360099	0.000719418	0.00586125
MRPL40	0.56206	0.000727081	0.00589311
UNC45A	-0.313828	0.000720729	0.00586365
COA3	0.377269	0.000721102	0.00586365
ABHD5	-1.13349	0.000738171	0.00596376
RABL2A	0.405418	0.000728057	0.00589721
CDIP1	0.769375	0.00072895	0.00590064
ETHE1	0.325969	0.000725765	0.00588659
EFNA4	1.09758	0.000757204	0.00609792
HIST1H2BH	-1.66112	0.000816243	0.00647787
RNFT2	0.941886	0.000819479	0.00649534
PIGK	0.315612	0.000733769	0.00593229
RGS2	-1.15581	0.000783922	0.00627186
SHMT1	-0.683131	0.000751118	0.00605667
ACOT7	0.741522	0.000744223	0.00600879
PROM1	-0.943827	0.000772495	0.00620515
KLF12	0.572156	0.000789691	0.006311
BACE1	0.45569	0.000761226	0.00612246
NEK1	0.4187	0.000756576	0.00609677
SIN3B	-0.463896	0.000759548	0.00611288
MTNR1B	1.05346	0.000804862	0.00641185
ACP1	0.295179	0.00076826	0.00617508
AP2S1	0.39612	0.000777969	0.00623716
IDH3B	-0.226851	0.000773317	0.00620778
GADD45A	-0.654578	0.000774157	0.00621056
RBM8A	-0.291047	0.000779133	0.00624251
CRELD1	0.599409	0.000802654	0.00640238
NDN	0.467402	0.000792132	0.00632247
HIST1H1D	-0.969578	0.000806244	0.00641878
GP6	-0.589803	0.00081453	0.00646836
MT2A	-0.435034	0.000784294	0.00627186
2023-03-02	0.450956	0.00079172	0.00632247
SSUH2	0.892729	0.000849071	0.00668351
COL11A1	2.20818	0.00104117	0.00784187
DGKD	-0.608422	0.000810557	0.00644904
SCAF4	-1.07754	0.000822246	0.00651316
AATK	-0.697832	0.000812473	0.00646019
FOLR3	-1.87523	0.000979445	0.0074801
CACYBP	0.317213	0.000803743	0.00640699
THSD4	0.999561	0.000947243	0.00727504
CLIC3	1.56671	0.000966391	0.00740291
SGPL1	0.410961	0.000813033	0.00646055
SEZ6L2	1.28689	0.000901002	0.00699153
NACA	-0.259198	0.000818752	0.00649367
HMGCS2	0.973056	0.000865936	0.00678697
APIP	0.464359	0.000827795	0.00655298
SCPEP1	0.521997	0.000829363	0.00655792
PEG3	0.54869	0.000841102	0.00663325
SNX6	0.352227	0.000842234	0.00663662
LRRC6	0.804071	0.000837102	0.00661416
SETD1A	-0.700437	0.000842586	0.00663662
DET1	0.360706	0.000829462	0.00655792
FGD6	0.934365	0.000939672	0.00723351
CCNH	-0.255254	0.000839674	0.00663031
UTS2	0.903513	0.00092032	0.00710632
NDUFB8	0.441685	0.000840261	0.00663078
CCDC102B	1.96073	0.00116913	0.00852458
PVALB	0.993519	0.000910769	0.00705038
YTHDF2	-0.320678	0.000850751	0.00669254
PAICS	-0.567434	0.000859276	0.00674693
RAD51B	0.651973	0.000863659	0.0067771
NDUFA10	0.287183	0.000855927	0.00672904
FKBP4	-0.453912	0.00085678	0.00673154
ZC4H2	0.837228	0.000878775	0.0068657
HAAO	0.709457	0.000898433	0.00697591
TUBGCP5	1.01808	0.000888021	0.00691496
AACS	-0.433446	0.000865996	0.00678697
DPM3	0.606723	0.000883051	0.00689054
BEND5	0.817694	0.000885895	0.00690844
PPM1F	0.568747	0.000866715	0.00678837
BTN2A3P	0.837453	0.000893163	0.00694787
NMT1	0.4406	0.000876233	0.00685678
UFC1	0.336047	0.000878444	0.0068657
MTX1	0.317456	0.000876541	0.00685678
RPLP2	-0.815452	0.000933792	0.00719707
CD53	0.57578	0.00088058	0.00687553
REEP2	0.784801	0.000918606	0.00710181
HIST1H2BJ	-1.41347	0.000926204	0.00714736
CD4	0.608588	0.00090592	0.00702102
DDR1	0.500224	0.000887273	0.00691489
CLK1	-0.491468	0.000896094	0.00696635
TMEM97	-0.444485	0.000888382	0.00691496
ABLIM3	-0.881511	0.000910831	0.00705038
SNHG32	0.457134	0.000897841	0.00697562
STMN2	2.13692	0.00127893	0.00913427
MT1X	-0.711426	0.000912682	0.00706036
BZW1	-0.464124	0.000904546	0.0070147
GAS2	0.999813	0.00104551	0.00785104
PF4	-1.11069	0.000952365	0.00729992
MBTPS1	0.279999	0.00092004	0.00710632
GDF15	-0.978737	0.000947383	0.00727504
FAM149B1	1.16808	0.001055	0.00788925
KRI1	-0.529707	0.00093211	0.00718852
HLA-DQB1	0.973958	0.00103136	0.00778665
IRX4	1.22992	0.0010961	0.00809259
E2F4	-0.241932	0.000936209	0.00721128
CAPG	0.785379	0.000998702	0.00760406
CLEC4E	-1.08333	0.00100394	0.00762082
KCTD2	0.265965	0.000942203	0.00724575
ZMYM4	0.320289	0.000942415	0.00724575
TBC1D15	-0.254433	0.000948687	0.00728061
UNC13B	0.318874	0.000949719	0.00728408
WIF1	1.79221	0.00117544	0.00855562
LY6E	0.624344	0.000970971	0.00743346
WASHC3	0.706137	0.000972019	0.00743696
GPR1	1.18284	0.00106284	0.00792902
GSTZ1	1.08598	0.00102499	0.00775257
TNFRSF11B	1.18298	0.00107188	0.00797277
B4GAT1	0.406152	0.000977796	0.00747205
PIP	0.949981	0.00101188	0.00767188
RTF2	0.260676	0.000974053	0.00744798
NEB	1.43151	0.00123549	0.00889992
VEGFA	-1.21769	0.00103083	0.00778665
C11orf49	0.272251	0.00098962	0.00755322
PTH1R	0.608012	0.000992466	0.00756858
ELAC1	0.529626	0.000992838	0.00756858
TOE1	-0.541164	0.00100313	0.00762082
PEX5	-0.360473	0.000997966	0.00760306
RBBP6	-0.493272	0.00100056	0.00761357
RNF187	0.316029	0.00102101	0.00772708
SF3A3	-0.23673	0.00100165	0.00761728
TTC31	0.321471	0.00100386	0.00762082
ADA2	0.699848	0.00107041	0.00796655
ZNF669	-0.742442	0.00102001	0.00772418
SMPD4	-0.392279	0.00101092	0.00766923
PTCH1	0.716957	0.00105131	0.00787573
EFHC1	0.560398	0.0010439	0.00785104
BLM	-0.371981	0.00101544	0.00769416
AVPR1B	1.12276	0.00105879	0.00790351
CITED2	-0.652382	0.00104275	0.00784907
TCTN1	0.50626	0.00103404	0.00780217
AAMP	-0.299431	0.00102786	0.00776956
SLCO1C1	0.749431	0.00106608	0.00794848
EIF5	0.477239	0.00103755	0.00782397
ZNF750	1.61737	0.00121266	0.00876559
CTNS	0.329767	0.00103848	0.00782632
PPP1R3C	0.820467	0.00109819	0.00810129
PGRMC1	0.330414	0.00104435	0.00785104
ZSCAN9	0.532756	0.00104533	0.00785104
ATP10D	0.330426	0.00104669	0.00785521
NDUFA2	0.407659	0.00105048	0.00787568
MED7	0.520004	0.00105068	0.00787568
AMT	0.642657	0.00105245	0.00787739
FKBP14	0.80557	0.00105279	0.00787739
TPCN1	0.531928	0.00107531	0.00798972
ABITRAM	0.354498	0.00105714	0.00789737
ZMYM1	0.438918	0.00105734	0.00789737
ZBTB16	-0.861743	0.00114393	0.00837967
GCH1	-0.599719	0.00106782	0.00795669
SNRNP25	0.430531	0.00107992	0.00799823
STAMBP	0.307847	0.00107017	0.00796655
ARRB1	0.579488	0.00109166	0.00807214
CDADC1	-0.711599	0.001078	0.00799462
NDUFB3	0.353745	0.00107543	0.00798972
ARAP1	0.331976	0.0010764	0.00799224
DOCK4	0.553673	0.00107708	0.00799253
PMS2P1	0.181332	0.00108001	0.00799823
SFXN3	0.616675	0.00108039	0.00799823
SORCS3	1.504	0.00129777	0.00923208
USP47	-0.411603	0.00108354	0.00801681
KCTD15	0.608653	0.00109343	0.00808048
ZNF385D	-0.782873	0.00114753	0.00839502
NXPH3	0.590198	0.00109636	0.00809259
OXR1	0.407678	0.00111391	0.0081973
SAMSN1	0.637415	0.00111446	0.0081973
CBY1	0.466815	0.00112738	0.00827291
NDUFB7	0.593648	0.00110992	0.00818308
GNAS	0.272133	0.00111074	0.00818428
GPR107	0.356265	0.00111409	0.0081973
TTPAL	-0.330169	0.0011199	0.00822882
CDC16	0.251579	0.00112006	0.00822882
ZNF224	0.756258	0.00113988	0.00835487
GDAP1	0.981465	0.00117118	0.00853223
PPCDC	0.879044	0.00113914	0.00835434
P3H2	0.712425	0.00114781	0.00839502
TEX30	-0.414797	0.00112583	0.0082664
SYTL2	0.909999	0.00119791	0.00867908
IL18RAP	-1.54609	0.0013247	0.00936007
KRCC1	0.257727	0.00114803	0.00839502
DLG2	0.973108	0.00133658	0.00941286
AGRN	0.706947	0.00116509	0.00849999
DNAJB14	-0.449106	0.00115841	0.00846113
TNFRSF1B	-0.366685	0.00115526	0.008443
CGGBP1	-0.346911	0.00115916	0.00846168
ORM1	-1.40829	0.00131251	0.00930011
CEACAM4	-0.6016	0.00117154	0.00853223
ZMAT3	0.694786	0.00119792	0.00867908
BMX	-0.943852	0.00123374	0.00889243
EXOC2	0.517344	0.0011793	0.00857382
HLA-DPA1	0.775784	0.00119999	0.00868906
TNFRSF14	0.432648	0.00117694	0.00856162
DZIP3	1.15289	0.00127881	0.00913427
P3H4	0.968488	0.00118313	0.00859666
CNIH1	0.529094	0.00118444	0.00860121
ANKH	1.13744	0.001281	0.0091387
GNPDA1	0.568271	0.00119699	0.00867908
MTA1	-0.366642	0.0011886	0.00862644
MYBPC2	1.37198	0.00153734	0.0104681
CD151	0.4226	0.0012138	0.00876879
DDO	0.77333	0.00126103	0.00903727
KDELR2	0.269145	0.00120779	0.00874047
TACO1	0.29426	0.00121185	0.00876484
ORC4	0.37311	0.00122192	0.00881944
OXSR1	-0.318029	0.00122221	0.00881944
FARP1	0.337494	0.00122325	0.00882187
FPR3	0.93959	0.00125473	0.00900755
SHCBP1L	1.127	0.00131353	0.00930208
AREG	-2.0801	0.00141866	0.00983045
INTS8	0.454101	0.00124704	0.00897283
LXN	0.485896	0.00126192	0.00903851
PMS2P2	1.10926	0.00137624	0.00961608
INHBB	-1.13136	0.00128012	0.00913757
RCC1	-0.992854	0.00126645	0.00906061
CSE1L	-0.269021	0.00124471	0.00896119
MAN2A1	0.499875	0.00125245	0.00899627
ARL5A	0.265862	0.00125146	0.00899513
TXNRD3	0.348797	0.00125157	0.00899513
LAMA4	1.29994	0.00133799	0.00941687
C1orf216	0.327561	0.0012567	0.00901493
NAA60	0.179827	0.0012572	0.00901493
EIF5A2	0.886708	0.0013797	0.00961883
PABPC3	-0.363306	0.00126566	0.00906014
SNTB1	-0.811072	0.00131679	0.00931991
PLCB3	0.31923	0.00126749	0.00906287
UPK3B	1.08709	0.00146744	0.0101017
MS4A6A	0.513103	0.00130966	0.00928631
DCAF1	-0.912452	0.00130983	0.00928631
GCLC	-0.353603	0.00128683	0.00917506
MRPL16	0.300661	0.00128836	0.00918073
CDA	-1.45495	0.00149312	0.0102391
SLC27A2	-1.11012	0.00136859	0.00958287
LRRC42	0.435977	0.00129242	0.00920447
ZNF286A	0.583319	0.00133502	0.00941185
LDHA	-0.290498	0.0012967	0.00922972
ASMTL	0.415632	0.00130272	0.00926207
IFI6	0.774317	0.00132424	0.00936007
TRA2B	-0.374466	0.00130379	0.00926442
PPIP5K2	0.577042	0.00130484	0.00926664
MTUS2	1.22023	0.00149727	0.010262
RBM25	-0.368944	0.00130837	0.00928631
BCL7C	0.432193	0.0013535	0.00951007
SYNCRIP	-0.581594	0.00131757	0.00932017
GIMAP6	0.69057	0.00135093	0.00950265
TBC1D13	0.339805	0.00132787	0.00937553
CRNKL1	0.360312	0.00132838	0.00937553
RYR1	0.980748	0.00154676	0.0104981
FPR1	-0.90608	0.00147166	0.010114
UCHL3	0.49099	0.00133288	0.00940203
CXCL6	1.21176	0.00151685	0.0103567
SRGAP2	0.66481	0.00136165	0.00955129
ICK	0.855908	0.00137155	0.00959396
PRDX2	-0.377504	0.00133667	0.00941286
TRIM2	0.827474	0.00139316	0.00968593
PRKN	0.64732	0.00135428	0.00951023
TAB2	0.278676	0.00135192	0.00950429
ESYT1	0.7243	0.0013692	0.00958287
ACTR10	0.238913	0.00135745	0.00952719
FANCL	0.502639	0.00137516	0.00961388
LHPP	0.395166	0.00137947	0.00961883
OSBPL8	-0.376841	0.00136627	0.00957838
PDGFRL	0.515667	0.00140876	0.00977267
CLUH	-0.439759	0.00136738	0.00958082
AZI2	-0.525539	0.00138417	0.00963933
VAV1	0.552815	0.00137792	0.00961883
FAN1	0.299106	0.00137914	0.00961883
LTBP1	0.436963	0.00139318	0.00968593
GUK1	0.546363	0.00138298	0.00963634
GBA3	1.04344	0.00142441	0.00985398
ABLIM1	-0.650807	0.00140594	0.00975847
PLPBP	0.320485	0.00138612	0.00964759
EHF	1.18817	0.00161732	0.0108192
ZNF780B	1.45333	0.00193729	0.0124728
CASR	0.593502	0.00140275	0.00974711
PRKCZ	0.967332	0.00159722	0.0107361
POU2F1	-0.433321	0.00140575	0.00975847
CNNM4	0.813594	0.00143499	0.00991629
OTUD4	-1.05641	0.00142096	0.00984101
CACNA2D3	1.25664	0.00158661	0.0106973
FOLH1	0.688282	0.00145064	0.0100079
ALAS2	-0.814286	0.00141835	0.00983045
VCAN	0.717834	0.00149241	0.0102391
ETFB	0.838341	0.00144549	0.00998333
ZFP30	0.727792	0.00146078	0.0100695
CHAF1B	-1.27888	0.00159592	0.0107361
BTK	0.486395	0.00142306	0.00985005
ATOX1	0.452264	0.00142744	0.00986955
ORC3	0.556262	0.00144765	0.00999275
MR1	0.474754	0.00146898	0.0101067
PRTN3	-0.99602	0.00151363	0.0103567
LYPD1	1.10244	0.00151444	0.0103567
HSPD1	-0.440796	0.00146122	0.0100695
C19orf53	0.33643	0.00146197	0.0100695
RASL10A	0.662349	0.00152665	0.0104122
NLRX1	0.291392	0.00147059	0.0101122
NAA15	-0.644584	0.00150408	0.010303
VEGFC	0.752654	0.00159586	0.0107361
PLA2G4C	0.528548	0.00153089	0.0104355
MLH1	0.207504	0.00148284	0.0101853
TTC37	0.275042	0.00148876	0.0102204
DOK4	0.717256	0.00153486	0.0104569
CALCR	0.725554	0.00156715	0.0105964
TP53AIP1	1.11063	0.00158274	0.0106846
FCGR1B	0.719139	0.00160159	0.0107598
PWWP2A	0.738014	0.00154812	0.0105016
TGDS	0.300257	0.00150609	0.0103111
NMRK1	0.448475	0.00151546	0.0103567
TFPI	-0.528254	0.00151664	0.0103567
RAB29	0.302409	0.00152029	0.0103745
PDE4B	-0.734093	0.00154598	0.0104981
GTPBP1	-0.943587	0.00154247	0.0104914
ZNF821	0.867903	0.001591	0.0107173
FXYD6	0.531419	0.00154327	0.0104914
SNRPN	0.741167	0.00154533	0.0104981
KLRF1	1.12575	0.0016612	0.0110773
RAB21	-0.224646	0.00153953	0.0104773
JARID2	-0.546327	0.00154908	0.0105025
GDF9	0.485985	0.00155467	0.0105233
FRS3	0.567776	0.00158718	0.0106973
SLK	-0.331001	0.00155125	0.0105115
CYP11A1	0.652806	0.00156871	0.0106012
NDUFA4	0.302768	0.0015534	0.0105204
MID1IP1	-0.287338	0.00156478	0.0105861
SLC9A7	1.23538	0.00181255	0.0118784
TMED9	0.243929	0.00157346	0.0106276
ZBTB3	0.873014	0.00164119	0.0109613
GSTM3	0.685614	0.0015843	0.0106894
LAMA1	1.03582	0.00168394	0.0111874
TTC9	1.14306	0.00174591	0.0115199
TRIB2	0.619397	0.0016314	0.0109022
GULP1	0.474474	0.00161015	0.0107942
NSL1	0.345038	0.00159692	0.0107361
MS4A3	-1.27819	0.00180657	0.0118516
WLS	0.428096	0.0016167	0.0108192
ZFYVE21	0.396132	0.00161717	0.0108192
PXDC1	-0.277737	0.00160343	0.0107616
NSMF	-0.375191	0.00160357	0.0107616
PHF14	0.832095	0.00168174	0.0111787
QARS	0.410616	0.00160861	0.0107896
VPS35L	0.432469	0.00161539	0.0108192
CFAP70	1.6085	0.00209497	0.0132202
CRYGA	1.29388	0.00179342	0.0117715
BST2	0.699068	0.00171024	0.0113202
HERC4	0.825847	0.00169968	0.0112681
NDUFB6	0.281357	0.00163146	0.0109022
ST3GAL1	-0.73766	0.00167837	0.0111681
KLHL12	0.7559	0.00165478	0.0110463
BYSL	-0.729075	0.00170963	0.0113202
UCHL1	0.470485	0.00165782	0.0110606
NUP98	-0.415076	0.00166596	0.0111031
DLG3	0.620218	0.0016869	0.0112011
OPN3	0.435261	0.0016898	0.0112144
SHISAL1	0.863342	0.0018239	0.0119218
GOLGA7	0.264426	0.00167394	0.0111504
RETREG2	0.3243	0.0016753	0.0111536
PLEKHO2	0.310237	0.00168027	0.0111748
ATP6V1H	0.323797	0.00169212	0.0112239
BAD	0.318697	0.00172216	0.0113751
RUSC1	0.436136	0.00170684	0.0113096
TKTL1	1.00174	0.00181348	0.0118784
MAN1C1	0.443525	0.0017119	0.0113253
PRRX1	0.44355	0.00171281	0.0113253
COL1A2	0.591877	0.00174806	0.011528
CYP4B1	-1.47766	0.00201294	0.0128433
FAM8A1	0.413834	0.00172162	0.0113751
TIMP2	0.447298	0.0017417	0.0114982
PTCD2	0.830497	0.00185572	0.0120682
SNX7	0.39874	0.0017705	0.0116516
COMMD4	0.496029	0.00174962	0.0115323
HLA-DRB5	0.364781	0.00176332	0.0116165
CXCR1	-1.69133	0.00231148	0.0142699
TRAIP	-0.951927	0.00207442	0.0131289
SMAD2	0.255971	0.00176906	0.0116482
ZBTB43	-0.445899	0.00177777	0.0116932
DYRK3	-0.682189	0.00179024	0.0117568
SPINK5	1.03043	0.0019112	0.0123574
FUZ	0.535301	0.00181569	0.0118807
AKR7A3	0.306055	0.0017797	0.0116999
AGMAT	0.789199	0.00178825	0.0117499
MLLT3	0.417031	0.00181201	0.0118784
C1GALT1	0.532139	0.00181573	0.0118807
TGM1	1.17381	0.00193798	0.0124728
RHOBTB3	-0.691575	0.00182525	0.0119244
MYH10	0.5405	0.00183175	0.0119552
ABCC8	0.508395	0.00181957	0.0118997
FCAR	-1.36751	0.00218861	0.0136998
BEX4	0.459325	0.00183579	0.0119621
SEPTIN2	0.246703	0.00183186	0.0119552
LDAH	0.242376	0.0018333	0.0119565
SRBD1	0.312441	0.00183398	0.0119565
JADE2	0.319405	0.0018559	0.0120682
TAS2R13	0.686792	0.0018844	0.0122408
TREX1	0.349045	0.00192296	0.0124204
ADAMTSL4	-0.54405	0.00185407	0.0120682
EXO5	0.944802	0.0019249	0.0124204
RARB	0.863698	0.0018559	0.0120682
DRD2	0.765662	0.00188964	0.0122622
BMP8B	0.516439	0.00191041	0.0123574
GALNT10	0.394727	0.00188836	0.0122602
RHOBTB2	1.05587	0.00202722	0.0128952
B4GALT5	-0.404605	0.0018787	0.0122101
UBIAD1	-0.6169	0.00190766	0.0123472
LDLR	-1.23186	0.00221515	0.0138234
ANGPT1	0.699683	0.00190489	0.0123419
ROM1	0.989842	0.00193558	0.0124701
CDC42EP4	-0.470414	0.00189242	0.0122739
ZNF442	0.977808	0.00200478	0.0128061
FBXW4	-0.31522	0.00190551	0.0123419
SFN	0.325017	0.00190586	0.0123419
CPA3	0.855752	0.00199635	0.0127829
DGLUCY	0.544375	0.00193335	0.0124621
DOCK2	0.58555	0.00199789	0.0127863
DMXL1	0.524561	0.00197777	0.0126899
STMN3	1.31568	0.00221907	0.0138353
DPF2	0.462622	0.00192169	0.0124188
ICMT	0.32668	0.0019244	0.0124204
NOLC1	-0.542466	0.00192776	0.0124324
ATP4B	0.670722	0.00204087	0.0129754
HSPB7	-0.904223	0.00215694	0.0135285
MGAT3	-0.836424	0.00195482	0.0125554
SNAPC1	-0.42347	0.00195623	0.012558
TMEM187	0.800521	0.00204622	0.0129831
PDCL	0.304146	0.00194013	0.0124802
DNAJA1	-0.313592	0.00194586	0.0125106
CACNA2D1	0.89063	0.00202244	0.0128843
STX7	0.413483	0.00195098	0.0125372
ADD3	0.433584	0.0020142	0.0128449
C17orf80	1.08184	0.00224544	0.0139341
PELP1	-0.547998	0.00200507	0.0128061
GRPEL1	-0.593838	0.00198052	0.012701
GRM1	1.12579	0.00209179	0.0132122
DAZL	1.01727	0.00221299	0.013818
HMBS	-0.354425	0.0019837	0.0127149
C3AR1	0.597604	0.00200373	0.0128061
ADGRA2	0.65455	0.00198703	0.0127298
NBEA	0.618214	0.00201998	0.0128752
ZMYND10	0.62348	0.00204263	0.01298
PIGC	0.619373	0.00200486	0.0128061
SNAP23	0.376106	0.00200856	0.0128219
CPLANE1	0.956455	0.00219983	0.0137495
TPD52	0.986308	0.00215366	0.0135147
NDUFS4	0.757587	0.00202381	0.0128843
ZNF544	0.378116	0.00202449	0.0128843
TMEM242	0.332755	0.00204502	0.0129831
CERK	0.287138	0.00204528	0.0129831
ATP6V1G2	-0.44872	0.00204889	0.0129935
SLC5A6	-0.761322	0.00209515	0.0132202
MAPK1IP1L	-0.409914	0.00205624	0.0130336
DHRS7	0.350668	0.00208006	0.013158
TADA2A	-0.491555	0.00206656	0.0130924
HP	-1.35653	0.00233227	0.01437
[truncated: 10,565 more rows]
