# Supplementary material for: Immunomodulation and iron dysregulation: exploring their roles in the pathogenesis of osteoarthritis
Source: BMC Med Genomics. 2025 Oct 22;18:167. doi: 10.1186/s12920-025-02206-4 (PMC12542007; doi:10.1186/s12920-025-02206-4)
Supplement: Supplementary file 1 — Supplementary Material 1. [file 12920_2025_2206_MOESM1_ESM.zip › Supplementary/Supplementary table3.xlsx]

## Sheet: table3
Supplementary Table 3: Gene of Iron metabolism from Genecard
Gene Symbol	Description	Category	Gifts	GC Id	Relevance score	GeneCards Link
HFE	Homeostatic Iron Regulator	Protein Coding	48	GC06P026087	91.8285	https://www.genecards.org/cgi-bin/carddisp.pl?gene=HFE
PLA2G6	Phospholipase A2 Group VI	Protein Coding	50	GC22M060879	84.5692	https://www.genecards.org/cgi-bin/carddisp.pl?gene=PLA2G6
SLC11A2	Solute Carrier Family 11 Member 2	Protein Coding	51	GC12M050952	81.5669	https://www.genecards.org/cgi-bin/carddisp.pl?gene=SLC11A2
TMPRSS6	Transmembrane Serine Protease 6	Protein Coding	47	GC22M059410	80.9316	https://www.genecards.org/cgi-bin/carddisp.pl?gene=TMPRSS6
FTL	Ferritin Light Chain	Protein Coding	48	GC19P048965	77.8148	https://www.genecards.org/cgi-bin/carddisp.pl?gene=FTL
SLC40A1	Solute Carrier Family 40 Member 1	Protein Coding	48	GC02M189560	76.0783	https://www.genecards.org/cgi-bin/carddisp.pl?gene=SLC40A1
PANK2	Pantothenate Kinase 2	Protein Coding	47	GC20P004410	72.782	https://www.genecards.org/cgi-bin/carddisp.pl?gene=PANK2
HAMP	Hepcidin Antimicrobial Peptide	Protein Coding	46	GC19P069623	70.3707	https://www.genecards.org/cgi-bin/carddisp.pl?gene=HAMP
TFR2	Transferrin Receptor 2	Protein Coding	48	GC07M100620	65.4306	https://www.genecards.org/cgi-bin/carddisp.pl?gene=TFR2
TF	Transferrin	Protein Coding	53	GC03P134678	63.878	https://www.genecards.org/cgi-bin/carddisp.pl?gene=TF
HJV	Hemojuvelin BMP Co-Receptor	Protein Coding	45	GC01M147081	62.5677	https://www.genecards.org/cgi-bin/carddisp.pl?gene=HJV
IREB2	Iron Responsive Element Binding Protein 2	Protein Coding	47	GC15P078437	61.34	https://www.genecards.org/cgi-bin/carddisp.pl?gene=IREB2
CP	Ceruloplasmin	Protein Coding	51	GC03M149162	56.7483	https://www.genecards.org/cgi-bin/carddisp.pl?gene=CP
FTH1	Ferritin Heavy Chain 1	Protein Coding	52	GC11M061959	54.2175	https://www.genecards.org/cgi-bin/carddisp.pl?gene=FTH1
C19orf12	Chromosome 19 Open Reading Frame 12	Protein Coding	38	GC19M067683	54.2133	https://www.genecards.org/cgi-bin/carddisp.pl?gene=C19orf12
WDR45	WD Repeat Domain 45	Protein Coding	42	GC0XM049074	53.9717	https://www.genecards.org/cgi-bin/carddisp.pl?gene=WDR45
ISCU	Iron-Sulfur Cluster Assembly Enzyme	Protein Coding	48	GC12P108561	52.0564	https://www.genecards.org/cgi-bin/carddisp.pl?gene=ISCU
TFRC	Transferrin Receptor	Protein Coding	54	GC03M196031	52.0211	https://www.genecards.org/cgi-bin/carddisp.pl?gene=TFRC
ACO1	Aconitase 1	Protein Coding	47	GC09P032374	49.8249	https://www.genecards.org/cgi-bin/carddisp.pl?gene=ACO1
FXN	Frataxin	Protein Coding	48	GC09P069035	43.7035	https://www.genecards.org/cgi-bin/carddisp.pl?gene=FXN
COASY	Coenzyme A Synthase	Protein Coding	48	GC17P042561	42.1394	https://www.genecards.org/cgi-bin/carddisp.pl?gene=COASY
MMACHC	Metabolism Of Cobalamin Associated C	Protein Coding	45	GC01P045500	40.4853	https://www.genecards.org/cgi-bin/carddisp.pl?gene=MMACHC
CYP2D6	Cytochrome P450 Family 2 Subfamily D Member 6	Protein Coding	49	GC22M042126	40.2848	https://www.genecards.org/cgi-bin/carddisp.pl?gene=CYP2D6
BCS1L	BCS1 Homolog, Ubiquinol-Cytochrome C Reductase Complex Chaperone	Protein Coding	47	GC02P218658	39.543	https://www.genecards.org/cgi-bin/carddisp.pl?gene=BCS1L
HSCB	HscB Mitochondrial Iron-Sulfur Cluster Cochaperone	Protein Coding	40	GC22P028742	39.037	https://www.genecards.org/cgi-bin/carddisp.pl?gene=HSCB
MTR	5-Methyltetrahydrofolate-Homocysteine Methyltransferase	Protein Coding	50	GC01P236795	38.7356	https://www.genecards.org/cgi-bin/carddisp.pl?gene=MTR
HBB	Hemoglobin Subunit Beta	Protein Coding	47	GC11M006673	38.449	https://www.genecards.org/cgi-bin/carddisp.pl?gene=HBB
ALAS2	5'-Aminolevulinate Synthase 2	Protein Coding	47	GC0XM055009	37.5528	https://www.genecards.org/cgi-bin/carddisp.pl?gene=ALAS2
SDHB	Succinate Dehydrogenase Complex Iron Sulfur Subunit B	Protein Coding	50	GC01M018178	37.37	https://www.genecards.org/cgi-bin/carddisp.pl?gene=SDHB
INS	Insulin	Protein Coding	50	GC11M002159	36.9636	https://www.genecards.org/cgi-bin/carddisp.pl?gene=INS
ALB	Albumin	Protein Coding	52	GC04P073397	36.8228	https://www.genecards.org/cgi-bin/carddisp.pl?gene=ALB
NFU1	NFU1 Iron-Sulfur Cluster Scaffold	Protein Coding	44	GC02M069395	36.3545	https://www.genecards.org/cgi-bin/carddisp.pl?gene=NFU1
CYP3A4	Cytochrome P450 Family 3 Subfamily A Member 4	Protein Coding	52	GC07M099759	34.5459	https://www.genecards.org/cgi-bin/carddisp.pl?gene=CYP3A4
EPO	Erythropoietin	Protein Coding	47	GC07P100720	34.4199	https://www.genecards.org/cgi-bin/carddisp.pl?gene=EPO
ABCB7	ATP Binding Cassette Subfamily B Member 7	Protein Coding	46	GC0XM075053	34.1688	https://www.genecards.org/cgi-bin/carddisp.pl?gene=ABCB7
CRP	C-Reactive Protein	Protein Coding	48	GC01M159728	33.9999	https://www.genecards.org/cgi-bin/carddisp.pl?gene=CRP
IL6	Interleukin 6	Protein Coding	53	GC07P022725	33.7261	https://www.genecards.org/cgi-bin/carddisp.pl?gene=IL6
UQCRFS1	Ubiquinol-Cytochrome C Reductase, Rieske Iron-Sulfur Polypeptide 1	Protein Coding	49	GC19M029205	33.5406	https://www.genecards.org/cgi-bin/carddisp.pl?gene=UQCRFS1
CYP2C19	Cytochrome P450 Family 2 Subfamily C Member 19	Protein Coding	48	GC10P094762	33.4922	https://www.genecards.org/cgi-bin/carddisp.pl?gene=CYP2C19
STEAP3	STEAP3 Metalloreductase	Protein Coding	48	GC02P123196	33.343	https://www.genecards.org/cgi-bin/carddisp.pl?gene=STEAP3
ATP13A2	ATPase Cation Transporting 13A2	Protein Coding	47	GC01M016985	32.9692	https://www.genecards.org/cgi-bin/carddisp.pl?gene=ATP13A2
ISCA1	Iron-Sulfur Cluster Assembly 1	Protein Coding	41	GC09M086264	32.9124	https://www.genecards.org/cgi-bin/carddisp.pl?gene=ISCA1
HMOX1	Heme Oxygenase 1	Protein Coding	55	GC22P035380	32.6265	https://www.genecards.org/cgi-bin/carddisp.pl?gene=HMOX1
CRAT	Carnitine O-Acetyltransferase	Protein Coding	47	GC09M129094	32.5662	https://www.genecards.org/cgi-bin/carddisp.pl?gene=CRAT
ABCA3	ATP Binding Cassette Subfamily A Member 3	Protein Coding	51	GC16M002275	31.6	https://www.genecards.org/cgi-bin/carddisp.pl?gene=ABCA3
GLRX5	Glutaredoxin 5	Protein Coding	42	GC14P095533	30.6066	https://www.genecards.org/cgi-bin/carddisp.pl?gene=GLRX5
FECH	Ferrochelatase	Protein Coding	49	GC18M057544	30.1583	https://www.genecards.org/cgi-bin/carddisp.pl?gene=FECH
ACADM	Acyl-CoA Dehydrogenase Medium Chain	Protein Coding	48	GC01P075724	29.5487	https://www.genecards.org/cgi-bin/carddisp.pl?gene=ACADM
IBA57	Iron-Sulfur Cluster Assembly Factor IBA57	Protein Coding	38	GC01P228165	29.2267	https://www.genecards.org/cgi-bin/carddisp.pl?gene=IBA57
REPS1	RALBP1 Associated Eps Domain Containing 1	Protein Coding	41	GC06M138903	29.1109	https://www.genecards.org/cgi-bin/carddisp.pl?gene=REPS1
ISCA2	Iron-Sulfur Cluster Assembly 2	Protein Coding	41	GC14P074493	28.9836	https://www.genecards.org/cgi-bin/carddisp.pl?gene=ISCA2
FA2H	Fatty Acid 2-Hydroxylase	Protein Coding	47	GC16M074712	28.4402	https://www.genecards.org/cgi-bin/carddisp.pl?gene=FA2H
MTRR	5-Methyltetrahydrofolate-Homocysteine Methyltransferase Reductase	Protein Coding	46	GC05P007851	28.3131	https://www.genecards.org/cgi-bin/carddisp.pl?gene=MTRR
CYBRD1	Cytochrome B Reductase 1	Protein Coding	41	GC02P171522	28.2432	https://www.genecards.org/cgi-bin/carddisp.pl?gene=CYBRD1
LTF	Lactotransferrin	Protein Coding	48	GC03M046435	28.0441	https://www.genecards.org/cgi-bin/carddisp.pl?gene=LTF
BMP2	Bone Morphogenetic Protein 2	Protein Coding	51	GC20P006767	27.9147	https://www.genecards.org/cgi-bin/carddisp.pl?gene=BMP2
APOE	Apolipoprotein E	Protein Coding	53	GC19P069967	27.8451	https://www.genecards.org/cgi-bin/carddisp.pl?gene=APOE
LEP	Leptin	Protein Coding	49	GC07P128241	27.4996	https://www.genecards.org/cgi-bin/carddisp.pl?gene=LEP
MTHFR	Methylenetetrahydrofolate Reductase	Protein Coding	50	GC01M011785	27.3591	https://www.genecards.org/cgi-bin/carddisp.pl?gene=MTHFR
HEPH	Hephaestin	Protein Coding	41	GC0XP066162	27.3267	https://www.genecards.org/cgi-bin/carddisp.pl?gene=HEPH
XDH	Xanthine Dehydrogenase	Protein Coding	50	GC02M031334	26.9613	https://www.genecards.org/cgi-bin/carddisp.pl?gene=XDH
CYP1A2	Cytochrome P450 Family 1 Subfamily A Member 2	Protein Coding	48	GC15P074748	26.7195	https://www.genecards.org/cgi-bin/carddisp.pl?gene=CYP1A2
SLC2A1	Solute Carrier Family 2 Member 1	Protein Coding	56	GC01M042925	26.7091	https://www.genecards.org/cgi-bin/carddisp.pl?gene=SLC2A1
SFTPC	Surfactant Protein C	Protein Coding	44	GC08P022156	26.603	https://www.genecards.org/cgi-bin/carddisp.pl?gene=SFTPC
GPT	Glutamic--Pyruvic Transaminase	Protein Coding	44	GC08P144502	26.4314	https://www.genecards.org/cgi-bin/carddisp.pl?gene=GPT
SLC39A14	Solute Carrier Family 39 Member 14	Protein Coding	46	GC08P022367	26.2426	https://www.genecards.org/cgi-bin/carddisp.pl?gene=SLC39A14
CYP1A1	Cytochrome P450 Family 1 Subfamily A Member 1	Protein Coding	50	GC15M074719	26.0738	https://www.genecards.org/cgi-bin/carddisp.pl?gene=CYP1A1
ADIPOQ	Adiponectin, C1Q And Collagen Domain Containing	Protein Coding	48	GC03P186842	25.7115	https://www.genecards.org/cgi-bin/carddisp.pl?gene=ADIPOQ
CYP2C9	Cytochrome P450 Family 2 Subfamily C Member 9	Protein Coding	49	GC10P094938	25.5194	https://www.genecards.org/cgi-bin/carddisp.pl?gene=CYP2C9
SLC11A1	Solute Carrier Family 11 Member 1	Protein Coding	50	GC02P218382	25.4826	https://www.genecards.org/cgi-bin/carddisp.pl?gene=SLC11A1
PPARG	Peroxisome Proliferator Activated Receptor Gamma	Protein Coding	55	GC03P012287	25.3524	https://www.genecards.org/cgi-bin/carddisp.pl?gene=PPARG
CIAO1	Cytosolic Iron-Sulfur Assembly Component 1	Protein Coding	43	GC02P096286	25.3071	https://www.genecards.org/cgi-bin/carddisp.pl?gene=CIAO1
GGT1	Gamma-Glutamyltransferase 1	Protein Coding	52	GC22P024583	25.2591	https://www.genecards.org/cgi-bin/carddisp.pl?gene=GGT1
CYP2E1	Cytochrome P450 Family 2 Subfamily E Member 1	Protein Coding	47	GC10P133520	24.8622	https://www.genecards.org/cgi-bin/carddisp.pl?gene=CYP2E1
HIF1A	Hypoxia Inducible Factor 1 Subunit Alpha	Protein Coding	51	GC14P061695	24.4791	https://www.genecards.org/cgi-bin/carddisp.pl?gene=HIF1A
CYP2A6	Cytochrome P450 Family 2 Subfamily A Member 6	Protein Coding	50	GC19M040843	24.473	https://www.genecards.org/cgi-bin/carddisp.pl?gene=CYP2A6
APOB	Apolipoprotein B	Protein Coding	50	GC02M020956	24.3578	https://www.genecards.org/cgi-bin/carddisp.pl?gene=APOB
FGF23	Fibroblast Growth Factor 23	Protein Coding	48	GC12M004368	24.3027	https://www.genecards.org/cgi-bin/carddisp.pl?gene=FGF23
HFE-AS1	HFE Antisense RNA 1	RNA Gene	11	GC06M026085	24.2754	https://www.genecards.org/cgi-bin/carddisp.pl?gene=HFE-AS1
MMAA	Metabolism Of Cobalamin Associated A	Protein Coding	43	GC04P145607	24.2711	https://www.genecards.org/cgi-bin/carddisp.pl?gene=MMAA
CYP2B6	Cytochrome P450 Family 2 Subfamily B Member 6	Protein Coding	48	GC19P040991	24.2709	https://www.genecards.org/cgi-bin/carddisp.pl?gene=CYP2B6
SOD1	Superoxide Dismutase 1	Protein Coding	56	GC21P031659	24.1168	https://www.genecards.org/cgi-bin/carddisp.pl?gene=SOD1
MMS19	MMS19 Homolog, Cytosolic Iron-Sulfur Assembly Component	Protein Coding	40	GC10M097458	23.9407	https://www.genecards.org/cgi-bin/carddisp.pl?gene=MMS19
MIR122	MicroRNA 122	RNA Gene	24	GC18P058451	23.9379	https://www.genecards.org/cgi-bin/carddisp.pl?gene=MIR122
CAT	Catalase	Protein Coding	54	GC11P034460	23.805	https://www.genecards.org/cgi-bin/carddisp.pl?gene=CAT
PAH	Phenylalanine Hydroxylase	Protein Coding	51	GC12M102836	23.7784	https://www.genecards.org/cgi-bin/carddisp.pl?gene=PAH
TTR	Transthyretin	Protein Coding	51	GC18P031557	23.6684	https://www.genecards.org/cgi-bin/carddisp.pl?gene=TTR
MT-CYB	Mitochondrially Encoded Cytochrome B	Protein Coding	33	GCMTP014749	23.4792	https://www.genecards.org/cgi-bin/carddisp.pl?gene=MT-CYB
SNCA	Synuclein Alpha	Protein Coding	54	GC04M089724	23.2066	https://www.genecards.org/cgi-bin/carddisp.pl?gene=SNCA
NPC1	NPC Intracellular Cholesterol Transporter 1	Protein Coding	52	GC18M023506	23.1808	https://www.genecards.org/cgi-bin/carddisp.pl?gene=NPC1
LPL	Lipoprotein Lipase	Protein Coding	52	GC08P019901	23.1585	https://www.genecards.org/cgi-bin/carddisp.pl?gene=LPL
CYP2C8	Cytochrome P450 Family 2 Subfamily C Member 8	Protein Coding	48	GC10M095038	23.112	https://www.genecards.org/cgi-bin/carddisp.pl?gene=CYP2C8
SLC25A37	Solute Carrier Family 25 Member 37	Protein Coding	40	GC08P023528	22.9995	https://www.genecards.org/cgi-bin/carddisp.pl?gene=SLC25A37
CBS	Cystathionine Beta-Synthase	Protein Coding	53	GC21M043053	22.8929	https://www.genecards.org/cgi-bin/carddisp.pl?gene=CBS
CIAO3	Cytosolic Iron-Sulfur Assembly Component 3	Protein Coding	37	GC16M007803	22.8245	https://www.genecards.org/cgi-bin/carddisp.pl?gene=CIAO3
NFS1	NFS1 Cysteine Desulfurase	Protein Coding	48	GC20M035668	22.7466	https://www.genecards.org/cgi-bin/carddisp.pl?gene=NFS1
MT-ATP6	Mitochondrially Encoded ATP Synthase Membrane Subunit 6	Protein Coding	35	GCMTP008531	22.6994	https://www.genecards.org/cgi-bin/carddisp.pl?gene=MT-ATP6
TP53	Tumor Protein P53	Protein Coding	55	GC17M007661	22.5098	https://www.genecards.org/cgi-bin/carddisp.pl?gene=TP53
UROD	Uroporphyrinogen Decarboxylase	Protein Coding	48	GC01P045401	22.3645	https://www.genecards.org/cgi-bin/carddisp.pl?gene=UROD
HP	Haptoglobin	Protein Coding	48	GC16P072191	22.3039	https://www.genecards.org/cgi-bin/carddisp.pl?gene=HP
TPMT	Thiopurine S-Methyltransferase	Protein Coding	49	GC06M018128	22.2613	https://www.genecards.org/cgi-bin/carddisp.pl?gene=TPMT
MMAB	Metabolism Of Cobalamin Associated B	Protein Coding	47	GC12M109553	22.1393	https://www.genecards.org/cgi-bin/carddisp.pl?gene=MMAB
PANK4	Pantothenate Kinase 4 (Inactive)	Protein Coding	41	GC01M002508	22.1182	https://www.genecards.org/cgi-bin/carddisp.pl?gene=PANK4
SOD2	Superoxide Dismutase 2	Protein Coding	51	GC06M159669	21.9676	https://www.genecards.org/cgi-bin/carddisp.pl?gene=SOD2
OTC	Ornithine Transcarbamylase	Protein Coding	48	GC0XP038353	21.7691	https://www.genecards.org/cgi-bin/carddisp.pl?gene=OTC
TNF	Tumor Necrosis Factor	Protein Coding	54	GC06P087731	21.769	https://www.genecards.org/cgi-bin/carddisp.pl?gene=TNF
G6PD	Glucose-6-Phosphate Dehydrogenase	Protein Coding	53	GC0XM154558	21.6857	https://www.genecards.org/cgi-bin/carddisp.pl?gene=G6PD
LOC113687175	Sharpr-MPRA Regulatory Region 4647	Biological Region	4	GC07P100626	21.6679	https://www.genecards.org/cgi-bin/carddisp.pl?gene=LOC113687175
LCN2	Lipocalin 2	Protein Coding	48	GC09P128149	21.5323	https://www.genecards.org/cgi-bin/carddisp.pl?gene=LCN2
CISD1	CDGSH Iron Sulfur Domain 1	Protein Coding	41	GC10P058269	21.463	https://www.genecards.org/cgi-bin/carddisp.pl?gene=CISD1
HBA1	Hemoglobin Subunit Alpha 1	Protein Coding	45	GC16P012591	21.4583	https://www.genecards.org/cgi-bin/carddisp.pl?gene=HBA1
MB	Myoglobin	Protein Coding	45	GC22M035606	21.4275	https://www.genecards.org/cgi-bin/carddisp.pl?gene=MB
SFTPB	Surfactant Protein B	Protein Coding	47	GC02M085657	21.3628	https://www.genecards.org/cgi-bin/carddisp.pl?gene=SFTPB
UGT1A1	UDP Glucuronosyltransferase Family 1 Member A1	Protein Coding	52	GC02P233760	21.2071	https://www.genecards.org/cgi-bin/carddisp.pl?gene=UGT1A1
PPARA	Peroxisome Proliferator Activated Receptor Alpha	Protein Coding	49	GC22P046150	21.2049	https://www.genecards.org/cgi-bin/carddisp.pl?gene=PPARA
APP	Amyloid Beta Precursor Protein	Protein Coding	54	GC21M025880	21.022	https://www.genecards.org/cgi-bin/carddisp.pl?gene=APP
CIAO2B	Cytosolic Iron-Sulfur Assembly Component 2B	Protein Coding	38	GC16M067022	21.0101	https://www.genecards.org/cgi-bin/carddisp.pl?gene=CIAO2B
CISD2	CDGSH Iron Sulfur Domain 2	Protein Coding	43	GC04P102868	20.9602	https://www.genecards.org/cgi-bin/carddisp.pl?gene=CISD2
ATM	ATM Serine/Threonine Kinase	Protein Coding	55	GC11P108222	20.8929	https://www.genecards.org/cgi-bin/carddisp.pl?gene=ATM
ERFE	Erythroferrone	Protein Coding	34	GC02P238159	20.8376	https://www.genecards.org/cgi-bin/carddisp.pl?gene=ERFE
FTMT	Ferritin Mitochondrial	Protein Coding	39	GC05P121851	20.7215	https://www.genecards.org/cgi-bin/carddisp.pl?gene=FTMT
COMMD1	Copper Metabolism Domain Containing 1	Protein Coding	44	GC02P061888	20.6668	https://www.genecards.org/cgi-bin/carddisp.pl?gene=COMMD1
PON1	Paraoxonase 1	Protein Coding	50	GC07M095297	20.4802	https://www.genecards.org/cgi-bin/carddisp.pl?gene=PON1
ATP7B	ATPase Copper Transporting Beta	Protein Coding	50	GC13M051930	20.4009	https://www.genecards.org/cgi-bin/carddisp.pl?gene=ATP7B
MTTP	Microsomal Triglyceride Transfer Protein	Protein Coding	46	GC04P099563	20.2873	https://www.genecards.org/cgi-bin/carddisp.pl?gene=MTTP
GHRL	Ghrelin And Obestatin Prepropeptide	Protein Coding	45	GC03M010285	20.2709	https://www.genecards.org/cgi-bin/carddisp.pl?gene=GHRL
ETFDH	Electron Transfer Flavoprotein Dehydrogenase	Protein Coding	48	GC04P158672	20.0897	https://www.genecards.org/cgi-bin/carddisp.pl?gene=ETFDH
NUBPL	NUBP Iron-Sulfur Cluster Assembly Factor, Mitochondrial	Protein Coding	43	GC14P031489	20.011	https://www.genecards.org/cgi-bin/carddisp.pl?gene=NUBPL
SURF1	SURF1 Cytochrome C Oxidase Assembly Factor	Protein Coding	44	GC09M133351	19.8837	https://www.genecards.org/cgi-bin/carddisp.pl?gene=SURF1
BMP6	Bone Morphogenetic Protein 6	Protein Coding	46	GC06P007726	19.8523	https://www.genecards.org/cgi-bin/carddisp.pl?gene=BMP6
PIGA	Phosphatidylinositol Glycan Anchor Biosynthesis Class A	Protein Coding	46	GC0XM015319	19.6774	https://www.genecards.org/cgi-bin/carddisp.pl?gene=PIGA
SLC25A28	Solute Carrier Family 25 Member 28	Protein Coding	40	GC10M099610	19.6049	https://www.genecards.org/cgi-bin/carddisp.pl?gene=SLC25A28
PEX6	Peroxisomal Biogenesis Factor 6	Protein Coding	45	GC06M042963	19.601	https://www.genecards.org/cgi-bin/carddisp.pl?gene=PEX6
IGF1	Insulin Like Growth Factor 1	Protein Coding	50	GC12M102395	19.5582	https://www.genecards.org/cgi-bin/carddisp.pl?gene=IGF1
APOA1	Apolipoprotein A1	Protein Coding	52	GC11M116835	19.102	https://www.genecards.org/cgi-bin/carddisp.pl?gene=APOA1
MMUT	Methylmalonyl-CoA Mutase	Protein Coding	45	GC06M049430	18.9948	https://www.genecards.org/cgi-bin/carddisp.pl?gene=MMUT
GCDH	Glutaryl-CoA Dehydrogenase	Protein Coding	48	GC19P012891	18.9903	https://www.genecards.org/cgi-bin/carddisp.pl?gene=GCDH
HBA2	Hemoglobin Subunit Alpha 2	Protein Coding	44	GC16P012592	18.9282	https://www.genecards.org/cgi-bin/carddisp.pl?gene=HBA2
PMM2	Phosphomannomutase 2	Protein Coding	49	GC16P008788	18.8611	https://www.genecards.org/cgi-bin/carddisp.pl?gene=PMM2
NUBP2	NUBP Iron-Sulfur Cluster Assembly Factor 2, Cytosolic	Protein Coding	42	GC16P001782	18.7347	https://www.genecards.org/cgi-bin/carddisp.pl?gene=NUBP2
ADHFE1	Alcohol Dehydrogenase Iron Containing 1	Protein Coding	40	GC08P066432	18.6441	https://www.genecards.org/cgi-bin/carddisp.pl?gene=ADHFE1
PPARGC1A	PPARG Coactivator 1 Alpha	Protein Coding	48	GC04M023755	18.6168	https://www.genecards.org/cgi-bin/carddisp.pl?gene=PPARGC1A
INSR	Insulin Receptor	Protein Coding	56	GC19M007112	18.6025	https://www.genecards.org/cgi-bin/carddisp.pl?gene=INSR
NDUFS4	NADH:Ubiquinone Oxidoreductase Subunit S4	Protein Coding	45	GC05P053560	18.48	https://www.genecards.org/cgi-bin/carddisp.pl?gene=NDUFS4
GALT	Galactose-1-Phosphate Uridylyltransferase	Protein Coding	49	GC09P048032	18.3643	https://www.genecards.org/cgi-bin/carddisp.pl?gene=GALT
VDR	Vitamin D Receptor	Protein Coding	52	GC12M047841	18.355	https://www.genecards.org/cgi-bin/carddisp.pl?gene=VDR
MT-CO1	Mitochondrially Encoded Cytochrome C Oxidase I	Protein Coding	34	GCMTP005906	18.2784	https://www.genecards.org/cgi-bin/carddisp.pl?gene=MT-CO1
SERPINA1	Serpin Family A Member 1	Protein Coding	51	GC14M094376	18.1574	https://www.genecards.org/cgi-bin/carddisp.pl?gene=SERPINA1
ABCD4	ATP Binding Cassette Subfamily D Member 4	Protein Coding	45	GC14M074285	18.1539	https://www.genecards.org/cgi-bin/carddisp.pl?gene=ABCD4
UGT1A6	UDP Glucuronosyltransferase Family 1 Member A6	Protein Coding	44	GC02P233691	18.1083	https://www.genecards.org/cgi-bin/carddisp.pl?gene=UGT1A6
B2M	Beta-2-Microglobulin	Protein Coding	52	GC15P044711	18.0523	https://www.genecards.org/cgi-bin/carddisp.pl?gene=B2M
SLC17A5	Solute Carrier Family 17 Member 5	Protein Coding	47	GC06M073593	18.0356	https://www.genecards.org/cgi-bin/carddisp.pl?gene=SLC17A5
CISD3	CDGSH Iron Sulfur Domain 3	Protein Coding	31	GC17P038730	17.9698	https://www.genecards.org/cgi-bin/carddisp.pl?gene=CISD3
SLC4A1	Solute Carrier Family 4 Member 1 (Diego Blood Group)	Protein Coding	50	GC17M049875	17.8977	https://www.genecards.org/cgi-bin/carddisp.pl?gene=SLC4A1
SLC46A1	Solute Carrier Family 46 Member 1	Protein Coding	45	GC17M044983	17.8754	https://www.genecards.org/cgi-bin/carddisp.pl?gene=SLC46A1
PC	Pyruvate Carboxylase	Protein Coding	50	GC11M066848	17.8245	https://www.genecards.org/cgi-bin/carddisp.pl?gene=PC
CYP3A5	Cytochrome P450 Family 3 Subfamily A Member 5	Protein Coding	47	GC07M099648	17.8154	https://www.genecards.org/cgi-bin/carddisp.pl?gene=CYP3A5
NUBP1	NUBP Iron-Sulfur Cluster Assembly Factor 1, Cytosolic	Protein Coding	43	GC16P010743	17.8065	https://www.genecards.org/cgi-bin/carddisp.pl?gene=NUBP1
CIAO2A	Cytosolic Iron-Sulfur Assembly Component 2A	Protein Coding	36	GC15M118562	17.7966	https://www.genecards.org/cgi-bin/carddisp.pl?gene=CIAO2A
G6PC1	Glucose-6-Phosphatase Catalytic Subunit 1	Protein Coding	45	GC17P059240	17.7149	https://www.genecards.org/cgi-bin/carddisp.pl?gene=G6PC1
CYP7A1	Cytochrome P450 Family 7 Subfamily A Member 1	Protein Coding	45	GC08M058476	17.6935	https://www.genecards.org/cgi-bin/carddisp.pl?gene=CYP7A1
CYP11A1	Cytochrome P450 Family 11 Subfamily A Member 1	Protein Coding	50	GC15M074337	17.6545	https://www.genecards.org/cgi-bin/carddisp.pl?gene=CYP11A1
HNF4A	Hepatocyte Nuclear Factor 4 Alpha	Protein Coding	52	GC20P044355	17.6461	https://www.genecards.org/cgi-bin/carddisp.pl?gene=HNF4A
HMGCL	3-Hydroxy-3-Methylglutaryl-CoA Lyase	Protein Coding	47	GC01M023801	17.5866	https://www.genecards.org/cgi-bin/carddisp.pl?gene=HMGCL
KCNJ10	Potassium Inwardly Rectifying Channel Subfamily J Member 10	Protein Coding	48	GC01M159998	17.5011	https://www.genecards.org/cgi-bin/carddisp.pl?gene=KCNJ10
SETX	Senataxin	Protein Coding	43	GC09M132261	17.458	https://www.genecards.org/cgi-bin/carddisp.pl?gene=SETX
GSTM1	Glutathione S-Transferase Mu 1	Protein Coding	44	GC01P109687	17.4441	https://www.genecards.org/cgi-bin/carddisp.pl?gene=GSTM1
AKT1	AKT Serine/Threonine Kinase 1	Protein Coding	56	GC14M104769	17.4183	https://www.genecards.org/cgi-bin/carddisp.pl?gene=AKT1
MELTF	Melanotransferrin	Protein Coding	44	GC03M196980	17.3174	https://www.genecards.org/cgi-bin/carddisp.pl?gene=MELTF
OGFOD1	2-Oxoglutarate And Iron Dependent Oxygenase Domain Containing 1	Protein Coding	39	GC16P056454	17.2749	https://www.genecards.org/cgi-bin/carddisp.pl?gene=OGFOD1
GCK	Glucokinase	Protein Coding	52	GC07M044528	17.2714	https://www.genecards.org/cgi-bin/carddisp.pl?gene=GCK
DPYD	Dihydropyrimidine Dehydrogenase	Protein Coding	55	GC01M097015	17.2447	https://www.genecards.org/cgi-bin/carddisp.pl?gene=DPYD
CES1	Carboxylesterase 1	Protein Coding	50	GC16M055836	17.2362	https://www.genecards.org/cgi-bin/carddisp.pl?gene=CES1
CYP1B1	Cytochrome P450 Family 1 Subfamily B Member 1	Protein Coding	50	GC02M038066	17.1636	https://www.genecards.org/cgi-bin/carddisp.pl?gene=CYP1B1
FH	Fumarate Hydratase	Protein Coding	50	GC01M241499	17.0923	https://www.genecards.org/cgi-bin/carddisp.pl?gene=FH
BGLAP	Bone Gamma-Carboxyglutamate Protein	Protein Coding	44	GC01P156242	17.0764	https://www.genecards.org/cgi-bin/carddisp.pl?gene=BGLAP
MIR34A	MicroRNA 34a	RNA Gene	25	GC01M009151	17.036	https://www.genecards.org/cgi-bin/carddisp.pl?gene=MIR34A
F2	Coagulation Factor II, Thrombin	Protein Coding	52	GC11P046720	16.9445	https://www.genecards.org/cgi-bin/carddisp.pl?gene=F2
CYP27B1	Cytochrome P450 Family 27 Subfamily B Member 1	Protein Coding	48	GC12M057757	16.8697	https://www.genecards.org/cgi-bin/carddisp.pl?gene=CYP27B1
PRODH	Proline Dehydrogenase 1	Protein Coding	48	GC22M018912	16.813	https://www.genecards.org/cgi-bin/carddisp.pl?gene=PRODH
ACE	Angiotensin I Converting Enzyme	Protein Coding	54	GC17P063477	16.6697	https://www.genecards.org/cgi-bin/carddisp.pl?gene=ACE
LOC107133510	Origin Of Replication At HBB	Biological Region	4	GC11P005222	16.5437	https://www.genecards.org/cgi-bin/carddisp.pl?gene=LOC107133510
SERPINA3	Serpin Family A Member 3	Protein Coding	45	GC14P094612	16.5028	https://www.genecards.org/cgi-bin/carddisp.pl?gene=SERPINA3
AGXT	Alanine--Glyoxylate And Serine--Pyruvate Aminotransferase	Protein Coding	48	GC02P240868	16.5017	https://www.genecards.org/cgi-bin/carddisp.pl?gene=AGXT
HMGCR	3-Hydroxy-3-Methylglutaryl-CoA Reductase	Protein Coding	50	GC05P075336	16.4912	https://www.genecards.org/cgi-bin/carddisp.pl?gene=HMGCR
CYP19A1	Cytochrome P450 Family 19 Subfamily A Member 1	Protein Coding	51	GC15M051208	16.3169	https://www.genecards.org/cgi-bin/carddisp.pl?gene=CYP19A1
CCL2	C-C Motif Chemokine Ligand 2	Protein Coding	51	GC17P034255	16.3004	https://www.genecards.org/cgi-bin/carddisp.pl?gene=CCL2
OGFOD2	2-Oxoglutarate And Iron Dependent Oxygenase Domain Containing 2	Protein Coding	36	GC12P122974	16.2135	https://www.genecards.org/cgi-bin/carddisp.pl?gene=OGFOD2
NDUFS8	NADH:Ubiquinone Oxidoreductase Core Subunit S8	Protein Coding	47	GC11P068030	16.1881	https://www.genecards.org/cgi-bin/carddisp.pl?gene=NDUFS8
DCAF17	DDB1 And CUL4 Associated Factor 17	Protein Coding	40	GC02P171434	16.1643	https://www.genecards.org/cgi-bin/carddisp.pl?gene=DCAF17
PRKAA1	Protein Kinase AMP-Activated Catalytic Subunit Alpha 1	Protein Coding	50	GC05M040759	16.1118	https://www.genecards.org/cgi-bin/carddisp.pl?gene=PRKAA1
CETP	Cholesteryl Ester Transfer Protein	Protein Coding	49	GC16P056961	16.1083	https://www.genecards.org/cgi-bin/carddisp.pl?gene=CETP
NAGLU	N-Acetyl-Alpha-Glucosaminidase	Protein Coding	45	GC17P058592	15.9941	https://www.genecards.org/cgi-bin/carddisp.pl?gene=NAGLU
NFE2L2	NFE2 Like BZIP Transcription Factor 2	Protein Coding	53	GC02M177227	15.9685	https://www.genecards.org/cgi-bin/carddisp.pl?gene=NFE2L2
CFTR	CF Transmembrane Conductance Regulator	Protein Coding	54	GC07P117287	15.8527	https://www.genecards.org/cgi-bin/carddisp.pl?gene=CFTR
CPT2	Carnitine Palmitoyltransferase 2	Protein Coding	52	GC01P053196	15.8401	https://www.genecards.org/cgi-bin/carddisp.pl?gene=CPT2
GSTP1	Glutathione S-Transferase Pi 1	Protein Coding	53	GC11P067583	15.8028	https://www.genecards.org/cgi-bin/carddisp.pl?gene=GSTP1
LDLR	Low Density Lipoprotein Receptor	Protein Coding	54	GC19P011091	15.7395	https://www.genecards.org/cgi-bin/carddisp.pl?gene=LDLR
SLC25A13	Solute Carrier Family 25 Member 13	Protein Coding	49	GC07M096120	15.7238	https://www.genecards.org/cgi-bin/carddisp.pl?gene=SLC25A13
PLA2G4A	Phospholipase A2 Group IVA	Protein Coding	51	GC01P186798	15.7168	https://www.genecards.org/cgi-bin/carddisp.pl?gene=PLA2G4A
HPD	4-Hydroxyphenylpyruvate Dioxygenase	Protein Coding	47	GC12M121839	15.6823	https://www.genecards.org/cgi-bin/carddisp.pl?gene=HPD
ACACA	Acetyl-CoA Carboxylase Alpha	Protein Coding	50	GC17M037084	15.647	https://www.genecards.org/cgi-bin/carddisp.pl?gene=ACACA
FDXR	Ferredoxin Reductase	Protein Coding	46	GC17M074862	15.6454	https://www.genecards.org/cgi-bin/carddisp.pl?gene=FDXR
PTH	Parathyroid Hormone	Protein Coding	48	GC11M013492	15.6369	https://www.genecards.org/cgi-bin/carddisp.pl?gene=PTH
LOC106099062	HBB Recombination Region	Biological Region	4	GC11P005411	15.5838	https://www.genecards.org/cgi-bin/carddisp.pl?gene=LOC106099062
MCOLN1	Mucolipin TRP Cation Channel 1	Protein Coding	45	GC19P007523	15.5422	https://www.genecards.org/cgi-bin/carddisp.pl?gene=MCOLN1
MPO	Myeloperoxidase	Protein Coding	55	GC17M058269	15.5257	https://www.genecards.org/cgi-bin/carddisp.pl?gene=MPO
OGFOD3	2-Oxoglutarate And Iron Dependent Oxygenase Domain Containing 3	Protein Coding	33	GC17M082389	15.5228	https://www.genecards.org/cgi-bin/carddisp.pl?gene=OGFOD3
CLCNKB	Chloride Voltage-Gated Channel Kb	Protein Coding	46	GC01P016051	15.5173	https://www.genecards.org/cgi-bin/carddisp.pl?gene=CLCNKB
CACNA1A	Calcium Voltage-Gated Channel Subunit Alpha1 A	Protein Coding	51	GC19M013206	15.4289	https://www.genecards.org/cgi-bin/carddisp.pl?gene=CACNA1A
CUBN	Cubilin	Protein Coding	48	GC10M016824	15.4262	https://www.genecards.org/cgi-bin/carddisp.pl?gene=CUBN
LMNA	Lamin A/C	Protein Coding	51	GC01P156082	15.3838	https://www.genecards.org/cgi-bin/carddisp.pl?gene=LMNA
LCAT	Lecithin-Cholesterol Acyltransferase	Protein Coding	50	GC16M067939	15.3604	https://www.genecards.org/cgi-bin/carddisp.pl?gene=LCAT
NDUFS2	NADH:Ubiquinone Oxidoreductase Core Subunit S2	Protein Coding	47	GC01P161197	15.3416	https://www.genecards.org/cgi-bin/carddisp.pl?gene=NDUFS2
ENPP1	Ectonucleotide Pyrophosphatase/Phosphodiesterase 1	Protein Coding	51	GC06P131808	15.3295	https://www.genecards.org/cgi-bin/carddisp.pl?gene=ENPP1
STXBP1	Syntaxin Binding Protein 1	Protein Coding	52	GC09P127594	15.2728	https://www.genecards.org/cgi-bin/carddisp.pl?gene=STXBP1
ADSL	Adenylosuccinate Lyase	Protein Coding	50	GC22P040346	15.2421	https://www.genecards.org/cgi-bin/carddisp.pl?gene=ADSL
HADHA	Hydroxyacyl-CoA Dehydrogenase Trifunctional Multienzyme Complex Subunit Alpha	Protein Coding	48	GC02M026190	15.241	https://www.genecards.org/cgi-bin/carddisp.pl?gene=HADHA
MIR33A	MicroRNA 33a	RNA Gene	21	GC22P041900	15.2318	https://www.genecards.org/cgi-bin/carddisp.pl?gene=MIR33A
SDHA	Succinate Dehydrogenase Complex Flavoprotein Subunit A	Protein Coding	50	GC05P000208	15.2317	https://www.genecards.org/cgi-bin/carddisp.pl?gene=SDHA
NDUFV1	NADH:Ubiquinone Oxidoreductase Core Subunit V1	Protein Coding	48	GC11P070619	15.1769	https://www.genecards.org/cgi-bin/carddisp.pl?gene=NDUFV1
SUOX	Sulfite Oxidase	Protein Coding	47	GC12P055997	15.1714	https://www.genecards.org/cgi-bin/carddisp.pl?gene=SUOX
NDUFS7	NADH:Ubiquinone Oxidoreductase Core Subunit S7	Protein Coding	48	GC19P003285	15.1364	https://www.genecards.org/cgi-bin/carddisp.pl?gene=NDUFS7
UGT1A8	UDP Glucuronosyltransferase Family 1 Member A8	Protein Coding	41	GC02P233618	15.1071	https://www.genecards.org/cgi-bin/carddisp.pl?gene=UGT1A8
CYP21A2	Cytochrome P450 Family 21 Subfamily A Member 2	Protein Coding	46	GC06P087764	15.0852	https://www.genecards.org/cgi-bin/carddisp.pl?gene=CYP21A2
HPRT1	Hypoxanthine Phosphoribosyltransferase 1	Protein Coding	51	GC0XP134460	15.0774	https://www.genecards.org/cgi-bin/carddisp.pl?gene=HPRT1
ALDH2	Aldehyde Dehydrogenase 2 Family Member	Protein Coding	53	GC12P111766	15.0606	https://www.genecards.org/cgi-bin/carddisp.pl?gene=ALDH2
IL10	Interleukin 10	Protein Coding	50	GC01M206767	15.049	https://www.genecards.org/cgi-bin/carddisp.pl?gene=IL10
PKLR	Pyruvate Kinase L/R	Protein Coding	50	GC01M155289	15.034	https://www.genecards.org/cgi-bin/carddisp.pl?gene=PKLR
SCO2	Synthesis Of Cytochrome C Oxidase 2	Protein Coding	45	GC22M050523	14.9797	https://www.genecards.org/cgi-bin/carddisp.pl?gene=SCO2
PNPLA8	Patatin Like Phospholipase Domain Containing 8	Protein Coding	45	GC07M108470	14.9538	https://www.genecards.org/cgi-bin/carddisp.pl?gene=PNPLA8
POR	Cytochrome P450 Oxidoreductase	Protein Coding	52	GC07P075899	14.8588	https://www.genecards.org/cgi-bin/carddisp.pl?gene=POR
FAH	Fumarylacetoacetate Hydrolase	Protein Coding	50	GC15P080152	14.8565	https://www.genecards.org/cgi-bin/carddisp.pl?gene=FAH
SLC30A10	Solute Carrier Family 30 Member 10	Protein Coding	45	GC01M219685	14.8447	https://www.genecards.org/cgi-bin/carddisp.pl?gene=SLC30A10
MAT1A	Methionine Adenosyltransferase 1A	Protein Coding	48	GC10M080271	14.8425	https://www.genecards.org/cgi-bin/carddisp.pl?gene=MAT1A
FLAD1	Flavin Adenine Dinucleotide Synthetase 1	Protein Coding	43	GC01P154983	14.8239	https://www.genecards.org/cgi-bin/carddisp.pl?gene=FLAD1
PANK1	Pantothenate Kinase 1	Protein Coding	42	GC10M089579	14.7741	https://www.genecards.org/cgi-bin/carddisp.pl?gene=PANK1
ALAD	Aminolevulinate Dehydratase	Protein Coding	50	GC09M113386	14.7677	https://www.genecards.org/cgi-bin/carddisp.pl?gene=ALAD
STK11	Serine/Threonine Kinase 11	Protein Coding	53	GC19P001177	14.7603	https://www.genecards.org/cgi-bin/carddisp.pl?gene=STK11
GBA1	Glucosylceramidase Beta 1	Protein Coding	50	GC01M155318	14.7306	https://www.genecards.org/cgi-bin/carddisp.pl?gene=GBA1
RETN	Resistin	Protein Coding	45	GC19P007669	14.7228	https://www.genecards.org/cgi-bin/carddisp.pl?gene=RETN
ALDH5A1	Aldehyde Dehydrogenase 5 Family Member A1	Protein Coding	50	GC06P024494	14.7109	https://www.genecards.org/cgi-bin/carddisp.pl?gene=ALDH5A1
GCG	Glucagon	Protein Coding	44	GC02M162142	14.7086	https://www.genecards.org/cgi-bin/carddisp.pl?gene=GCG
MT-TL1	Mitochondrially Encoded TRNA-Leu (UUA/G) 1	RNA Gene	18	GCMTP003232	14.7014	https://www.genecards.org/cgi-bin/carddisp.pl?gene=MT-TL1
MPV17	Mitochondrial Inner Membrane Protein MPV17	Protein Coding	44	GC02M027309	14.6807	https://www.genecards.org/cgi-bin/carddisp.pl?gene=MPV17
IRS1	Insulin Receptor Substrate 1	Protein Coding	49	GC02M226731	14.6756	https://www.genecards.org/cgi-bin/carddisp.pl?gene=IRS1
IL1B	Interleukin 1 Beta	Protein Coding	50	GC02M112829	14.6688	https://www.genecards.org/cgi-bin/carddisp.pl?gene=IL1B
PNPLA3	Patatin Like Phospholipase Domain Containing 3	Protein Coding	44	GC22P043923	14.6681	https://www.genecards.org/cgi-bin/carddisp.pl?gene=PNPLA3
ABCA1	ATP Binding Cassette Subfamily A Member 1	Protein Coding	50	GC09M104781	14.6421	https://www.genecards.org/cgi-bin/carddisp.pl?gene=ABCA1
RBP4	Retinol Binding Protein 4	Protein Coding	48	GC10M093591	14.6055	https://www.genecards.org/cgi-bin/carddisp.pl?gene=RBP4
ALOX5	Arachidonate 5-Lipoxygenase	Protein Coding	50	GC10P045374	14.5562	https://www.genecards.org/cgi-bin/carddisp.pl?gene=ALOX5
ATP7A	ATPase Copper Transporting Alpha	Protein Coding	48	GC0XP078001	14.5213	https://www.genecards.org/cgi-bin/carddisp.pl?gene=ATP7A
APOC3	Apolipoprotein C3	Protein Coding	48	GC11P116829	14.5068	https://www.genecards.org/cgi-bin/carddisp.pl?gene=APOC3
MIR21	MicroRNA 21	RNA Gene	26	GC17P059872	14.4072	https://www.genecards.org/cgi-bin/carddisp.pl?gene=MIR21
CYP17A1	Cytochrome P450 Family 17 Subfamily A Member 1	Protein Coding	51	GC10M102830	14.3318	https://www.genecards.org/cgi-bin/carddisp.pl?gene=CYP17A1
HLA-B	Major Histocompatibility Complex, Class I, B	Protein Coding	48	GC06M069166	14.3269	https://www.genecards.org/cgi-bin/carddisp.pl?gene=HLA-B
PNPO	Pyridoxamine 5'-Phosphate Oxidase	Protein Coding	48	GC17P047941	14.3003	https://www.genecards.org/cgi-bin/carddisp.pl?gene=PNPO
PNPLA2	Patatin Like Phospholipase Domain Containing 2	Protein Coding	47	GC11P001959	14.2704	https://www.genecards.org/cgi-bin/carddisp.pl?gene=PNPLA2
HLCS	Holocarboxylase Synthetase	Protein Coding	44	GC21M036750	14.2346	https://www.genecards.org/cgi-bin/carddisp.pl?gene=HLCS
GNAS	GNAS Complex Locus	Protein Coding	52	GC20P058839	14.1389	https://www.genecards.org/cgi-bin/carddisp.pl?gene=GNAS
ETHE1	ETHE1 Persulfide Dioxygenase	Protein Coding	45	GC19M043506	14.1162	https://www.genecards.org/cgi-bin/carddisp.pl?gene=ETHE1
COQ4	Coenzyme Q4	Protein Coding	41	GC09P128322	14.1005	https://www.genecards.org/cgi-bin/carddisp.pl?gene=COQ4
AFG3L2	AFG3 Like Matrix AAA Peptidase Subunit 2	Protein Coding	48	GC18M012328	14.0897	https://www.genecards.org/cgi-bin/carddisp.pl?gene=AFG3L2
ACADVL	Acyl-CoA Dehydrogenase Very Long Chain	Protein Coding	48	GC17P007219	14.0809	https://www.genecards.org/cgi-bin/carddisp.pl?gene=ACADVL
UGT1A9	UDP Glucuronosyltransferase Family 1 Member A9	Protein Coding	47	GC02P233671	14.0358	https://www.genecards.org/cgi-bin/carddisp.pl?gene=UGT1A9
CPT1A	Carnitine Palmitoyltransferase 1A	Protein Coding	51	GC11M068754	14.0103	https://www.genecards.org/cgi-bin/carddisp.pl?gene=CPT1A
MTOR	Mechanistic Target Of Rapamycin Kinase	Protein Coding	56	GC01M011106	13.9982	https://www.genecards.org/cgi-bin/carddisp.pl?gene=MTOR
HPX	Hemopexin	Protein Coding	44	GC11M006794	13.9531	https://www.genecards.org/cgi-bin/carddisp.pl?gene=HPX
ETFA	Electron Transfer Flavoprotein Subunit Alpha	Protein Coding	48	GC15M118896	13.9225	https://www.genecards.org/cgi-bin/carddisp.pl?gene=ETFA
SLC12A3	Solute Carrier Family 12 Member 3	Protein Coding	50	GC16P056865	13.9162	https://www.genecards.org/cgi-bin/carddisp.pl?gene=SLC12A3
MT-ND1	Mitochondrially Encoded NADH:Ubiquinone Oxidoreductase Core Subunit 1	Protein Coding	33	GCMTP003309	13.9073	https://www.genecards.org/cgi-bin/carddisp.pl?gene=MT-ND1
EPAS1	Endothelial PAS Domain Protein 1	Protein Coding	52	GC02P046293	13.8718	https://www.genecards.org/cgi-bin/carddisp.pl?gene=EPAS1
RRM2B	Ribonucleotide Reductase Regulatory TP53 Inducible Subunit M2B	Protein Coding	51	GC08M102204	13.8705	https://www.genecards.org/cgi-bin/carddisp.pl?gene=RRM2B
NAT2	N-Acetyltransferase 2	Protein Coding	43	GC08P018391	13.8658	https://www.genecards.org/cgi-bin/carddisp.pl?gene=NAT2
SCD	Stearoyl-CoA Desaturase	Protein Coding	52	GC10P100347	13.8008	https://www.genecards.org/cgi-bin/carddisp.pl?gene=SCD
ACADS	Acyl-CoA Dehydrogenase Short Chain	Protein Coding	48	GC12P126572	13.788	https://www.genecards.org/cgi-bin/carddisp.pl?gene=ACADS
LMBRD1	LMBR1 Domain Containing 1	Protein Coding	42	GC06M070586	13.7811	https://www.genecards.org/cgi-bin/carddisp.pl?gene=LMBRD1
AHCY	Adenosylhomocysteinase	Protein Coding	52	GC20M034890	13.7216	https://www.genecards.org/cgi-bin/carddisp.pl?gene=AHCY
FDX1	Ferredoxin 1	Protein Coding	41	GC11P110429	13.7216	https://www.genecards.org/cgi-bin/carddisp.pl?gene=FDX1
MT-TE	Mitochondrially Encoded TRNA-Glu (GAA/G)	RNA Gene	13	GCMTM014676	13.7202	https://www.genecards.org/cgi-bin/carddisp.pl?gene=MT-TE
FLNC	Filamin C	Protein Coding	48	GC07P128830	13.7113	https://www.genecards.org/cgi-bin/carddisp.pl?gene=FLNC
CASR	Calcium Sensing Receptor	Protein Coding	53	GC03P122183	13.6756	https://www.genecards.org/cgi-bin/carddisp.pl?gene=CASR
FADS1	Fatty Acid Desaturase 1	Protein Coding	46	GC11M061799	13.6603	https://www.genecards.org/cgi-bin/carddisp.pl?gene=FADS1
PEX5	Peroxisomal Biogenesis Factor 5	Protein Coding	46	GC12P022393	13.6551	https://www.genecards.org/cgi-bin/carddisp.pl?gene=PEX5
HMOX2	Heme Oxygenase 2	Protein Coding	48	GC16P004474	13.6494	https://www.genecards.org/cgi-bin/carddisp.pl?gene=HMOX2
SLC34A1	Solute Carrier Family 34 Member 1	Protein Coding	47	GC05P177581	13.6396	https://www.genecards.org/cgi-bin/carddisp.pl?gene=SLC34A1
PPARD	Peroxisome Proliferator Activated Receptor Delta	Protein Coding	48	GC06P087880	13.6161	https://www.genecards.org/cgi-bin/carddisp.pl?gene=PPARD
UQCRFS1P1	Ubiquinol-Cytochrome C Reductase, Rieske Iron-Sulfur Polypeptide 1 Pseudogene 1	Pseudogene	15	GC22P039875	13.6096	https://www.genecards.org/cgi-bin/carddisp.pl?gene=UQCRFS1P1
COX5A	Cytochrome C Oxidase Subunit 5A	Protein Coding	45	GC15M074919	13.5868	https://www.genecards.org/cgi-bin/carddisp.pl?gene=COX5A
TPO	Thyroid Peroxidase	Protein Coding	52	GC02P001374	13.5868	https://www.genecards.org/cgi-bin/carddisp.pl?gene=TPO
NDUFS1	NADH:Ubiquinone Oxidoreductase Core Subunit S1	Protein Coding	47	GC02M206114	13.5254	https://www.genecards.org/cgi-bin/carddisp.pl?gene=NDUFS1
VKORC1	Vitamin K Epoxide Reductase Complex Subunit 1	Protein Coding	49	GC16M037882	13.5104	https://www.genecards.org/cgi-bin/carddisp.pl?gene=VKORC1
ATP6V0A1	ATPase H+ Transporting V0 Subunit A1	Protein Coding	44	GC17P042458	13.4978	https://www.genecards.org/cgi-bin/carddisp.pl?gene=ATP6V0A1
LYRM4	LYR Motif Containing 4	Protein Coding	40	GC06M005032	13.4704	https://www.genecards.org/cgi-bin/carddisp.pl?gene=LYRM4
ASL	Argininosuccinate Lyase	Protein Coding	48	GC07P066075	13.4289	https://www.genecards.org/cgi-bin/carddisp.pl?gene=ASL
ABCD3	ATP Binding Cassette Subfamily D Member 3	Protein Coding	47	GC01P094385	13.4244	https://www.genecards.org/cgi-bin/carddisp.pl?gene=ABCD3
ATP5F1A	ATP Synthase F1 Subunit Alpha	Protein Coding	47	GC18M046081	13.406	https://www.genecards.org/cgi-bin/carddisp.pl?gene=ATP5F1A
LEPR	Leptin Receptor	Protein Coding	53	GC01P065421	13.3967	https://www.genecards.org/cgi-bin/carddisp.pl?gene=LEPR
POMC	Proopiomelanocortin	Protein Coding	51	GC02M025160	13.3965	https://www.genecards.org/cgi-bin/carddisp.pl?gene=POMC
CYCS	Cytochrome C, Somatic	Protein Coding	51	GC07M025118	13.394	https://www.genecards.org/cgi-bin/carddisp.pl?gene=CYCS
SLC39A1	Solute Carrier Family 39 Member 1	Protein Coding	41	GC01M153960	13.3718	https://www.genecards.org/cgi-bin/carddisp.pl?gene=SLC39A1
BCKDHB	Branched Chain Keto Acid Dehydrogenase E1 Subunit Beta	Protein Coding	45	GC06P080106	13.342	https://www.genecards.org/cgi-bin/carddisp.pl?gene=BCKDHB
HADH	Hydroxyacyl-CoA Dehydrogenase	Protein Coding	50	GC04P107989	13.3417	https://www.genecards.org/cgi-bin/carddisp.pl?gene=HADH
ACP5	Acid Phosphatase 5, Tartrate Resistant	Protein Coding	49	GC19M011574	13.3416	https://www.genecards.org/cgi-bin/carddisp.pl?gene=ACP5
HBG2	Hemoglobin Subunit Gamma 2	Protein Coding	43	GC11M006683	13.2935	https://www.genecards.org/cgi-bin/carddisp.pl?gene=HBG2
SERPINE1	Serpin Family E Member 1	Protein Coding	52	GC07P101127	13.2671	https://www.genecards.org/cgi-bin/carddisp.pl?gene=SERPINE1
CYP24A1	Cytochrome P450 Family 24 Subfamily A Member 1	Protein Coding	48	GC20M054153	13.2664	https://www.genecards.org/cgi-bin/carddisp.pl?gene=CYP24A1
NQO1	NAD(P)H Quinone Dehydrogenase 1	Protein Coding	50	GC16M069706	13.2489	https://www.genecards.org/cgi-bin/carddisp.pl?gene=NQO1
BOLA3	BolA Family Member 3	Protein Coding	40	GC02M074136	13.2024	https://www.genecards.org/cgi-bin/carddisp.pl?gene=BOLA3
MIR155	MicroRNA 155	RNA Gene	23	GC21P025573	13.1888	https://www.genecards.org/cgi-bin/carddisp.pl?gene=MIR155
APC	APC Regulator Of WNT Signaling Pathway	Protein Coding	51	GC05P112707	13.1805	https://www.genecards.org/cgi-bin/carddisp.pl?gene=APC
DPP4	Dipeptidyl Peptidase 4	Protein Coding	53	GC02M161992	13.1525	https://www.genecards.org/cgi-bin/carddisp.pl?gene=DPP4
LIPC	Lipase C, Hepatic Type	Protein Coding	48	GC15P058410	13.0908	https://www.genecards.org/cgi-bin/carddisp.pl?gene=LIPC
TH	Tyrosine Hydroxylase	Protein Coding	54	GC11M002163	13.0819	https://www.genecards.org/cgi-bin/carddisp.pl?gene=TH
NOS3	Nitric Oxide Synthase 3	Protein Coding	52	GC07P150990	13.0531	https://www.genecards.org/cgi-bin/carddisp.pl?gene=NOS3
AOX1	Aldehyde Oxidase 1	Protein Coding	47	GC02P200585	13.0068	https://www.genecards.org/cgi-bin/carddisp.pl?gene=AOX1
GTPBP2	GTP Binding Protein 2	Protein Coding	40	GC06M043605	12.9942	https://www.genecards.org/cgi-bin/carddisp.pl?gene=GTPBP2
SDHAF1	Succinate Dehydrogenase Complex Assembly Factor 1	Protein Coding	37	GC19P035995	12.9916	https://www.genecards.org/cgi-bin/carddisp.pl?gene=SDHAF1
KL	Klotho	Protein Coding	50	GC13P033016	12.9685	https://www.genecards.org/cgi-bin/carddisp.pl?gene=KL
ABCB6	ATP Binding Cassette Subfamily B Member 6 (Langereis Blood Group)	Protein Coding	48	GC02M219209	12.9601	https://www.genecards.org/cgi-bin/carddisp.pl?gene=ABCB6
POLG	DNA Polymerase Gamma, Catalytic Subunit	Protein Coding	50	GC15M119304	12.9521	https://www.genecards.org/cgi-bin/carddisp.pl?gene=POLG
FOXP3	Forkhead Box P3	Protein Coding	49	GC0XM049250	12.936	https://www.genecards.org/cgi-bin/carddisp.pl?gene=FOXP3
CYP11B2	Cytochrome P450 Family 11 Subfamily B Member 2	Protein Coding	50	GC08M142910	12.9332	https://www.genecards.org/cgi-bin/carddisp.pl?gene=CYP11B2
TAT	Tyrosine Aminotransferase	Protein Coding	48	GC16M071565	12.8985	https://www.genecards.org/cgi-bin/carddisp.pl?gene=TAT
FBXL5	F-Box And Leucine Rich Repeat Protein 5	Protein Coding	40	GC04M015606	12.8627	https://www.genecards.org/cgi-bin/carddisp.pl?gene=FBXL5
HSPA9	Heat Shock Protein Family A (Hsp70) Member 9	Protein Coding	50	GC05M138554	12.857	https://www.genecards.org/cgi-bin/carddisp.pl?gene=HSPA9
PPOX	Protoporphyrinogen Oxidase	Protein Coding	46	GC01P161731	12.8264	https://www.genecards.org/cgi-bin/carddisp.pl?gene=PPOX
LDHA	Lactate Dehydrogenase A	Protein Coding	54	GC11P018394	12.8225	https://www.genecards.org/cgi-bin/carddisp.pl?gene=LDHA
ESR1	Estrogen Receptor 1	Protein Coding	56	GC06P151656	12.8086	https://www.genecards.org/cgi-bin/carddisp.pl?gene=ESR1
SATB2	SATB Homeobox 2	Protein Coding	45	GC02M199269	12.8081	https://www.genecards.org/cgi-bin/carddisp.pl?gene=SATB2
ADA	Adenosine Deaminase	Protein Coding	54	GC20M044620	12.8034	https://www.genecards.org/cgi-bin/carddisp.pl?gene=ADA
CS	Citrate Synthase	Protein Coding	47	GC12M056271	12.7505	https://www.genecards.org/cgi-bin/carddisp.pl?gene=CS
GSTT1	Glutathione S-Transferase Theta 1	Protein Coding	34	GC22Mi00270	12.7403	https://www.genecards.org/cgi-bin/carddisp.pl?gene=GSTT1
HARS1	Histidyl-TRNA Synthetase 1	Protein Coding	47	GC05M140673	12.7106	https://www.genecards.org/cgi-bin/carddisp.pl?gene=HARS1
TPH1	Tryptophan Hydroxylase 1	Protein Coding	47	GC11M018040	12.7056	https://www.genecards.org/cgi-bin/carddisp.pl?gene=TPH1
APRT	Adenine Phosphoribosyltransferase	Protein Coding	48	GC16M088810	12.7037	https://www.genecards.org/cgi-bin/carddisp.pl?gene=APRT
SMPD1	Sphingomyelin Phosphodiesterase 1	Protein Coding	52	GC11P006390	12.654	https://www.genecards.org/cgi-bin/carddisp.pl?gene=SMPD1
FASN	Fatty Acid Synthase	Protein Coding	51	GC17M082078	12.6408	https://www.genecards.org/cgi-bin/carddisp.pl?gene=FASN
ALOX12	Arachidonate 12-Lipoxygenase, 12S Type	Protein Coding	47	GC17P006995	12.6259	https://www.genecards.org/cgi-bin/carddisp.pl?gene=ALOX12
ETFB	Electron Transfer Flavoprotein Subunit Beta	Protein Coding	46	GC19M051345	12.624	https://www.genecards.org/cgi-bin/carddisp.pl?gene=ETFB
LRCH2	Leucine Rich Repeats And Calponin Homology Domain Containing 2	Protein Coding	32	GC0XM115113	12.6131	https://www.genecards.org/cgi-bin/carddisp.pl?gene=LRCH2
APOA5	Apolipoprotein A5	Protein Coding	47	GC11M116789	12.6098	https://www.genecards.org/cgi-bin/carddisp.pl?gene=APOA5
NDUFS3	NADH:Ubiquinone Oxidoreductase Core Subunit S3	Protein Coding	48	GC11P047567	12.6051	https://www.genecards.org/cgi-bin/carddisp.pl?gene=NDUFS3
PTGS2	Prostaglandin-Endoperoxide Synthase 2	Protein Coding	51	GC01M186640	12.5746	https://www.genecards.org/cgi-bin/carddisp.pl?gene=PTGS2
PIK3CA	Phosphatidylinositol-4,5-Bisphosphate 3-Kinase Catalytic Subunit Alpha	Protein Coding	55	GC03P179148	12.5318	https://www.genecards.org/cgi-bin/carddisp.pl?gene=PIK3CA
VPS13A	Vacuolar Protein Sorting 13 Homolog A	Protein Coding	44	GC09P077177	12.5051	https://www.genecards.org/cgi-bin/carddisp.pl?gene=VPS13A
IVD	Isovaleryl-CoA Dehydrogenase	Protein Coding	47	GC15P040405	12.5024	https://www.genecards.org/cgi-bin/carddisp.pl?gene=IVD
SREBF1	Sterol Regulatory Element Binding Transcription Factor 1	Protein Coding	48	GC17M017810	12.4766	https://www.genecards.org/cgi-bin/carddisp.pl?gene=SREBF1
REN	Renin	Protein Coding	51	GC01M204154	12.4746	https://www.genecards.org/cgi-bin/carddisp.pl?gene=REN
MLYCD	Malonyl-CoA Decarboxylase	Protein Coding	44	GC16P083899	12.4679	https://www.genecards.org/cgi-bin/carddisp.pl?gene=MLYCD
LIPE	Lipase E, Hormone Sensitive Type	Protein Coding	50	GC19M042401	12.4225	https://www.genecards.org/cgi-bin/carddisp.pl?gene=LIPE
TDP2	Tyrosyl-DNA Phosphodiesterase 2	Protein Coding	47	GC06M024651	12.4157	https://www.genecards.org/cgi-bin/carddisp.pl?gene=TDP2
TPI1	Triosephosphate Isomerase 1	Protein Coding	50	GC12P006867	12.3777	https://www.genecards.org/cgi-bin/carddisp.pl?gene=TPI1
ALOX15	Arachidonate 15-Lipoxygenase	Protein Coding	48	GC17M004630	12.3704	https://www.genecards.org/cgi-bin/carddisp.pl?gene=ALOX15
DHFR	Dihydrofolate Reductase	Protein Coding	51	GC05M080626	12.3633	https://www.genecards.org/cgi-bin/carddisp.pl?gene=DHFR
KIF1C	Kinesin Family Member 1C	Protein Coding	44	GC17P005561	12.3227	https://www.genecards.org/cgi-bin/carddisp.pl?gene=KIF1C
SLC5A6	Solute Carrier Family 5 Member 6	Protein Coding	47	GC02M027201	12.3153	https://www.genecards.org/cgi-bin/carddisp.pl?gene=SLC5A6
MMP1	Matrix Metallopeptidase 1	Protein Coding	54	GC11M102810	12.3018	https://www.genecards.org/cgi-bin/carddisp.pl?gene=MMP1
SDHD	Succinate Dehydrogenase Complex Subunit D	Protein Coding	47	GC11P112087	12.2985	https://www.genecards.org/cgi-bin/carddisp.pl?gene=SDHD
NR1H2	Nuclear Receptor Subfamily 1 Group H Member 2	Protein Coding	49	GC19P050329	12.2938	https://www.genecards.org/cgi-bin/carddisp.pl?gene=NR1H2
ASS1	Argininosuccinate Synthase 1	Protein Coding	51	GC09P130444	12.2488	https://www.genecards.org/cgi-bin/carddisp.pl?gene=ASS1
PRKAA2	Protein Kinase AMP-Activated Catalytic Subunit Alpha 2	Protein Coding	54	GC01P056645	12.2396	https://www.genecards.org/cgi-bin/carddisp.pl?gene=PRKAA2
MIR17	MicroRNA 17	RNA Gene	23	GC13P091350	12.2089	https://www.genecards.org/cgi-bin/carddisp.pl?gene=MIR17
EPHX1	Epoxide Hydrolase 1	Protein Coding	48	GC01P225810	12.2086	https://www.genecards.org/cgi-bin/carddisp.pl?gene=EPHX1
KLC2	Kinesin Light Chain 2	Protein Coding	45	GC11P070499	12.1983	https://www.genecards.org/cgi-bin/carddisp.pl?gene=KLC2
C11orf65	Chromosome 11 Open Reading Frame 65	Protein Coding	34	GC11M108308	12.1792	https://www.genecards.org/cgi-bin/carddisp.pl?gene=C11orf65
ALAS1	5'-Aminolevulinate Synthase 1	Protein Coding	45	GC03P052198	12.1725	https://www.genecards.org/cgi-bin/carddisp.pl?gene=ALAS1
FTO	FTO Alpha-Ketoglutarate Dependent Dioxygenase	Protein Coding	48	GC16P053853	12.1704	https://www.genecards.org/cgi-bin/carddisp.pl?gene=FTO
TCF7L2	Transcription Factor 7 Like 2	Protein Coding	49	GC10P112950	12.1548	https://www.genecards.org/cgi-bin/carddisp.pl?gene=TCF7L2
GLDC	Glycine Decarboxylase	Protein Coding	49	GC09M006522	12.1496	https://www.genecards.org/cgi-bin/carddisp.pl?gene=GLDC
GSS	Glutathione Synthetase	Protein Coding	49	GC20M034928	12.1018	https://www.genecards.org/cgi-bin/carddisp.pl?gene=GSS
CPOX	Coproporphyrinogen Oxidase	Protein Coding	47	GC03M098576	12.0893	https://www.genecards.org/cgi-bin/carddisp.pl?gene=CPOX
DIO1	Iodothyronine Deiodinase 1	Protein Coding	44	GC01P053891	12.0804	https://www.genecards.org/cgi-bin/carddisp.pl?gene=DIO1
AFP	Alpha Fetoprotein	Protein Coding	48	GC04P073431	12.0607	https://www.genecards.org/cgi-bin/carddisp.pl?gene=AFP
BRIP1	BRCA1 Interacting Helicase 1	Protein Coding	50	GC17M061679	12.0505	https://www.genecards.org/cgi-bin/carddisp.pl?gene=BRIP1
PEX1	Peroxisomal Biogenesis Factor 1	Protein Coding	47	GC07M092487	12.0173	https://www.genecards.org/cgi-bin/carddisp.pl?gene=PEX1
MSMO1	Methylsterol Monooxygenase 1	Protein Coding	45	GC04P165327	11.9788	https://www.genecards.org/cgi-bin/carddisp.pl?gene=MSMO1
SLC39A8	Solute Carrier Family 39 Member 8	Protein Coding	47	GC04M102252	11.9646	https://www.genecards.org/cgi-bin/carddisp.pl?gene=SLC39A8
HLA-DQB1	Major Histocompatibility Complex, Class II, DQ Beta 1	Protein Coding	45	GC06M069264	11.9525	https://www.genecards.org/cgi-bin/carddisp.pl?gene=HLA-DQB1
AGK	Acylglycerol Kinase	Protein Coding	43	GC07P141551	11.9448	https://www.genecards.org/cgi-bin/carddisp.pl?gene=AGK
NR1I2	Nuclear Receptor Subfamily 1 Group I Member 2	Protein Coding	47	GC03P119780	11.94	https://www.genecards.org/cgi-bin/carddisp.pl?gene=NR1I2
MIR210	MicroRNA 210	RNA Gene	23	GC11M003894	11.928	https://www.genecards.org/cgi-bin/carddisp.pl?gene=MIR210
COMT	Catechol-O-Methyltransferase	Protein Coding	54	GC22P019941	11.9163	https://www.genecards.org/cgi-bin/carddisp.pl?gene=COMT
FDX2	Ferredoxin 2	Protein Coding	33	GC19M010410	11.9124	https://www.genecards.org/cgi-bin/carddisp.pl?gene=FDX2
CYP7B1	Cytochrome P450 Family 7 Subfamily B Member 1	Protein Coding	48	GC08M064587	11.9042	https://www.genecards.org/cgi-bin/carddisp.pl?gene=CYP7B1
ERCC2	ERCC Excision Repair 2, TFIIH Core Complex Helicase Subunit	Protein Coding	50	GC19M045349	11.9006	https://www.genecards.org/cgi-bin/carddisp.pl?gene=ERCC2
IFNG	Interferon Gamma	Protein Coding	52	GC12M068154	11.9005	https://www.genecards.org/cgi-bin/carddisp.pl?gene=IFNG
PHYH	Phytanoyl-CoA 2-Hydroxylase	Protein Coding	48	GC10M013277	11.8758	https://www.genecards.org/cgi-bin/carddisp.pl?gene=PHYH
DDC	Dopa Decarboxylase	Protein Coding	52	GC07M050458	11.8709	https://www.genecards.org/cgi-bin/carddisp.pl?gene=DDC
MT-ND4	Mitochondrially Encoded NADH:Ubiquinone Oxidoreductase Core Subunit 4	Protein Coding	35	GCMTP010762	11.8705	https://www.genecards.org/cgi-bin/carddisp.pl?gene=MT-ND4
UCP2	Uncoupling Protein 2	Protein Coding	49	GC11M073974	11.8558	https://www.genecards.org/cgi-bin/carddisp.pl?gene=UCP2
CYP27A1	Cytochrome P450 Family 27 Subfamily A Member 1	Protein Coding	49	GC02P218781	11.7826	https://www.genecards.org/cgi-bin/carddisp.pl?gene=CYP27A1
SRD5A2	Steroid 5 Alpha-Reductase 2	Protein Coding	45	GC02M031522	11.7706	https://www.genecards.org/cgi-bin/carddisp.pl?gene=SRD5A2
GLRX3	Glutaredoxin 3	Protein Coding	42	GC10P130136	11.7618	https://www.genecards.org/cgi-bin/carddisp.pl?gene=GLRX3
CSMD1	CUB And Sushi Multiple Domains 1	Protein Coding	41	GC08M002953	11.7525	https://www.genecards.org/cgi-bin/carddisp.pl?gene=CSMD1
KCNN2	Potassium Calcium-Activated Channel Subfamily N Member 2	Protein Coding	47	GC05P114058	11.7222	https://www.genecards.org/cgi-bin/carddisp.pl?gene=KCNN2
SIRT1	Sirtuin 1	Protein Coding	52	GC10P067884	11.7195	https://www.genecards.org/cgi-bin/carddisp.pl?gene=SIRT1
OGDH	Oxoglutarate Dehydrogenase	Protein Coding	50	GC07P044606	11.6953	https://www.genecards.org/cgi-bin/carddisp.pl?gene=OGDH
GDF15	Growth Differentiation Factor 15	Protein Coding	45	GC19P069333	11.6786	https://www.genecards.org/cgi-bin/carddisp.pl?gene=GDF15
SLC19A1	Solute Carrier Family 19 Member 1	Protein Coding	48	GC21M045493	11.675	https://www.genecards.org/cgi-bin/carddisp.pl?gene=SLC19A1
CALR	Calreticulin	Protein Coding	54	GC19P012938	11.6637	https://www.genecards.org/cgi-bin/carddisp.pl?gene=CALR
CYGB	Cytoglobin	Protein Coding	40	GC17M076527	11.6604	https://www.genecards.org/cgi-bin/carddisp.pl?gene=CYGB
ARG1	Arginase 1	Protein Coding	52	GC06P131473	11.6451	https://www.genecards.org/cgi-bin/carddisp.pl?gene=ARG1
COX10	Cytochrome C Oxidase Assembly Factor Heme A:Farnesyltransferase COX10	Protein Coding	45	GC17P014069	11.6276	https://www.genecards.org/cgi-bin/carddisp.pl?gene=COX10
FN1	Fibronectin 1	Protein Coding	52	GC02M215360	11.6014	https://www.genecards.org/cgi-bin/carddisp.pl?gene=FN1
PPP1R15B	Protein Phosphatase 1 Regulatory Subunit 15B	Protein Coding	38	GC01M204521	11.5857	https://www.genecards.org/cgi-bin/carddisp.pl?gene=PPP1R15B
ALPL	Alkaline Phosphatase, Biomineralization Associated	Protein Coding	54	GC01P021508	11.5821	https://www.genecards.org/cgi-bin/carddisp.pl?gene=ALPL
MIR223	MicroRNA 223	RNA Gene	24	GC0XP066018	11.5715	https://www.genecards.org/cgi-bin/carddisp.pl?gene=MIR223
PTEN	Phosphatase And Tensin Homolog	Protein Coding	54	GC10P093576	11.5637	https://www.genecards.org/cgi-bin/carddisp.pl?gene=PTEN
CYP4F2	Cytochrome P450 Family 4 Subfamily F Member 2	Protein Coding	46	GC19M015878	11.5599	https://www.genecards.org/cgi-bin/carddisp.pl?gene=CYP4F2
COX15	Cytochrome C Oxidase Assembly Homolog COX15	Protein Coding	44	GC10M099696	11.5501	https://www.genecards.org/cgi-bin/carddisp.pl?gene=COX15
HIBCH	3-Hydroxyisobutyryl-CoA Hydrolase	Protein Coding	45	GC02M190189	11.5346	https://www.genecards.org/cgi-bin/carddisp.pl?gene=HIBCH
MOCS1	Molybdenum Cofactor Synthesis 1	Protein Coding	41	GC06M039899	11.5288	https://www.genecards.org/cgi-bin/carddisp.pl?gene=MOCS1
GHR	Growth Hormone Receptor	Protein Coding	49	GC05P042429	11.5274	https://www.genecards.org/cgi-bin/carddisp.pl?gene=GHR
ACO2	Aconitase 2	Protein Coding	50	GC22P043968	11.5236	https://www.genecards.org/cgi-bin/carddisp.pl?gene=ACO2
LRPPRC	Leucine Rich Pentatricopeptide Repeat Containing	Protein Coding	45	GC02M043886	11.5148	https://www.genecards.org/cgi-bin/carddisp.pl?gene=LRPPRC
ARSA	Arylsulfatase A	Protein Coding	50	GC22M050622	11.4945	https://www.genecards.org/cgi-bin/carddisp.pl?gene=ARSA
UGT1A3	UDP Glucuronosyltransferase Family 1 Member A3	Protein Coding	40	GC02P233729	11.4899	https://www.genecards.org/cgi-bin/carddisp.pl?gene=UGT1A3
ABCB1	ATP Binding Cassette Subfamily B Member 1	Protein Coding	53	GC07M087504	11.4819	https://www.genecards.org/cgi-bin/carddisp.pl?gene=ABCB1
SLC16A1	Solute Carrier Family 16 Member 1	Protein Coding	50	GC01M112998	11.4761	https://www.genecards.org/cgi-bin/carddisp.pl?gene=SLC16A1
BCHE	Butyrylcholinesterase	Protein Coding	53	GC03M165772	11.4671	https://www.genecards.org/cgi-bin/carddisp.pl?gene=BCHE
UGT1A10	UDP Glucuronosyltransferase Family 1 Member A10	Protein Coding	44	GC02P233636	11.4613	https://www.genecards.org/cgi-bin/carddisp.pl?gene=UGT1A10
HADHB	Hydroxyacyl-CoA Dehydrogenase Trifunctional Multienzyme Complex Subunit Beta	Protein Coding	50	GC02P026243	11.4564	https://www.genecards.org/cgi-bin/carddisp.pl?gene=HADHB
PLA2G1B	Phospholipase A2 Group IB	Protein Coding	47	GC12M120322	11.4437	https://www.genecards.org/cgi-bin/carddisp.pl?gene=PLA2G1B
SHBG	Sex Hormone Binding Globulin	Protein Coding	44	GC17P007613	11.4425	https://www.genecards.org/cgi-bin/carddisp.pl?gene=SHBG
LOC101927078	Uncharacterized LOC101927078	RNA Gene	9	GC05M114447	11.4393	https://www.genecards.org/cgi-bin/carddisp.pl?gene=LOC101927078
TSC2	TSC Complex Subunit 2	Protein Coding	51	GC16P012688	11.4313	https://www.genecards.org/cgi-bin/carddisp.pl?gene=TSC2
CD36	CD36 Molecule	Protein Coding	52	GC07P080369	11.4294	https://www.genecards.org/cgi-bin/carddisp.pl?gene=CD36
NR1H4	Nuclear Receptor Subfamily 1 Group H Member 4	Protein Coding	50	GC12P100473	11.4116	https://www.genecards.org/cgi-bin/carddisp.pl?gene=NR1H4
MIR29A	MicroRNA 29a	RNA Gene	23	GC07M130876	11.4017	https://www.genecards.org/cgi-bin/carddisp.pl?gene=MIR29A
MIR143	MicroRNA 143	RNA Gene	26	GC05P149410	11.3978	https://www.genecards.org/cgi-bin/carddisp.pl?gene=MIR143
PUS1	Pseudouridine Synthase 1	Protein Coding	45	GC12P131929	11.3742	https://www.genecards.org/cgi-bin/carddisp.pl?gene=PUS1
MIR146A	MicroRNA 146a	RNA Gene	25	GC05P160485	11.3564	https://www.genecards.org/cgi-bin/carddisp.pl?gene=MIR146A
PNP	Purine Nucleoside Phosphorylase	Protein Coding	51	GC14P033369	11.3074	https://www.genecards.org/cgi-bin/carddisp.pl?gene=PNP
CEP104	Centrosomal Protein 104	Protein Coding	39	GC01M003812	11.3061	https://www.genecards.org/cgi-bin/carddisp.pl?gene=CEP104
FLNC-AS1	FLNC Antisense RNA 1	RNA Gene	14	GC07M128851	11.3061	https://www.genecards.org/cgi-bin/carddisp.pl?gene=FLNC-AS1
LOC105377785	Uncharacterized LOC105377785	RNA Gene	9	GC08P002728	11.3061	https://www.genecards.org/cgi-bin/carddisp.pl?gene=LOC105377785
SLC22A5	Solute Carrier Family 22 Member 5	Protein Coding	49	GC05P132369	11.3014	https://www.genecards.org/cgi-bin/carddisp.pl?gene=SLC22A5
CYC1	Cytochrome C1	Protein Coding	48	GC08P144095	11.2908	https://www.genecards.org/cgi-bin/carddisp.pl?gene=CYC1
MIR27A	MicroRNA 27a	RNA Gene	25	GC19M014544	11.2056	https://www.genecards.org/cgi-bin/carddisp.pl?gene=MIR27A
DGUOK	Deoxyguanosine Kinase	Protein Coding	47	GC02P073926	11.1063	https://www.genecards.org/cgi-bin/carddisp.pl?gene=DGUOK
CYP26B1	Cytochrome P450 Family 26 Subfamily B Member 1	Protein Coding	47	GC02M072129	11.0728	https://www.genecards.org/cgi-bin/carddisp.pl?gene=CYP26B1
C3	Complement C3	Protein Coding	52	GC19M006677	11.0455	https://www.genecards.org/cgi-bin/carddisp.pl?gene=C3
CYP2R1	Cytochrome P450 Family 2 Subfamily R Member 1	Protein Coding	47	GC11M014877	11.0404	https://www.genecards.org/cgi-bin/carddisp.pl?gene=CYP2R1
SHMT1	Serine Hydroxymethyltransferase 1	Protein Coding	48	GC17M026307	11.0351	https://www.genecards.org/cgi-bin/carddisp.pl?gene=SHMT1
ACAD9	Acyl-CoA Dehydrogenase Family Member 9	Protein Coding	47	GC03P134591	11.0133	https://www.genecards.org/cgi-bin/carddisp.pl?gene=ACAD9
PIK3C2A	Phosphatidylinositol-4-Phosphate 3-Kinase Catalytic Subunit Type 2 Alpha	Protein Coding	50	GC11M017614	11.0129	https://www.genecards.org/cgi-bin/carddisp.pl?gene=PIK3C2A
LIPA	Lipase A, Lysosomal Acid Type	Protein Coding	51	GC10M089213	11.0005	https://www.genecards.org/cgi-bin/carddisp.pl?gene=LIPA
CNR1	Cannabinoid Receptor 1	Protein Coding	50	GC06M088139	10.9588	https://www.genecards.org/cgi-bin/carddisp.pl?gene=CNR1
GSR	Glutathione-Disulfide Reductase	Protein Coding	52	GC08M030678	10.9328	https://www.genecards.org/cgi-bin/carddisp.pl?gene=GSR
KLHL3	Kelch Like Family Member 3	Protein Coding	43	GC05M137617	10.9328	https://www.genecards.org/cgi-bin/carddisp.pl?gene=KLHL3
LOC110006319	Beta-Globin Gene 3' Regulatory Region	Biological Region	4	GC11P005223	10.9155	https://www.genecards.org/cgi-bin/carddisp.pl?gene=LOC110006319
MIR20A	MicroRNA 20a	RNA Gene	23	GC13P091567	10.91	https://www.genecards.org/cgi-bin/carddisp.pl?gene=MIR20A
PRDX1	Peroxiredoxin 1	Protein Coding	52	GC01M045511	10.9087	https://www.genecards.org/cgi-bin/carddisp.pl?gene=PRDX1
FAS	Fas Cell Surface Death Receptor	Protein Coding	53	GC10P093591	10.9021	https://www.genecards.org/cgi-bin/carddisp.pl?gene=FAS
FAM3D	FAM3 Metabolism Regulating Signaling Molecule D	Protein Coding	41	GC03M058633	10.8954	https://www.genecards.org/cgi-bin/carddisp.pl?gene=FAM3D
EHHADH	Enoyl-CoA Hydratase And 3-Hydroxyacyl CoA Dehydrogenase	Protein Coding	46	GC03M185190	10.8847	https://www.genecards.org/cgi-bin/carddisp.pl?gene=EHHADH
STAT3	Signal Transducer And Activator Of Transcription 3	Protein Coding	56	GC17M042313	10.8828	https://www.genecards.org/cgi-bin/carddisp.pl?gene=STAT3
HK2	Hexokinase 2	Protein Coding	48	GC02P074833	10.8792	https://www.genecards.org/cgi-bin/carddisp.pl?gene=HK2
GPX1	Glutathione Peroxidase 1	Protein Coding	48	GC03M051406	10.8731	https://www.genecards.org/cgi-bin/carddisp.pl?gene=GPX1
CAV1	Caveolin 1	Protein Coding	51	GC07P116524	10.8619	https://www.genecards.org/cgi-bin/carddisp.pl?gene=CAV1
GAMT	Guanidinoacetate N-Methyltransferase	Protein Coding	48	GC19M001397	10.8472	https://www.genecards.org/cgi-bin/carddisp.pl?gene=GAMT
ABAT	4-Aminobutyrate Aminotransferase	Protein Coding	48	GC16P008674	10.8402	https://www.genecards.org/cgi-bin/carddisp.pl?gene=ABAT
PRKN	Parkin RBR E3 Ubiquitin Protein Ligase	Protein Coding	47	GC06M161348	10.8355	https://www.genecards.org/cgi-bin/carddisp.pl?gene=PRKN
CYP26A1	Cytochrome P450 Family 26 Subfamily A Member 1	Protein Coding	45	GC10P093073	10.8341	https://www.genecards.org/cgi-bin/carddisp.pl?gene=CYP26A1
CYP11B1	Cytochrome P450 Family 11 Subfamily B Member 1	Protein Coding	48	GC08M142872	10.8276	https://www.genecards.org/cgi-bin/carddisp.pl?gene=CYP11B1
TLR4	Toll Like Receptor 4	Protein Coding	54	GC09P117704	10.8253	https://www.genecards.org/cgi-bin/carddisp.pl?gene=TLR4
DLD	Dihydrolipoamide Dehydrogenase	Protein Coding	51	GC07P107890	10.8201	https://www.genecards.org/cgi-bin/carddisp.pl?gene=DLD
UROS	Uroporphyrinogen III Synthase	Protein Coding	44	GC10M125784	10.8156	https://www.genecards.org/cgi-bin/carddisp.pl?gene=UROS
NDUFS6	NADH:Ubiquinone Oxidoreductase Subunit S6	Protein Coding	45	GC05P001801	10.809	https://www.genecards.org/cgi-bin/carddisp.pl?gene=NDUFS6
FABP2	Fatty Acid Binding Protein 2	Protein Coding	44	GC04M119317	10.7962	https://www.genecards.org/cgi-bin/carddisp.pl?gene=FABP2
SLC7A7	Solute Carrier Family 7 Member 7	Protein Coding	48	GC14M022773	10.7907	https://www.genecards.org/cgi-bin/carddisp.pl?gene=SLC7A7
CYP3A7	Cytochrome P450 Family 3 Subfamily A Member 7	Protein Coding	43	GC07M099705	10.7815	https://www.genecards.org/cgi-bin/carddisp.pl?gene=CYP3A7
AMPD3	Adenosine Monophosphate Deaminase 3	Protein Coding	47	GC11P010309	10.7795	https://www.genecards.org/cgi-bin/carddisp.pl?gene=AMPD3
MIPEP	Mitochondrial Intermediate Peptidase	Protein Coding	44	GC13M023730	10.7722	https://www.genecards.org/cgi-bin/carddisp.pl?gene=MIPEP
UBE2D1	Ubiquitin Conjugating Enzyme E2 D1	Protein Coding	48	GC10P058334	10.7682	https://www.genecards.org/cgi-bin/carddisp.pl?gene=UBE2D1
ALDH3A2	Aldehyde Dehydrogenase 3 Family Member A2	Protein Coding	47	GC17P019648	10.7663	https://www.genecards.org/cgi-bin/carddisp.pl?gene=ALDH3A2
MT-ND6	Mitochondrially Encoded NADH:Ubiquinone Oxidoreductase Core Subunit 6	Protein Coding	34	GCMTM014151	10.764	https://www.genecards.org/cgi-bin/carddisp.pl?gene=MT-ND6
GALNT2	Polypeptide N-Acetylgalactosaminyltransferase 2	Protein Coding	49	GC01P230057	10.7567	https://www.genecards.org/cgi-bin/carddisp.pl?gene=GALNT2
CYB5A	Cytochrome B5 Type A	Protein Coding	45	GC18M074250	10.7561	https://www.genecards.org/cgi-bin/carddisp.pl?gene=CYB5A
GLUL	Glutamate-Ammonia Ligase	Protein Coding	51	GC01M182378	10.7355	https://www.genecards.org/cgi-bin/carddisp.pl?gene=GLUL
ATP6V1B1	ATPase H+ Transporting V1 Subunit B1	Protein Coding	47	GC02P070935	10.7178	https://www.genecards.org/cgi-bin/carddisp.pl?gene=ATP6V1B1
HGD	Homogentisate 1,2-Dioxygenase	Protein Coding	45	GC03M120628	10.7104	https://www.genecards.org/cgi-bin/carddisp.pl?gene=HGD
SETD2	SET Domain Containing 2, Histone Lysine Methyltransferase	Protein Coding	50	GC03M047033	10.6787	https://www.genecards.org/cgi-bin/carddisp.pl?gene=SETD2
EPRS1	Glutamyl-Prolyl-TRNA Synthetase 1	Protein Coding	45	GC01M219969	10.6759	https://www.genecards.org/cgi-bin/carddisp.pl?gene=EPRS1
GATA1	GATA Binding Protein 1	Protein Coding	49	GC0XP048786	10.6672	https://www.genecards.org/cgi-bin/carddisp.pl?gene=GATA1
YARS2	Tyrosyl-TRNA Synthetase 2	Protein Coding	47	GC12M032814	10.6629	https://www.genecards.org/cgi-bin/carddisp.pl?gene=YARS2
ABCD1	ATP Binding Cassette Subfamily D Member 1	Protein Coding	49	GC0XP153724	10.6601	https://www.genecards.org/cgi-bin/carddisp.pl?gene=ABCD1
CD55	CD55 Molecule (Cromer Blood Group)	Protein Coding	51	GC01P207321	10.6431	https://www.genecards.org/cgi-bin/carddisp.pl?gene=CD55
H6PD	Hexose-6-Phosphate Dehydrogenase/Glucose 1-Dehydrogenase	Protein Coding	47	GC01P009234	10.6289	https://www.genecards.org/cgi-bin/carddisp.pl?gene=H6PD
UGT1A7	UDP Glucuronosyltransferase Family 1 Member A7	Protein Coding	43	GC02P233681	10.6166	https://www.genecards.org/cgi-bin/carddisp.pl?gene=UGT1A7
PIEZO1	Piezo Type Mechanosensitive Ion Channel Component 1	Protein Coding	43	GC16M088715	10.5973	https://www.genecards.org/cgi-bin/carddisp.pl?gene=PIEZO1
COG2	Component Of Oligomeric Golgi Complex 2	Protein Coding	43	GC01P230642	10.5832	https://www.genecards.org/cgi-bin/carddisp.pl?gene=COG2
CYP4A11	Cytochrome P450 Family 4 Subfamily A Member 11	Protein Coding	45	GC01M046929	10.5759	https://www.genecards.org/cgi-bin/carddisp.pl?gene=CYP4A11
CYP2J2	Cytochrome P450 Family 2 Subfamily J Member 2	Protein Coding	45	GC01M059893	10.5486	https://www.genecards.org/cgi-bin/carddisp.pl?gene=CYP2J2
MIR103A1	MicroRNA 103a-1	RNA Gene	19	GC05M168560	10.5355	https://www.genecards.org/cgi-bin/carddisp.pl?gene=MIR103A1
DHCR7	7-Dehydrocholesterol Reductase	Protein Coding	49	GC11M071428	10.5232	https://www.genecards.org/cgi-bin/carddisp.pl?gene=DHCR7
NAMPT	Nicotinamide Phosphoribosyltransferase	Protein Coding	51	GC07M106248	10.5204	https://www.genecards.org/cgi-bin/carddisp.pl?gene=NAMPT
PLA2G7	Phospholipase A2 Group VII	Protein Coding	52	GC06M046704	10.5116	https://www.genecards.org/cgi-bin/carddisp.pl?gene=PLA2G7
GAPDH	Glyceraldehyde-3-Phosphate Dehydrogenase	Protein Coding	52	GC12P022355	10.5106	https://www.genecards.org/cgi-bin/carddisp.pl?gene=GAPDH
ATOX1	Antioxidant 1 Copper Chaperone	Protein Coding	43	GC05M151743	10.5022	https://www.genecards.org/cgi-bin/carddisp.pl?gene=ATOX1
CYP2A13	Cytochrome P450 Family 2 Subfamily A Member 13	Protein Coding	44	GC19P041088	10.4806	https://www.genecards.org/cgi-bin/carddisp.pl?gene=CYP2A13
MOCS2	Molybdenum Cofactor Synthesis 2	Protein Coding	44	GC05M053095	10.4725	https://www.genecards.org/cgi-bin/carddisp.pl?gene=MOCS2
MIR221	MicroRNA 221	RNA Gene	22	GC0XM045746	10.4606	https://www.genecards.org/cgi-bin/carddisp.pl?gene=MIR221
SULT1A1	Sulfotransferase Family 1A Member 1	Protein Coding	45	GC16M037589	10.453	https://www.genecards.org/cgi-bin/carddisp.pl?gene=SULT1A1
PEX3	Peroxisomal Biogenesis Factor 3	Protein Coding	44	GC06P143450	10.4481	https://www.genecards.org/cgi-bin/carddisp.pl?gene=PEX3
SCARA5	Scavenger Receptor Class A Member 5	Protein Coding	42	GC08M027869	10.4324	https://www.genecards.org/cgi-bin/carddisp.pl?gene=SCARA5
LIAS	Lipoic Acid Synthetase	Protein Coding	44	GC04P039496	10.4257	https://www.genecards.org/cgi-bin/carddisp.pl?gene=LIAS
MYC	MYC Proto-Oncogene, BHLH Transcription Factor	Protein Coding	54	GC08P127735	10.4013	https://www.genecards.org/cgi-bin/carddisp.pl?gene=MYC
CTH	Cystathionine Gamma-Lyase	Protein Coding	52	GC01P070411	10.3864	https://www.genecards.org/cgi-bin/carddisp.pl?gene=CTH
DBH	Dopamine Beta-Hydroxylase	Protein Coding	54	GC09P133636	10.3741	https://www.genecards.org/cgi-bin/carddisp.pl?gene=DBH
GALK1	Galactokinase 1	Protein Coding	51	GC17M075751	10.2945	https://www.genecards.org/cgi-bin/carddisp.pl?gene=GALK1
HMBS	Hydroxymethylbilane Synthase	Protein Coding	47	GC11P119084	10.2626	https://www.genecards.org/cgi-bin/carddisp.pl?gene=HMBS
UQCRC2	Ubiquinol-Cytochrome C Reductase Core Protein 2	Protein Coding	48	GC16P022323	10.2589	https://www.genecards.org/cgi-bin/carddisp.pl?gene=UQCRC2
ATG7	Autophagy Related 7	Protein Coding	45	GC03P012714	10.2098	https://www.genecards.org/cgi-bin/carddisp.pl?gene=ATG7
GH1	Growth Hormone 1	Protein Coding	46	GC17M063917	10.2094	https://www.genecards.org/cgi-bin/carddisp.pl?gene=GH1
NDUFB11	NADH:Ubiquinone Oxidoreductase Subunit B11	Protein Coding	42	GC0XM047142	10.1947	https://www.genecards.org/cgi-bin/carddisp.pl?gene=NDUFB11
GPX4	Glutathione Peroxidase 4	Protein Coding	48	GC19P001103	10.1729	https://www.genecards.org/cgi-bin/carddisp.pl?gene=GPX4
CTNNB1	Catenin Beta 1	Protein Coding	56	GC03P041236	10.1673	https://www.genecards.org/cgi-bin/carddisp.pl?gene=CTNNB1
EPHX2	Epoxide Hydrolase 2	Protein Coding	50	GC08P027490	10.1598	https://www.genecards.org/cgi-bin/carddisp.pl?gene=EPHX2
HK1	Hexokinase 1	Protein Coding	52	GC10P069269	10.1351	https://www.genecards.org/cgi-bin/carddisp.pl?gene=HK1
TNFRSF11B	TNF Receptor Superfamily Member 11b	Protein Coding	50	GC08M118923	10.1333	https://www.genecards.org/cgi-bin/carddisp.pl?gene=TNFRSF11B
SPG11	SPG11 Vesicle Trafficking Associated, Spatacsin	Protein Coding	42	GC15M044562	10.1271	https://www.genecards.org/cgi-bin/carddisp.pl?gene=SPG11
ABCC8	ATP Binding Cassette Subfamily C Member 8	Protein Coding	49	GC11M017392	10.1183	https://www.genecards.org/cgi-bin/carddisp.pl?gene=ABCC8
SLC12A1	Solute Carrier Family 12 Member 1	Protein Coding	50	GC15P048191	10.097	https://www.genecards.org/cgi-bin/carddisp.pl?gene=SLC12A1
WNK1	WNK Lysine Deficient Protein Kinase 1	Protein Coding	51	GC12P000733	10.0942	https://www.genecards.org/cgi-bin/carddisp.pl?gene=WNK1
NOS1	Nitric Oxide Synthase 1	Protein Coding	51	GC12M117208	10.0901	https://www.genecards.org/cgi-bin/carddisp.pl?gene=NOS1
HLA-A	Major Histocompatibility Complex, Class I, A	Protein Coding	48	GC06P087685	10.0834	https://www.genecards.org/cgi-bin/carddisp.pl?gene=HLA-A
MIR127	MicroRNA 127	RNA Gene	23	GC14P110110	10.0644	https://www.genecards.org/cgi-bin/carddisp.pl?gene=MIR127
GOT2	Glutamic-Oxaloacetic Transaminase 2	Protein Coding	50	GC16M058707	10.0519	https://www.genecards.org/cgi-bin/carddisp.pl?gene=GOT2
TGFB1	Transforming Growth Factor Beta 1	Protein Coding	55	GC19M041301	10.0461	https://www.genecards.org/cgi-bin/carddisp.pl?gene=TGFB1
SKIC2	SKI2 Subunit Of Superkiller Complex	Protein Coding	42	GC06P091884	10.044	https://www.genecards.org/cgi-bin/carddisp.pl?gene=SKIC2
UGT1A4	UDP Glucuronosyltransferase Family 1 Member A4	Protein Coding	45	GC02P233718	10.0397	https://www.genecards.org/cgi-bin/carddisp.pl?gene=UGT1A4
AKR1A1	Aldo-Keto Reductase Family 1 Member A1	Protein Coding	47	GC01P045550	10.0375	https://www.genecards.org/cgi-bin/carddisp.pl?gene=AKR1A1
ISCA1P1	Iron-Sulfur Cluster Assembly 1 Pseudogene 1	Pseudogene	11	GC05M062775	10.0196	https://www.genecards.org/cgi-bin/carddisp.pl?gene=ISCA1P1
CHIT1	Chitinase 1	Protein Coding	47	GC01M203213	10.0073	https://www.genecards.org/cgi-bin/carddisp.pl?gene=CHIT1
MT-ND5	Mitochondrially Encoded NADH:Ubiquinone Oxidoreductase Core Subunit 5	Protein Coding	35	GCMTP012339	10.0021	https://www.genecards.org/cgi-bin/carddisp.pl?gene=MT-ND5
SLC25A20	Solute Carrier Family 25 Member 20	Protein Coding	47	GC03M048863	9.99849	https://www.genecards.org/cgi-bin/carddisp.pl?gene=SLC25A20
NEU1	Neuraminidase 1	Protein Coding	48	GC06M031857	9.99669	https://www.genecards.org/cgi-bin/carddisp.pl?gene=NEU1
HSPA5	Heat Shock Protein Family A (Hsp70) Member 5	Protein Coding	51	GC09M125234	9.99263	https://www.genecards.org/cgi-bin/carddisp.pl?gene=HSPA5
HMGCS2	3-Hydroxy-3-Methylglutaryl-CoA Synthase 2	Protein Coding	50	GC01M119747	9.98216	https://www.genecards.org/cgi-bin/carddisp.pl?gene=HMGCS2
SMAD4	SMAD Family Member 4	Protein Coding	54	GC18P051028	9.973	https://www.genecards.org/cgi-bin/carddisp.pl?gene=SMAD4
CYP46A1	Cytochrome P450 Family 46 Subfamily A Member 1	Protein Coding	43	GC14P099684	9.96765	https://www.genecards.org/cgi-bin/carddisp.pl?gene=CYP46A1
SLC37A4	Solute Carrier Family 37 Member 4	Protein Coding	44	GC11M119236	9.95167	https://www.genecards.org/cgi-bin/carddisp.pl?gene=SLC37A4
MIR222	MicroRNA 222	RNA Gene	22	GC0XM045747	9.92893	https://www.genecards.org/cgi-bin/carddisp.pl?gene=MIR222
PPIG	Peptidylprolyl Isomerase G	Protein Coding	43	GC02P169584	9.92734	https://www.genecards.org/cgi-bin/carddisp.pl?gene=PPIG
TYMS	Thymidylate Synthetase	Protein Coding	51	GC18P000657	9.92273	https://www.genecards.org/cgi-bin/carddisp.pl?gene=TYMS
THPO	Thrombopoietin	Protein Coding	48	GC03M184371	9.91516	https://www.genecards.org/cgi-bin/carddisp.pl?gene=THPO
TYMP	Thymidine Phosphorylase	Protein Coding	50	GC22M050525	9.91354	https://www.genecards.org/cgi-bin/carddisp.pl?gene=TYMP
UGT1A	UDP Glucuronosyltransferase Family 1 Member A Complex Locus	Uncategorized	12	GC02P233592	9.89972	https://www.genecards.org/cgi-bin/carddisp.pl?gene=UGT1A
MIR200B	MicroRNA 200b	RNA Gene	23	GC01P001167	9.88335	https://www.genecards.org/cgi-bin/carddisp.pl?gene=MIR200B
MVK	Mevalonate Kinase	Protein Coding	50	GC12P109573	9.88158	https://www.genecards.org/cgi-bin/carddisp.pl?gene=MVK
ALDH7A1	Aldehyde Dehydrogenase 7 Family Member A1	Protein Coding	50	GC05M126541	9.86204	https://www.genecards.org/cgi-bin/carddisp.pl?gene=ALDH7A1
KCNJ1	Potassium Inwardly Rectifying Channel Subfamily J Member 1	Protein Coding	51	GC11M128741	9.85703	https://www.genecards.org/cgi-bin/carddisp.pl?gene=KCNJ1
DLAT	Dihydrolipoamide S-Acetyltransferase	Protein Coding	49	GC11P112026	9.85665	https://www.genecards.org/cgi-bin/carddisp.pl?gene=DLAT
GYS1	Glycogen Synthase 1	Protein Coding	51	GC19M068148	9.83728	https://www.genecards.org/cgi-bin/carddisp.pl?gene=GYS1
FADS2	Fatty Acid Desaturase 2	Protein Coding	47	GC11P061792	9.83504	https://www.genecards.org/cgi-bin/carddisp.pl?gene=FADS2
MT-ND3	Mitochondrially Encoded NADH:Ubiquinone Oxidoreductase Core Subunit 3	Protein Coding	35	GCMTP010061	9.8226	https://www.genecards.org/cgi-bin/carddisp.pl?gene=MT-ND3
CASP8	Caspase 8	Protein Coding	55	GC02P201233	9.81148	https://www.genecards.org/cgi-bin/carddisp.pl?gene=CASP8
PTPN1	Protein Tyrosine Phosphatase Non-Receptor Type 1	Protein Coding	54	GC20P050510	9.80111	https://www.genecards.org/cgi-bin/carddisp.pl?gene=PTPN1
PRKAB1	Protein Kinase AMP-Activated Non-Catalytic Subunit Beta 1	Protein Coding	49	GC12P119632	9.78835	https://www.genecards.org/cgi-bin/carddisp.pl?gene=PRKAB1
TNFSF11	TNF Superfamily Member 11	Protein Coding	54	GC13P042562	9.77991	https://www.genecards.org/cgi-bin/carddisp.pl?gene=TNFSF11
RYR1	Ryanodine Receptor 1	Protein Coding	50	GC19P069701	9.76923	https://www.genecards.org/cgi-bin/carddisp.pl?gene=RYR1
TRNT1	TRNA Nucleotidyl Transferase 1	Protein Coding	44	GC03P003126	9.76759	https://www.genecards.org/cgi-bin/carddisp.pl?gene=TRNT1
FLVCR1	FLVCR Heme Transporter 1	Protein Coding	44	GC01P212858	9.75974	https://www.genecards.org/cgi-bin/carddisp.pl?gene=FLVCR1
HLA-DQA1	Major Histocompatibility Complex, Class II, DQ Alpha 1	Protein Coding	44	GC06P087770	9.74161	https://www.genecards.org/cgi-bin/carddisp.pl?gene=HLA-DQA1
ADH1B	Alcohol Dehydrogenase 1B (Class I), Beta Polypeptide	Protein Coding	45	GC04M099304	9.72865	https://www.genecards.org/cgi-bin/carddisp.pl?gene=ADH1B
SLC25A15	Solute Carrier Family 25 Member 15	Protein Coding	46	GC13P040789	9.72731	https://www.genecards.org/cgi-bin/carddisp.pl?gene=SLC25A15
SEC23B	SEC23 Homolog B, COPII Coat Complex Component	Protein Coding	45	GC20P018507	9.72633	https://www.genecards.org/cgi-bin/carddisp.pl?gene=SEC23B
EIF2AK3	Eukaryotic Translation Initiation Factor 2 Alpha Kinase 3	Protein Coding	51	GC02M088556	9.72018	https://www.genecards.org/cgi-bin/carddisp.pl?gene=EIF2AK3
MIR126	MicroRNA 126	RNA Gene	24	GC09P136670	9.71796	https://www.genecards.org/cgi-bin/carddisp.pl?gene=MIR126
JAK2	Janus Kinase 2	Protein Coding	55	GC09P004985	9.70785	https://www.genecards.org/cgi-bin/carddisp.pl?gene=JAK2
GLUD1	Glutamate Dehydrogenase 1	Protein Coding	52	GC10M087050	9.69654	https://www.genecards.org/cgi-bin/carddisp.pl?gene=GLUD1
MAOA	Monoamine Oxidase A	Protein Coding	51	GC0XP043654	9.69235	https://www.genecards.org/cgi-bin/carddisp.pl?gene=MAOA
FASLG	Fas Ligand	Protein Coding	50	GC01P172628	9.68828	https://www.genecards.org/cgi-bin/carddisp.pl?gene=FASLG
PANK3	Pantothenate Kinase 3	Protein Coding	41	GC05M168549	9.67229	https://www.genecards.org/cgi-bin/carddisp.pl?gene=PANK3
ALOX15B	Arachidonate 15-Lipoxygenase Type B	Protein Coding	44	GC17P008039	9.66915	https://www.genecards.org/cgi-bin/carddisp.pl?gene=ALOX15B
SCP2	Sterol Carrier Protein 2	Protein Coding	48	GC01P052927	9.65699	https://www.genecards.org/cgi-bin/carddisp.pl?gene=SCP2
MT-ND2	Mitochondrially Encoded NADH:Ubiquinone Oxidoreductase Core Subunit 2	Protein Coding	36	GCMTP004472	9.63174	https://www.genecards.org/cgi-bin/carddisp.pl?gene=MT-ND2
UMPS	Uridine Monophosphate Synthetase	Protein Coding	50	GC03P124730	9.62955	https://www.genecards.org/cgi-bin/carddisp.pl?gene=UMPS
TCN2	Transcobalamin 2	Protein Coding	45	GC22P040868	9.60857	https://www.genecards.org/cgi-bin/carddisp.pl?gene=TCN2
IDH2	Isocitrate Dehydrogenase (NADP(+)) 2	Protein Coding	55	GC15M090083	9.60032	https://www.genecards.org/cgi-bin/carddisp.pl?gene=IDH2
KYNU	Kynureninase	Protein Coding	51	GC02P142877	9.59948	https://www.genecards.org/cgi-bin/carddisp.pl?gene=KYNU
KCNJ11	Potassium Inwardly Rectifying Channel Subfamily J Member 11	Protein Coding	51	GC11M017627	9.59422	https://www.genecards.org/cgi-bin/carddisp.pl?gene=KCNJ11
PON2	Paraoxonase 2	Protein Coding	46	GC07M095404	9.58458	https://www.genecards.org/cgi-bin/carddisp.pl?gene=PON2
CBLIF	Cobalamin Binding Intrinsic Factor	Protein Coding	44	GC11M059829	9.58458	https://www.genecards.org/cgi-bin/carddisp.pl?gene=CBLIF
SIRT3	Sirtuin 3	Protein Coding	50	GC11M000215	9.57241	https://www.genecards.org/cgi-bin/carddisp.pl?gene=SIRT3
L2HGDH	L-2-Hydroxyglutarate Dehydrogenase	Protein Coding	43	GC14M050237	9.51954	https://www.genecards.org/cgi-bin/carddisp.pl?gene=L2HGDH
NOS2	Nitric Oxide Synthase 2	Protein Coding	51	GC17M027756	9.51677	https://www.genecards.org/cgi-bin/carddisp.pl?gene=NOS2
GLB1	Galactosidase Beta 1	Protein Coding	51	GC03M032963	9.5124	https://www.genecards.org/cgi-bin/carddisp.pl?gene=GLB1
HTT	Huntingtin	Protein Coding	47	GC04P003041	9.48825	https://www.genecards.org/cgi-bin/carddisp.pl?gene=HTT
AHR	Aryl Hydrocarbon Receptor	Protein Coding	50	GC07P016916	9.4879	https://www.genecards.org/cgi-bin/carddisp.pl?gene=AHR
SQSTM1	Sequestosome 1	Protein Coding	51	GC05P179806	9.48325	https://www.genecards.org/cgi-bin/carddisp.pl?gene=SQSTM1
CYB5R3	Cytochrome B5 Reductase 3	Protein Coding	48	GC22M059451	9.45903	https://www.genecards.org/cgi-bin/carddisp.pl?gene=CYB5R3
MIR22	MicroRNA 22	RNA Gene	23	GC17M001713	9.4553	https://www.genecards.org/cgi-bin/carddisp.pl?gene=MIR22
PNLIP	Pancreatic Lipase	Protein Coding	51	GC10P116545	9.44673	https://www.genecards.org/cgi-bin/carddisp.pl?gene=PNLIP
H2AC18	H2A Clustered Histone 18	Protein Coding	30	GC01M152332	9.44601	https://www.genecards.org/cgi-bin/carddisp.pl?gene=H2AC18
ACOX1	Acyl-CoA Oxidase 1	Protein Coding	48	GC17M075941	9.43907	https://www.genecards.org/cgi-bin/carddisp.pl?gene=ACOX1
BDH2	3-Hydroxybutyrate Dehydrogenase 2	Protein Coding	39	GC04M103077	9.42965	https://www.genecards.org/cgi-bin/carddisp.pl?gene=BDH2
DPYS	Dihydropyrimidinase	Protein Coding	48	GC08M104331	9.42564	https://www.genecards.org/cgi-bin/carddisp.pl?gene=DPYS
IGF1R	Insulin Like Growth Factor 1 Receptor	Protein Coding	57	GC15P098648	9.41711	https://www.genecards.org/cgi-bin/carddisp.pl?gene=IGF1R
ADIPOR2	Adiponectin Receptor 2	Protein Coding	44	GC12P001670	9.39372	https://www.genecards.org/cgi-bin/carddisp.pl?gene=ADIPOR2
BLVRB	Biliverdin Reductase B	Protein Coding	42	GC19M040447	9.38775	https://www.genecards.org/cgi-bin/carddisp.pl?gene=BLVRB
SLC25A42	Solute Carrier Family 25 Member 42	Protein Coding	40	GC19P019063	9.38772	https://www.genecards.org/cgi-bin/carddisp.pl?gene=SLC25A42
VEGFA	Vascular Endothelial Growth Factor A	Protein Coding	51	GC06P043770	9.38559	https://www.genecards.org/cgi-bin/carddisp.pl?gene=VEGFA
BRCA1	BRCA1 DNA Repair Associated	Protein Coding	52	GC17M043044	9.37136	https://www.genecards.org/cgi-bin/carddisp.pl?gene=BRCA1
LPA	Lipoprotein(A)	Protein Coding	41	GC06M160531	9.36612	https://www.genecards.org/cgi-bin/carddisp.pl?gene=LPA
BDNF	Brain Derived Neurotrophic Factor	Protein Coding	52	GC11M027654	9.35698	https://www.genecards.org/cgi-bin/carddisp.pl?gene=BDNF
RPS27A	Ribosomal Protein S27a	Protein Coding	44	GC02P055231	9.32254	https://www.genecards.org/cgi-bin/carddisp.pl?gene=RPS27A
PRNP	Prion Protein	Protein Coding	51	GC20P004686	9.31756	https://www.genecards.org/cgi-bin/carddisp.pl?gene=PRNP
ATP4A	ATPase H+/K+ Transporting Subunit Alpha	Protein Coding	43	GC19M068622	9.3102	https://www.genecards.org/cgi-bin/carddisp.pl?gene=ATP4A
CXCL8	C-X-C Motif Chemokine Ligand 8	Protein Coding	44	GC04P073740	9.29441	https://www.genecards.org/cgi-bin/carddisp.pl?gene=CXCL8
FGF21	Fibroblast Growth Factor 21	Protein Coding	44	GC19P070140	9.28756	https://www.genecards.org/cgi-bin/carddisp.pl?gene=FGF21
PRL	Prolactin	Protein Coding	45	GC06M022287	9.27976	https://www.genecards.org/cgi-bin/carddisp.pl?gene=PRL
CDKN3	Cyclin Dependent Kinase Inhibitor 3	Protein Coding	44	GC14P054398	9.27401	https://www.genecards.org/cgi-bin/carddisp.pl?gene=CDKN3
ODC1	Ornithine Decarboxylase 1	Protein Coding	51	GC02M010432	9.27091	https://www.genecards.org/cgi-bin/carddisp.pl?gene=ODC1
CYP4V2	Cytochrome P450 Family 4 Subfamily V Member 2	Protein Coding	44	GC04P186191	9.24699	https://www.genecards.org/cgi-bin/carddisp.pl?gene=CYP4V2
CYP4F3	Cytochrome P450 Family 4 Subfamily F Member 3	Protein Coding	44	GC19P015640	9.23868	https://www.genecards.org/cgi-bin/carddisp.pl?gene=CYP4F3
CST3	Cystatin C	Protein Coding	47	GC20M023675	9.22468	https://www.genecards.org/cgi-bin/carddisp.pl?gene=CST3
AXIN1	Axin 1	Protein Coding	48	GC16M000287	9.22103	https://www.genecards.org/cgi-bin/carddisp.pl?gene=AXIN1
MIR181A1	MicroRNA 181a-1	RNA Gene	20	GC01M198860	9.22002	https://www.genecards.org/cgi-bin/carddisp.pl?gene=MIR181A1
HNF1A	HNF1 Homeobox A	Protein Coding	48	GC12P120978	9.21799	https://www.genecards.org/cgi-bin/carddisp.pl?gene=HNF1A
GCLC	Glutamate-Cysteine Ligase Catalytic Subunit	Protein Coding	47	GC06M053497	9.21087	https://www.genecards.org/cgi-bin/carddisp.pl?gene=GCLC
ANGPTL4	Angiopoietin Like 4	Protein Coding	47	GC19P008363	9.20206	https://www.genecards.org/cgi-bin/carddisp.pl?gene=ANGPTL4
PRKAR1A	Protein Kinase CAMP-Dependent Type I Regulatory Subunit Alpha	Protein Coding	53	GC17P069148	9.20091	https://www.genecards.org/cgi-bin/carddisp.pl?gene=PRKAR1A
BCL2	BCL2 Apoptosis Regulator	Protein Coding	53	GC18M063123	9.17863	https://www.genecards.org/cgi-bin/carddisp.pl?gene=BCL2
CALCA	Calcitonin Related Polypeptide Alpha	Protein Coding	48	GC11M014945	9.15256	https://www.genecards.org/cgi-bin/carddisp.pl?gene=CALCA
ACADSB	Acyl-CoA Dehydrogenase Short/Branched Chain	Protein Coding	47	GC10P123008	9.14967	https://www.genecards.org/cgi-bin/carddisp.pl?gene=ACADSB
SLC19A2	Solute Carrier Family 19 Member 2	Protein Coding	47	GC01M169463	9.14928	https://www.genecards.org/cgi-bin/carddisp.pl?gene=SLC19A2
SLC25A38	Solute Carrier Family 25 Member 38	Protein Coding	40	GC03P039940	9.14431	https://www.genecards.org/cgi-bin/carddisp.pl?gene=SLC25A38
CYP2C18	Cytochrome P450 Family 2 Subfamily C Member 18	Protein Coding	45	GC10P094684	9.10298	https://www.genecards.org/cgi-bin/carddisp.pl?gene=CYP2C18
NDUFAF6	NADH:Ubiquinone Oxidoreductase Complex Assembly Factor 6	Protein Coding	37	GC08P094895	9.09156	https://www.genecards.org/cgi-bin/carddisp.pl?gene=NDUFAF6
AASS	Aminoadipate-Semialdehyde Synthase	Protein Coding	45	GC07M122073	9.08775	https://www.genecards.org/cgi-bin/carddisp.pl?gene=AASS
LRP2	LDL Receptor Related Protein 2	Protein Coding	51	GC02M169127	9.07906	https://www.genecards.org/cgi-bin/carddisp.pl?gene=LRP2
PCK2	Phosphoenolpyruvate Carboxykinase 2, Mitochondrial	Protein Coding	49	GC14P024094	9.07654	https://www.genecards.org/cgi-bin/carddisp.pl?gene=PCK2
NR1H3	Nuclear Receptor Subfamily 1 Group H Member 3	Protein Coding	48	GC11P047248	9.07479	https://www.genecards.org/cgi-bin/carddisp.pl?gene=NR1H3
KRAS	KRAS Proto-Oncogene, GTPase	Protein Coding	54	GC12M025204	9.07322	https://www.genecards.org/cgi-bin/carddisp.pl?gene=KRAS
IDO1	Indoleamine 2,3-Dioxygenase 1	Protein Coding	47	GC08P039891	9.069	https://www.genecards.org/cgi-bin/carddisp.pl?gene=IDO1
SARDH	Sarcosine Dehydrogenase	Protein Coding	44	GC09M133663	9.04821	https://www.genecards.org/cgi-bin/carddisp.pl?gene=SARDH
IL18	Interleukin 18	Protein Coding	47	GC11M112143	9.04084	https://www.genecards.org/cgi-bin/carddisp.pl?gene=IL18
SF3B1	Splicing Factor 3b Subunit 1	Protein Coding	48	GC02M197432	9.03462	https://www.genecards.org/cgi-bin/carddisp.pl?gene=SF3B1
SLC6A3	Solute Carrier Family 6 Member 3	Protein Coding	53	GC05M001392	9.03444	https://www.genecards.org/cgi-bin/carddisp.pl?gene=SLC6A3
SDHC	Succinate Dehydrogenase Complex Subunit C	Protein Coding	46	GC01P161314	9.03244	https://www.genecards.org/cgi-bin/carddisp.pl?gene=SDHC
MAOB	Monoamine Oxidase B	Protein Coding	47	GC0XM043766	9.02994	https://www.genecards.org/cgi-bin/carddisp.pl?gene=MAOB
HEXA	Hexosaminidase Subunit Alpha	Protein Coding	49	GC15M072340	9.02602	https://www.genecards.org/cgi-bin/carddisp.pl?gene=HEXA
ABCG5	ATP Binding Cassette Subfamily G Member 5	Protein Coding	47	GC02M043806	9.01841	https://www.genecards.org/cgi-bin/carddisp.pl?gene=ABCG5
SPTLC1	Serine Palmitoyltransferase Long Chain Base Subunit 1	Protein Coding	48	GC09M095298	9.01839	https://www.genecards.org/cgi-bin/carddisp.pl?gene=SPTLC1
EIF2AK1	Eukaryotic Translation Initiation Factor 2 Alpha Kinase 1	Protein Coding	47	GC07M006022	9.0157	https://www.genecards.org/cgi-bin/carddisp.pl?gene=EIF2AK1
IGFBP3	Insulin Like Growth Factor Binding Protein 3	Protein Coding	50	GC07M045912	9.00949	https://www.genecards.org/cgi-bin/carddisp.pl?gene=IGFBP3
IGF2R	Insulin Like Growth Factor 2 Receptor	Protein Coding	48	GC06P159969	9.00089	https://www.genecards.org/cgi-bin/carddisp.pl?gene=IGF2R
SUCLG1	Succinate-CoA Ligase GDP/ADP-Forming Subunit Alpha	Protein Coding	49	GC02M084423	8.98884	https://www.genecards.org/cgi-bin/carddisp.pl?gene=SUCLG1
ALOXE3	Arachidonate Lipoxygenase 3	Protein Coding	44	GC17M010602	8.98605	https://www.genecards.org/cgi-bin/carddisp.pl?gene=ALOXE3
CYP4F12	Cytochrome P450 Family 4 Subfamily F Member 12	Protein Coding	43	GC19P015843	8.97223	https://www.genecards.org/cgi-bin/carddisp.pl?gene=CYP4F12
SUCLA2	Succinate-CoA Ligase ADP-Forming Subunit Beta	Protein Coding	49	GC13M047745	8.97132	https://www.genecards.org/cgi-bin/carddisp.pl?gene=SUCLA2
ALDOA	Aldolase, Fructose-Bisphosphate A	Protein Coding	51	GC16P030064	8.96997	https://www.genecards.org/cgi-bin/carddisp.pl?gene=ALDOA
PFKM	Phosphofructokinase, Muscle	Protein Coding	52	GC12P048105	8.95904	https://www.genecards.org/cgi-bin/carddisp.pl?gene=PFKM
GALNT3	Polypeptide N-Acetylgalactosaminyltransferase 3	Protein Coding	48	GC02M165747	8.95306	https://www.genecards.org/cgi-bin/carddisp.pl?gene=GALNT3
ASAH1	N-Acylsphingosine Amidohydrolase 1	Protein Coding	51	GC08M018055	8.94216	https://www.genecards.org/cgi-bin/carddisp.pl?gene=ASAH1
PDK4	Pyruvate Dehydrogenase Kinase 4	Protein Coding	46	GC07M095583	8.92655	https://www.genecards.org/cgi-bin/carddisp.pl?gene=PDK4
TET2	Tet Methylcytosine Dioxygenase 2	Protein Coding	48	GC04P105145	8.91848	https://www.genecards.org/cgi-bin/carddisp.pl?gene=TET2
SCARB1	Scavenger Receptor Class B Member 1	Protein Coding	50	GC12M124776	8.89823	https://www.genecards.org/cgi-bin/carddisp.pl?gene=SCARB1
TBCE	Tubulin Folding Cofactor E	Protein Coding	43	GC01P235367	8.89813	https://www.genecards.org/cgi-bin/carddisp.pl?gene=TBCE
RPIA	Ribose 5-Phosphate Isomerase A	Protein Coding	44	GC02P088691	8.89547	https://www.genecards.org/cgi-bin/carddisp.pl?gene=RPIA
ADRB2	Adrenoceptor Beta 2	Protein Coding	52	GC05P148825	8.89293	https://www.genecards.org/cgi-bin/carddisp.pl?gene=ADRB2
POLD1	DNA Polymerase Delta 1, Catalytic Subunit	Protein Coding	48	GC19P070251	8.88924	https://www.genecards.org/cgi-bin/carddisp.pl?gene=POLD1
NPY	Neuropeptide Y	Protein Coding	47	GC07P024290	8.88013	https://www.genecards.org/cgi-bin/carddisp.pl?gene=NPY
LCT	Lactase	Protein Coding	44	GC02M135787	8.87666	https://www.genecards.org/cgi-bin/carddisp.pl?gene=LCT
CAD	Carbamoyl-Phosphate Synthetase 2, Aspartate Transcarbamylase, And Dihydroorotase	Protein Coding	52	GC02P027217	8.85887	https://www.genecards.org/cgi-bin/carddisp.pl?gene=CAD
CLPX	Caseinolytic Mitochondrial Matrix Peptidase Chaperone Subunit X	Protein Coding	44	GC15M065148	8.84079	https://www.genecards.org/cgi-bin/carddisp.pl?gene=CLPX
ACSF3	Acyl-CoA Synthetase Family Member 3	Protein Coding	45	GC16P089088	8.82772	https://www.genecards.org/cgi-bin/carddisp.pl?gene=ACSF3
BOLA2	BolA Family Member 2	Protein Coding	32	GC16M037703	8.81847	https://www.genecards.org/cgi-bin/carddisp.pl?gene=BOLA2
ALDH9A1	Aldehyde Dehydrogenase 9 Family Member A1	Protein Coding	44	GC01M165680	8.81789	https://www.genecards.org/cgi-bin/carddisp.pl?gene=ALDH9A1
ABCC2	ATP Binding Cassette Subfamily C Member 2	Protein Coding	51	GC10P099782	8.81405	https://www.genecards.org/cgi-bin/carddisp.pl?gene=ABCC2
MIOX	Myo-Inositol Oxygenase	Protein Coding	40	GC22P050486	8.80594	https://www.genecards.org/cgi-bin/carddisp.pl?gene=MIOX
MIR23A	MicroRNA 23a	RNA Gene	23	GC19M014545	8.76284	https://www.genecards.org/cgi-bin/carddisp.pl?gene=MIR23A
MT-CO2	Mitochondrially Encoded Cytochrome C Oxidase II	Protein Coding	35	GCMTP007587	8.75518	https://www.genecards.org/cgi-bin/carddisp.pl?gene=MT-CO2
MECP2	Methyl-CpG Binding Protein 2	Protein Coding	48	GC0XM154021	8.74926	https://www.genecards.org/cgi-bin/carddisp.pl?gene=MECP2
BRCA2	BRCA2 DNA Repair Associated	Protein Coding	50	GC13P032315	8.74367	https://www.genecards.org/cgi-bin/carddisp.pl?gene=BRCA2
BECN1	Beclin 1	Protein Coding	48	GC17M042810	8.73387	https://www.genecards.org/cgi-bin/carddisp.pl?gene=BECN1
CD4	CD4 Molecule	Protein Coding	52	GC12P006786	8.72407	https://www.genecards.org/cgi-bin/carddisp.pl?gene=CD4
TMPRSS11A	Transmembrane Serine Protease 11A	Protein Coding	39	GC04M067909	8.71654	https://www.genecards.org/cgi-bin/carddisp.pl?gene=TMPRSS11A
CIAPIN1	Cytokine Induced Apoptosis Inhibitor 1	Protein Coding	41	GC16M057428	8.70656	https://www.genecards.org/cgi-bin/carddisp.pl?gene=CIAPIN1
MIR145	MicroRNA 145	RNA Gene	25	GC05P149430	8.7051	https://www.genecards.org/cgi-bin/carddisp.pl?gene=MIR145
GLP1R	Glucagon Like Peptide 1 Receptor	Protein Coding	50	GC06P039048	8.70223	https://www.genecards.org/cgi-bin/carddisp.pl?gene=GLP1R
PKM	Pyruvate Kinase M1/2	Protein Coding	51	GC15M072199	8.68992	https://www.genecards.org/cgi-bin/carddisp.pl?gene=PKM
IL1RN	Interleukin 1 Receptor Antagonist	Protein Coding	52	GC02P123138	8.67826	https://www.genecards.org/cgi-bin/carddisp.pl?gene=IL1RN
MIR199A1	MicroRNA 199a-1	RNA Gene	21	GC19M010817	8.67197	https://www.genecards.org/cgi-bin/carddisp.pl?gene=MIR199A1
EPOR	Erythropoietin Receptor	Protein Coding	52	GC19M011377	8.66527	https://www.genecards.org/cgi-bin/carddisp.pl?gene=EPOR
SKIC3	SKI3 Subunit Of Superkiller Complex	Protein Coding	41	GC05M095461	8.65449	https://www.genecards.org/cgi-bin/carddisp.pl?gene=SKIC3
GNMT	Glycine N-Methyltransferase	Protein Coding	48	GC06P042960	8.62027	https://www.genecards.org/cgi-bin/carddisp.pl?gene=GNMT
MAPK1	Mitogen-Activated Protein Kinase 1	Protein Coding	54	GC22M021759	8.61846	https://www.genecards.org/cgi-bin/carddisp.pl?gene=MAPK1
SLC31A1	Solute Carrier Family 31 Member 1	Protein Coding	45	GC09P113221	8.61693	https://www.genecards.org/cgi-bin/carddisp.pl?gene=SLC31A1
PNPLA6	Patatin Like Phospholipase Domain Containing 6	Protein Coding	45	GC19P007534	8.61389	https://www.genecards.org/cgi-bin/carddisp.pl?gene=PNPLA6
MT-CO3	Mitochondrially Encoded Cytochrome C Oxidase III	Protein Coding	31	GCMTP009209	8.60322	https://www.genecards.org/cgi-bin/carddisp.pl?gene=MT-CO3
ARNT	Aryl Hydrocarbon Receptor Nuclear Translocator	Protein Coding	47	GC01M150809	8.60211	https://www.genecards.org/cgi-bin/carddisp.pl?gene=ARNT
TSC1	TSC Complex Subunit 1	Protein Coding	50	GC09M132891	8.59566	https://www.genecards.org/cgi-bin/carddisp.pl?gene=TSC1
BCO1	Beta-Carotene Oxygenase 1	Protein Coding	41	GC16P081238	8.5898	https://www.genecards.org/cgi-bin/carddisp.pl?gene=BCO1
ARG2	Arginase 2	Protein Coding	48	GC14P067619	8.58744	https://www.genecards.org/cgi-bin/carddisp.pl?gene=ARG2
CDAN1	Codanin 1	Protein Coding	40	GC15M042723	8.58411	https://www.genecards.org/cgi-bin/carddisp.pl?gene=CDAN1
GFAP	Glial Fibrillary Acidic Protein	Protein Coding	50	GC17M049916	8.57453	https://www.genecards.org/cgi-bin/carddisp.pl?gene=GFAP
PEX12	Peroxisomal Biogenesis Factor 12	Protein Coding	42	GC17M035574	8.56972	https://www.genecards.org/cgi-bin/carddisp.pl?gene=PEX12
LBR	Lamin B Receptor	Protein Coding	50	GC01M225401	8.56145	https://www.genecards.org/cgi-bin/carddisp.pl?gene=LBR
BSND	Barttin CLCNK Type Accessory Subunit Beta	Protein Coding	42	GC01P054998	8.55102	https://www.genecards.org/cgi-bin/carddisp.pl?gene=BSND
MIR132	MicroRNA 132	RNA Gene	23	GC17M002049	8.54475	https://www.genecards.org/cgi-bin/carddisp.pl?gene=MIR132
IGF2	Insulin Like Growth Factor 2	Protein Coding	51	GC11M003998	8.5445	https://www.genecards.org/cgi-bin/carddisp.pl?gene=IGF2
BOLA2B	BolA Family Member 2B	Protein Coding	31	GC16M037782	8.53695	https://www.genecards.org/cgi-bin/carddisp.pl?gene=BOLA2B
COL7A1	Collagen Type VII Alpha 1 Chain	Protein Coding	47	GC03M048564	8.53178	https://www.genecards.org/cgi-bin/carddisp.pl?gene=COL7A1
PEX10	Peroxisomal Biogenesis Factor 10	Protein Coding	44	GC01M002403	8.52412	https://www.genecards.org/cgi-bin/carddisp.pl?gene=PEX10
CYP4F11	Cytochrome P450 Family 4 Subfamily F Member 11	Protein Coding	40	GC19M015912	8.5036	https://www.genecards.org/cgi-bin/carddisp.pl?gene=CYP4F11
CDK2	Cyclin Dependent Kinase 2	Protein Coding	54	GC12P055966	8.4802	https://www.genecards.org/cgi-bin/carddisp.pl?gene=CDK2
BPGM	Bisphosphoglycerate Mutase	Protein Coding	48	GC07P134646	8.47162	https://www.genecards.org/cgi-bin/carddisp.pl?gene=BPGM
GOT1	Glutamic-Oxaloacetic Transaminase 1	Protein Coding	48	GC10M099396	8.46639	https://www.genecards.org/cgi-bin/carddisp.pl?gene=GOT1
VHL	Von Hippel-Lindau Tumor Suppressor	Protein Coding	49	GC03P012694	8.46282	https://www.genecards.org/cgi-bin/carddisp.pl?gene=VHL
NDOR1	NADPH Dependent Diflavin Oxidoreductase 1	Protein Coding	41	GC09P137205	8.46212	https://www.genecards.org/cgi-bin/carddisp.pl?gene=NDOR1
MFN2	Mitofusin 2	Protein Coding	50	GC01P011980	8.46103	https://www.genecards.org/cgi-bin/carddisp.pl?gene=MFN2
UQCRB	Ubiquinol-Cytochrome C Reductase Binding Protein	Protein Coding	46	GC08M096225	8.46011	https://www.genecards.org/cgi-bin/carddisp.pl?gene=UQCRB
PIK3C3	Phosphatidylinositol 3-Kinase Catalytic Subunit Type 3	Protein Coding	51	GC18P041955	8.45926	https://www.genecards.org/cgi-bin/carddisp.pl?gene=PIK3C3
NSDHL	NAD(P) Dependent Steroid Dehydrogenase-Like	Protein Coding	46	GC0XP152830	8.44025	https://www.genecards.org/cgi-bin/carddisp.pl?gene=NSDHL
NR1D1	Nuclear Receptor Subfamily 1 Group D Member 1	Protein Coding	50	GC17M040092	8.43647	https://www.genecards.org/cgi-bin/carddisp.pl?gene=NR1D1
GPLD1	Glycosylphosphatidylinositol Specific Phospholipase D1	Protein Coding	45	GC06M024500	8.43387	https://www.genecards.org/cgi-bin/carddisp.pl?gene=GPLD1
ACVRL1	Activin A Receptor Like Type 1	Protein Coding	53	GC12P051906	8.43039	https://www.genecards.org/cgi-bin/carddisp.pl?gene=ACVRL1
UGT2B7	UDP Glucuronosyltransferase Family 2 Member B7	Protein Coding	45	GC04P069051	8.42698	https://www.genecards.org/cgi-bin/carddisp.pl?gene=UGT2B7
ALOX5AP	Arachidonate 5-Lipoxygenase Activating Protein	Protein Coding	47	GC13P030713	8.42506	https://www.genecards.org/cgi-bin/carddisp.pl?gene=ALOX5AP
RRM2	Ribonucleotide Reductase Regulatory Subunit M2	Protein Coding	51	GC02P010123	8.4153	https://www.genecards.org/cgi-bin/carddisp.pl?gene=RRM2
PSTPIP1	Proline-Serine-Threonine Phosphatase Interacting Protein 1	Protein Coding	46	GC15P076993	8.40792	https://www.genecards.org/cgi-bin/carddisp.pl?gene=PSTPIP1
ATXN2	Ataxin 2	Protein Coding	45	GC12M111443	8.40217	https://www.genecards.org/cgi-bin/carddisp.pl?gene=ATXN2
PEX2	Peroxisomal Biogenesis Factor 2	Protein Coding	46	GC08M076980	8.3932	https://www.genecards.org/cgi-bin/carddisp.pl?gene=PEX2
PHKA2	Phosphorylase Kinase Regulatory Subunit Alpha 2	Protein Coding	47	GC0XM018892	8.38601	https://www.genecards.org/cgi-bin/carddisp.pl?gene=PHKA2
GALNS	Galactosamine (N-Acetyl)-6-Sulfatase	Protein Coding	50	GC16M088813	8.37899	https://www.genecards.org/cgi-bin/carddisp.pl?gene=GALNS
MIR93	MicroRNA 93	RNA Gene	23	GC07M102066	8.36723	https://www.genecards.org/cgi-bin/carddisp.pl?gene=MIR93
CSNK2B	Casein Kinase 2 Beta	Protein Coding	50	GC06P087734	8.36323	https://www.genecards.org/cgi-bin/carddisp.pl?gene=CSNK2B
IGFBP1	Insulin Like Growth Factor Binding Protein 1	Protein Coding	46	GC07P047917	8.36314	https://www.genecards.org/cgi-bin/carddisp.pl?gene=IGFBP1
ICOSLG	Inducible T Cell Costimulator Ligand	Protein Coding	43	GC21M044222	8.35628	https://www.genecards.org/cgi-bin/carddisp.pl?gene=ICOSLG
CA2	Carbonic Anhydrase 2	Protein Coding	55	GC08P085463	8.35157	https://www.genecards.org/cgi-bin/carddisp.pl?gene=CA2
MIR144	MicroRNA 144	RNA Gene	21	GC17M044993	8.33547	https://www.genecards.org/cgi-bin/carddisp.pl?gene=MIR144
CLCNKA	Chloride Voltage-Gated Channel Ka	Protein Coding	45	GC01P016018	8.33205	https://www.genecards.org/cgi-bin/carddisp.pl?gene=CLCNKA
COX4I1	Cytochrome C Oxidase Subunit 4I1	Protein Coding	48	GC16P085798	8.33049	https://www.genecards.org/cgi-bin/carddisp.pl?gene=COX4I1
GCH1	GTP Cyclohydrolase 1	Protein Coding	49	GC14M054842	8.32688	https://www.genecards.org/cgi-bin/carddisp.pl?gene=GCH1
NDUFAF5	NADH:Ubiquinone Oxidoreductase Complex Assembly Factor 5	Protein Coding	38	GC20P013910	8.32497	https://www.genecards.org/cgi-bin/carddisp.pl?gene=NDUFAF5
ATP6V0A4	ATPase H+ Transporting V0 Subunit A4	Protein Coding	45	GC07M138712	8.29828	https://www.genecards.org/cgi-bin/carddisp.pl?gene=ATP6V0A4
STEAP4	STEAP4 Metalloreductase	Protein Coding	43	GC07M088401	8.28797	https://www.genecards.org/cgi-bin/carddisp.pl?gene=STEAP4
CYP2S1	Cytochrome P450 Family 2 Subfamily S Member 1	Protein Coding	45	GC19P041193	8.28733	https://www.genecards.org/cgi-bin/carddisp.pl?gene=CYP2S1
CDKN2A	Cyclin Dependent Kinase Inhibitor 2A	Protein Coding	52	GC09M021967	8.28303	https://www.genecards.org/cgi-bin/carddisp.pl?gene=CDKN2A
NADK2	NAD Kinase 2, Mitochondrial	Protein Coding	40	GC05M036194	8.28071	https://www.genecards.org/cgi-bin/carddisp.pl?gene=NADK2
SPP1	Secreted Phosphoprotein 1	Protein Coding	49	GC04P087975	8.27089	https://www.genecards.org/cgi-bin/carddisp.pl?gene=SPP1
PEX13	Peroxisomal Biogenesis Factor 13	Protein Coding	43	GC02P061017	8.23831	https://www.genecards.org/cgi-bin/carddisp.pl?gene=PEX13
ATRX	ATRX Chromatin Remodeler	Protein Coding	49	GC0XM077504	8.23783	https://www.genecards.org/cgi-bin/carddisp.pl?gene=ATRX
CCR6	C-C Motif Chemokine Receptor 6	Protein Coding	46	GC06P167111	8.22278	https://www.genecards.org/cgi-bin/carddisp.pl?gene=CCR6
TTC19	Tetratricopeptide Repeat Domain 19	Protein Coding	43	GC17P015999	8.21205	https://www.genecards.org/cgi-bin/carddisp.pl?gene=TTC19
CCND1	Cyclin D1	Protein Coding	55	GC11P069641	8.18586	https://www.genecards.org/cgi-bin/carddisp.pl?gene=CCND1
PGK1	Phosphoglycerate Kinase 1	Protein Coding	52	GC0XP078002	8.16483	https://www.genecards.org/cgi-bin/carddisp.pl?gene=PGK1
TOR1A	Torsin Family 1 Member A	Protein Coding	48	GC09M129812	8.16275	https://www.genecards.org/cgi-bin/carddisp.pl?gene=TOR1A
KCNQ1	Potassium Voltage-Gated Channel Subfamily Q Member 1	Protein Coding	52	GC11P002444	8.15242	https://www.genecards.org/cgi-bin/carddisp.pl?gene=KCNQ1
DCXR	Dicarbonyl And L-Xylulose Reductase	Protein Coding	45	GC17M082036	8.1434	https://www.genecards.org/cgi-bin/carddisp.pl?gene=DCXR
GBE1	1,4-Alpha-Glucan Branching Enzyme 1	Protein Coding	45	GC03M081489	8.13833	https://www.genecards.org/cgi-bin/carddisp.pl?gene=GBE1
MDM2	MDM2 Proto-Oncogene	Protein Coding	55	GC12P068808	8.13137	https://www.genecards.org/cgi-bin/carddisp.pl?gene=MDM2
NDUFAB1	NADH:Ubiquinone Oxidoreductase Subunit AB1	Protein Coding	44	GC16M023582	8.13013	https://www.genecards.org/cgi-bin/carddisp.pl?gene=NDUFAB1
NAGA	Alpha-N-Acetylgalactosaminidase	Protein Coding	48	GC22M042058	8.09276	https://www.genecards.org/cgi-bin/carddisp.pl?gene=NAGA
NPPB	Natriuretic Peptide B	Protein Coding	46	GC01M011858	8.08769	https://www.genecards.org/cgi-bin/carddisp.pl?gene=NPPB
TG	Thyroglobulin	Protein Coding	47	GC08P132866	8.07606	https://www.genecards.org/cgi-bin/carddisp.pl?gene=TG
FOXO3	Forkhead Box O3	Protein Coding	48	GC06P108559	8.07483	https://www.genecards.org/cgi-bin/carddisp.pl?gene=FOXO3
BAAT	Bile Acid-CoA:Amino Acid N-Acyltransferase	Protein Coding	45	GC09M101354	8.04616	https://www.genecards.org/cgi-bin/carddisp.pl?gene=BAAT
EGLN1	Egl-9 Family Hypoxia Inducible Factor 1	Protein Coding	52	GC01M231363	8.04325	https://www.genecards.org/cgi-bin/carddisp.pl?gene=EGLN1
CASP3	Caspase 3	Protein Coding	52	GC04M184627	8.03842	https://www.genecards.org/cgi-bin/carddisp.pl?gene=CASP3
PGM1	Phosphoglucomutase 1	Protein Coding	51	GC01P063593	8.03091	https://www.genecards.org/cgi-bin/carddisp.pl?gene=PGM1
RARRES2	Retinoic Acid Receptor Responder 2	Protein Coding	42	GC07M150333	8.0294	https://www.genecards.org/cgi-bin/carddisp.pl?gene=RARRES2
NR5A1	Nuclear Receptor Subfamily 5 Group A Member 1	Protein Coding	52	GC09M124481	8.02863	https://www.genecards.org/cgi-bin/carddisp.pl?gene=NR5A1
RTEL1	Regulator Of Telomere Elongation Helicase 1	Protein Coding	43	GC20P063658	8.02082	https://www.genecards.org/cgi-bin/carddisp.pl?gene=RTEL1
F5	Coagulation Factor V	Protein Coding	50	GC01M169511	8.02042	https://www.genecards.org/cgi-bin/carddisp.pl?gene=F5
BMAL1	Basic Helix-Loop-Helix ARNT Like 1	Protein Coding	42	GC11P013277	8.01373	https://www.genecards.org/cgi-bin/carddisp.pl?gene=BMAL1
ITLN1	Intelectin 1	Protein Coding	41	GC01M160876	7.99743	https://www.genecards.org/cgi-bin/carddisp.pl?gene=ITLN1
AP1S1	Adaptor Related Protein Complex 1 Subunit Sigma 1	Protein Coding	41	GC07P101154	7.98365	https://www.genecards.org/cgi-bin/carddisp.pl?gene=AP1S1
ALOX12B	Arachidonate 12-Lipoxygenase, 12R Type	Protein Coding	44	GC17M010604	7.9769	https://www.genecards.org/cgi-bin/carddisp.pl?gene=ALOX12B
GALC	Galactosylceramidase	Protein Coding	47	GC14M087837	7.95903	https://www.genecards.org/cgi-bin/carddisp.pl?gene=GALC
TERT	Telomerase Reverse Transcriptase	Protein Coding	53	GC05M001253	7.95313	https://www.genecards.org/cgi-bin/carddisp.pl?gene=TERT
GNPTAB	N-Acetylglucosamine-1-Phosphate Transferase Subunits Alpha And Beta	Protein Coding	45	GC12M101745	7.94577	https://www.genecards.org/cgi-bin/carddisp.pl?gene=GNPTAB
PIK3R1	Phosphoinositide-3-Kinase Regulatory Subunit 1	Protein Coding	53	GC05P068215	7.94425	https://www.genecards.org/cgi-bin/carddisp.pl?gene=PIK3R1
DDIT3	DNA Damage Inducible Transcript 3	Protein Coding	48	GC12M057516	7.93373	https://www.genecards.org/cgi-bin/carddisp.pl?gene=DDIT3
ABCB10	ATP Binding Cassette Subfamily B Member 10	Protein Coding	42	GC01M229516	7.92947	https://www.genecards.org/cgi-bin/carddisp.pl?gene=ABCB10
PLA2G2A	Phospholipase A2 Group IIA	Protein Coding	50	GC01M019975	7.92768	https://www.genecards.org/cgi-bin/carddisp.pl?gene=PLA2G2A
KCNN4	Potassium Calcium-Activated Channel Subfamily N Member 4	Protein Coding	51	GC19M067962	7.92295	https://www.genecards.org/cgi-bin/carddisp.pl?gene=KCNN4
IL6ST	Interleukin 6 Cytokine Family Signal Transducer	Protein Coding	52	GC05M055935	7.92196	https://www.genecards.org/cgi-bin/carddisp.pl?gene=IL6ST
TDO2	Tryptophan 2,3-Dioxygenase	Protein Coding	48	GC04P155854	7.91638	https://www.genecards.org/cgi-bin/carddisp.pl?gene=TDO2
NDUFA6	NADH:Ubiquinone Oxidoreductase Subunit A6	Protein Coding	46	GC22M042085	7.91112	https://www.genecards.org/cgi-bin/carddisp.pl?gene=NDUFA6
SLC30A2	Solute Carrier Family 30 Member 2	Protein Coding	45	GC01M026048	7.90775	https://www.genecards.org/cgi-bin/carddisp.pl?gene=SLC30A2
PDHX	Pyruvate Dehydrogenase Complex Component X	Protein Coding	48	GC11P034894	7.90614	https://www.genecards.org/cgi-bin/carddisp.pl?gene=PDHX
ABCG2	ATP Binding Cassette Subfamily G Member 2 (Junior Blood Group)	Protein Coding	52	GC04M088090	7.89999	https://www.genecards.org/cgi-bin/carddisp.pl?gene=ABCG2
FBN1	Fibrillin 1	Protein Coding	50	GC15M048408	7.89606	https://www.genecards.org/cgi-bin/carddisp.pl?gene=FBN1
GNPAT	Glyceronephosphate O-Acyltransferase	Protein Coding	47	GC01P231241	7.89527	https://www.genecards.org/cgi-bin/carddisp.pl?gene=GNPAT
PTGIS	Prostaglandin I2 Synthase	Protein Coding	48	GC20M049503	7.89405	https://www.genecards.org/cgi-bin/carddisp.pl?gene=PTGIS
TSHR	Thyroid Stimulating Hormone Receptor	Protein Coding	50	GC14P080954	7.89216	https://www.genecards.org/cgi-bin/carddisp.pl?gene=TSHR
SELE	Selectin E	Protein Coding	48	GC01M169722	7.88782	https://www.genecards.org/cgi-bin/carddisp.pl?gene=SELE
MR1	Major Histocompatibility Complex, Class I-Related	Protein Coding	44	GC01P181033	7.88566	https://www.genecards.org/cgi-bin/carddisp.pl?gene=MR1
MIR15A	MicroRNA 15a	RNA Gene	19	GC13M050049	7.87658	https://www.genecards.org/cgi-bin/carddisp.pl?gene=MIR15A
LEPQTL1	Leptin, Serum Levels Of	Genetic Locus	4	GC02U903086	7.87585	https://www.genecards.org/cgi-bin/carddisp.pl?gene=LEPQTL1
VPS41	VPS41 Subunit Of HOPS Complex	Protein Coding	42	GC07M039119	7.87217	https://www.genecards.org/cgi-bin/carddisp.pl?gene=VPS41
PON3	Paraoxonase 3	Protein Coding	47	GC07M095359	7.87198	https://www.genecards.org/cgi-bin/carddisp.pl?gene=PON3
UQCRQ	Ubiquinol-Cytochrome C Reductase Complex III Subunit VII	Protein Coding	43	GC05P132866	7.86681	https://www.genecards.org/cgi-bin/carddisp.pl?gene=UQCRQ
TACO1	Translational Activator Of Cytochrome C Oxidase I	Protein Coding	43	GC17P063600	7.86275	https://www.genecards.org/cgi-bin/carddisp.pl?gene=TACO1
ABHD5	Abhydrolase Domain Containing 5, Lysophosphatidic Acid Acyltransferase	Protein Coding	48	GC03P043707	7.86176	https://www.genecards.org/cgi-bin/carddisp.pl?gene=ABHD5
HBB-LCR	Beta-Globin Locus Control Region	Biological Region	6	GC11P005420	7.85785	https://www.genecards.org/cgi-bin/carddisp.pl?gene=HBB-LCR
MAPK8	Mitogen-Activated Protein Kinase 8	Protein Coding	52	GC10P048306	7.85766	https://www.genecards.org/cgi-bin/carddisp.pl?gene=MAPK8
GPI	Glucose-6-Phosphate Isomerase	Protein Coding	51	GC19P034359	7.83858	https://www.genecards.org/cgi-bin/carddisp.pl?gene=GPI
MIR25	MicroRNA 25	RNA Gene	22	GC07M100093	7.83779	https://www.genecards.org/cgi-bin/carddisp.pl?gene=MIR25
PTGS1	Prostaglandin-Endoperoxide Synthase 1	Protein Coding	49	GC09P122370	7.83529	https://www.genecards.org/cgi-bin/carddisp.pl?gene=PTGS1
CDKAL1	CDK5 Regulatory Subunit Associated Protein 1 Like 1	Protein Coding	42	GC06P020534	7.82681	https://www.genecards.org/cgi-bin/carddisp.pl?gene=CDKAL1
SLC39A4	Solute Carrier Family 39 Member 4	Protein Coding	45	GC08M144409	7.80601	https://www.genecards.org/cgi-bin/carddisp.pl?gene=SLC39A4
AKR1B1	Aldo-Keto Reductase Family 1 Member B	Protein Coding	50	GC07M134442	7.79639	https://www.genecards.org/cgi-bin/carddisp.pl?gene=AKR1B1
PARK7	Parkinsonism Associated Deglycase	Protein Coding	50	GC01P008121	7.7823	https://www.genecards.org/cgi-bin/carddisp.pl?gene=PARK7
BLZF1	Basic Leucine Zipper Nuclear Factor 1	Protein Coding	41	GC01P169367	7.78165	https://www.genecards.org/cgi-bin/carddisp.pl?gene=BLZF1
TRIM63	Tripartite Motif Containing 63	Protein Coding	44	GC01M026062	7.78059	https://www.genecards.org/cgi-bin/carddisp.pl?gene=TRIM63
SLC25A10	Solute Carrier Family 25 Member 10	Protein Coding	44	GC17P081712	7.76961	https://www.genecards.org/cgi-bin/carddisp.pl?gene=SLC25A10
ADH1C	Alcohol Dehydrogenase 1C (Class I), Gamma Polypeptide	Protein Coding	42	GC04M099336	7.75887	https://www.genecards.org/cgi-bin/carddisp.pl?gene=ADH1C
SNX14	Sorting Nexin 14	Protein Coding	40	GC06M085505	7.75799	https://www.genecards.org/cgi-bin/carddisp.pl?gene=SNX14
VDAC1	Voltage Dependent Anion Channel 1	Protein Coding	49	GC05M133975	7.73525	https://www.genecards.org/cgi-bin/carddisp.pl?gene=VDAC1
CYP51A1	Cytochrome P450 Family 51 Subfamily A Member 1	Protein Coding	45	GC07M092112	7.73308	https://www.genecards.org/cgi-bin/carddisp.pl?gene=CYP51A1
NDUFS5	NADH:Ubiquinone Oxidoreductase Subunit S5	Protein Coding	43	GC01P039026	7.72485	https://www.genecards.org/cgi-bin/carddisp.pl?gene=NDUFS5
TSPO	Translocator Protein	Protein Coding	47	GC22P043151	7.72438	https://www.genecards.org/cgi-bin/carddisp.pl?gene=TSPO
GLS	Glutaminase	Protein Coding	52	GC02P190880	7.71525	https://www.genecards.org/cgi-bin/carddisp.pl?gene=GLS
NDUFA13	NADH:Ubiquinone Oxidoreductase Subunit A13	Protein Coding	46	GC19P019515	7.71003	https://www.genecards.org/cgi-bin/carddisp.pl?gene=NDUFA13
AHSP	Alpha Hemoglobin Stabilizing Protein	Protein Coding	38	GC16P031527	7.70782	https://www.genecards.org/cgi-bin/carddisp.pl?gene=AHSP
EPM2A	EPM2A Glucan Phosphatase, Laforin	Protein Coding	45	GC06M145382	7.70624	https://www.genecards.org/cgi-bin/carddisp.pl?gene=EPM2A
LONP1	Lon Peptidase 1, Mitochondrial	Protein Coding	48	GC19M005691	7.69643	https://www.genecards.org/cgi-bin/carddisp.pl?gene=LONP1
JPH3	Junctophilin 3	Protein Coding	44	GC16P087601	7.67431	https://www.genecards.org/cgi-bin/carddisp.pl?gene=JPH3
WNK4	WNK Lysine Deficient Protein Kinase 4	Protein Coding	48	GC17P042780	7.66164	https://www.genecards.org/cgi-bin/carddisp.pl?gene=WNK4
MLH1	MutL Homolog 1	Protein Coding	51	GC03P036993	7.65722	https://www.genecards.org/cgi-bin/carddisp.pl?gene=MLH1
KIF23	Kinesin Family Member 23	Protein Coding	47	GC15P069414	7.64879	https://www.genecards.org/cgi-bin/carddisp.pl?gene=KIF23
ABCB11	ATP Binding Cassette Subfamily B Member 11	Protein Coding	49	GC02M168922	7.64119	https://www.genecards.org/cgi-bin/carddisp.pl?gene=ABCB11
MIR140	MicroRNA 140	RNA Gene	26	GC16P069934	7.61901	https://www.genecards.org/cgi-bin/carddisp.pl?gene=MIR140
NDUFA1	NADH:Ubiquinone Oxidoreductase Subunit A1	Protein Coding	46	GC0XP119871	7.61802	https://www.genecards.org/cgi-bin/carddisp.pl?gene=NDUFA1
CYP4F8	Cytochrome P450 Family 4 Subfamily F Member 8	Protein Coding	38	GC19P015841	7.60999	https://www.genecards.org/cgi-bin/carddisp.pl?gene=CYP4F8
ALDH1A1	Aldehyde Dehydrogenase 1 Family Member A1	Protein Coding	50	GC09M072900	7.60209	https://www.genecards.org/cgi-bin/carddisp.pl?gene=ALDH1A1
SOD3	Superoxide Dismutase 3	Protein Coding	45	GC04P024798	7.59584	https://www.genecards.org/cgi-bin/carddisp.pl?gene=SOD3
MAF	MAF BZIP Transcription Factor	Protein Coding	47	GC16M079204	7.59379	https://www.genecards.org/cgi-bin/carddisp.pl?gene=MAF
GUSB	Glucuronidase Beta	Protein Coding	50	GC07M065960	7.56724	https://www.genecards.org/cgi-bin/carddisp.pl?gene=GUSB
NPPA	Natriuretic Peptide A	Protein Coding	48	GC01M011846	7.56527	https://www.genecards.org/cgi-bin/carddisp.pl?gene=NPPA
AKR1D1	Aldo-Keto Reductase Family 1 Member D1	Protein Coding	48	GC07P138008	7.56326	https://www.genecards.org/cgi-bin/carddisp.pl?gene=AKR1D1
PEX14	Peroxisomal Biogenesis Factor 14	Protein Coding	46	GC01P010472	7.56235	https://www.genecards.org/cgi-bin/carddisp.pl?gene=PEX14
OCRL	OCRL Inositol Polyphosphate-5-Phosphatase	Protein Coding	47	GC0XP129539	7.56113	https://www.genecards.org/cgi-bin/carddisp.pl?gene=OCRL
INVS	Inversin	Protein Coding	47	GC09P100099	7.55919	https://www.genecards.org/cgi-bin/carddisp.pl?gene=INVS
APOA4	Apolipoprotein A4	Protein Coding	44	GC11M116820	7.55854	https://www.genecards.org/cgi-bin/carddisp.pl?gene=APOA4
NEO1	Neogenin 1	Protein Coding	44	GC15P073051	7.54967	https://www.genecards.org/cgi-bin/carddisp.pl?gene=NEO1
VAPB	VAMP Associated Protein B And C	Protein Coding	48	GC20P058389	7.54618	https://www.genecards.org/cgi-bin/carddisp.pl?gene=VAPB
NGB	Neuroglobin	Protein Coding	40	GC14M077265	7.54556	https://www.genecards.org/cgi-bin/carddisp.pl?gene=NGB
NDUFV2	NADH:Ubiquinone Oxidoreductase Core Subunit V2	Protein Coding	45	GC18P009092	7.54459	https://www.genecards.org/cgi-bin/carddisp.pl?gene=NDUFV2
U2AF1	U2 Small Nuclear RNA Auxiliary Factor 1	Protein Coding	47	GC21M043092	7.52149	https://www.genecards.org/cgi-bin/carddisp.pl?gene=U2AF1
RHD	Rh Blood Group D Antigen	Protein Coding	44	GC01P025272	7.51924	https://www.genecards.org/cgi-bin/carddisp.pl?gene=RHD
IDUA	Alpha-L-Iduronidase	Protein Coding	48	GC04P000986	7.51838	https://www.genecards.org/cgi-bin/carddisp.pl?gene=IDUA
MIR191	MicroRNA 191	RNA Gene	23	GC03M051371	7.51	https://www.genecards.org/cgi-bin/carddisp.pl?gene=MIR191
DNMT1	DNA Methyltransferase 1	Protein Coding	55	GC19M010133	7.50435	https://www.genecards.org/cgi-bin/carddisp.pl?gene=DNMT1
ATP6V0A2	ATPase H+ Transporting V0 Subunit A2	Protein Coding	47	GC12P123712	7.49665	https://www.genecards.org/cgi-bin/carddisp.pl?gene=ATP6V0A2
FUS	FUS RNA Binding Protein	Protein Coding	47	GC16P031180	7.4678	https://www.genecards.org/cgi-bin/carddisp.pl?gene=FUS
MDH2	Malate Dehydrogenase 2	Protein Coding	51	GC07P076048	7.45934	https://www.genecards.org/cgi-bin/carddisp.pl?gene=MDH2
CH25H	Cholesterol 25-Hydroxylase	Protein Coding	42	GC10M089205	7.45826	https://www.genecards.org/cgi-bin/carddisp.pl?gene=CH25H
STS	Steroid Sulfatase	Protein Coding	48	GC0XP007146	7.4581	https://www.genecards.org/cgi-bin/carddisp.pl?gene=STS
MPI	Mannose Phosphate Isomerase	Protein Coding	45	GC15P074890	7.45426	https://www.genecards.org/cgi-bin/carddisp.pl?gene=MPI
KCNJ5	Potassium Inwardly Rectifying Channel Subfamily J Member 5	Protein Coding	50	GC11P128891	7.45369	https://www.genecards.org/cgi-bin/carddisp.pl?gene=KCNJ5
CYP4B1	Cytochrome P450 Family 4 Subfamily B Member 1	Protein Coding	45	GC01P046757	7.45306	https://www.genecards.org/cgi-bin/carddisp.pl?gene=CYP4B1
GLO1	Glyoxalase I	Protein Coding	47	GC06M069363	7.45162	https://www.genecards.org/cgi-bin/carddisp.pl?gene=GLO1
ABCC1	ATP Binding Cassette Subfamily C Member 1	Protein Coding	52	GC16P015949	7.44719	https://www.genecards.org/cgi-bin/carddisp.pl?gene=ABCC1
LAMP1	Lysosomal Associated Membrane Protein 1	Protein Coding	45	GC13P113297	7.43322	https://www.genecards.org/cgi-bin/carddisp.pl?gene=LAMP1
NRF1	Nuclear Respiratory Factor 1	Protein Coding	46	GC07P129611	7.41989	https://www.genecards.org/cgi-bin/carddisp.pl?gene=NRF1
OXCT1	3-Oxoacid CoA-Transferase 1	Protein Coding	47	GC05M041732	7.41342	https://www.genecards.org/cgi-bin/carddisp.pl?gene=OXCT1
GC	GC Vitamin D Binding Protein	Protein Coding	47	GC04M071741	7.40928	https://www.genecards.org/cgi-bin/carddisp.pl?gene=GC
ELN	Elastin	Protein Coding	45	GC07P074027	7.39555	https://www.genecards.org/cgi-bin/carddisp.pl?gene=ELN
IDH1	Isocitrate Dehydrogenase (NADP(+)) 1	Protein Coding	56	GC02M208236	7.3942	https://www.genecards.org/cgi-bin/carddisp.pl?gene=IDH1
HAGH	Hydroxyacylglutathione Hydrolase	Protein Coding	44	GC16M001795	7.38645	https://www.genecards.org/cgi-bin/carddisp.pl?gene=HAGH
NDUFB9	NADH:Ubiquinone Oxidoreductase Subunit B9	Protein Coding	46	GC08P124539	7.3785	https://www.genecards.org/cgi-bin/carddisp.pl?gene=NDUFB9
HRAS	HRas Proto-Oncogene, GTPase	Protein Coding	55	GC11M003889	7.37017	https://www.genecards.org/cgi-bin/carddisp.pl?gene=HRAS
AGT	Angiotensinogen	Protein Coding	52	GC01M230702	7.36885	https://www.genecards.org/cgi-bin/carddisp.pl?gene=AGT
GSTA1	Glutathione S-Transferase Alpha 1	Protein Coding	44	GC06M052791	7.36751	https://www.genecards.org/cgi-bin/carddisp.pl?gene=GSTA1
RAD51	RAD51 Recombinase	Protein Coding	54	GC15P040694	7.36582	https://www.genecards.org/cgi-bin/carddisp.pl?gene=RAD51
PPAT	Phosphoribosyl Pyrophosphate Amidotransferase	Protein Coding	47	GC04M056393	7.36411	https://www.genecards.org/cgi-bin/carddisp.pl?gene=PPAT
PLOD1	Procollagen-Lysine,2-Oxoglutarate 5-Dioxygenase 1	Protein Coding	47	GC01P011934	7.36405	https://www.genecards.org/cgi-bin/carddisp.pl?gene=PLOD1
ANGPTL8	Angiopoietin Like 8	Protein Coding	33	GC19P011238	7.36195	https://www.genecards.org/cgi-bin/carddisp.pl?gene=ANGPTL8
TKT	Transketolase	Protein Coding	48	GC03M053224	7.35368	https://www.genecards.org/cgi-bin/carddisp.pl?gene=TKT
SLC5A1	Solute Carrier Family 5 Member 1	Protein Coding	51	GC22P032043	7.34695	https://www.genecards.org/cgi-bin/carddisp.pl?gene=SLC5A1
NAT1	N-Acetyltransferase 1	Protein Coding	45	GC08P018179	7.3318	https://www.genecards.org/cgi-bin/carddisp.pl?gene=NAT1
APOH	Apolipoprotein H	Protein Coding	47	GC17M066212	7.33004	https://www.genecards.org/cgi-bin/carddisp.pl?gene=APOH
RPE65	Retinoid Isomerohydrolase RPE65	Protein Coding	47	GC01M068428	7.32963	https://www.genecards.org/cgi-bin/carddisp.pl?gene=RPE65
MAPK14	Mitogen-Activated Protein Kinase 14	Protein Coding	54	GC06P087896	7.32791	https://www.genecards.org/cgi-bin/carddisp.pl?gene=MAPK14
ARSB	Arylsulfatase B	Protein Coding	49	GC05M078777	7.32109	https://www.genecards.org/cgi-bin/carddisp.pl?gene=ARSB
MEN1	Menin 1	Protein Coding	47	GC11M064803	7.30571	https://www.genecards.org/cgi-bin/carddisp.pl?gene=MEN1
UGT1A5	UDP Glucuronosyltransferase Family 1 Member A5	Protein Coding	38	GC02P233712	7.30231	https://www.genecards.org/cgi-bin/carddisp.pl?gene=UGT1A5
PHKA1	Phosphorylase Kinase Regulatory Subunit Alpha 1	Protein Coding	44	GC0XM072578	7.29303	https://www.genecards.org/cgi-bin/carddisp.pl?gene=PHKA1
SLC5A2	Solute Carrier Family 5 Member 2	Protein Coding	50	GC16P041978	7.28267	https://www.genecards.org/cgi-bin/carddisp.pl?gene=SLC5A2
FIG4	FIG4 Phosphoinositide 5-Phosphatase	Protein Coding	47	GC06P109691	7.28145	https://www.genecards.org/cgi-bin/carddisp.pl?gene=FIG4
GPD1	Glycerol-3-Phosphate Dehydrogenase 1	Protein Coding	47	GC12P050123	7.25604	https://www.genecards.org/cgi-bin/carddisp.pl?gene=GPD1
AR	Androgen Receptor	Protein Coding	54	GC0XP067544	7.24609	https://www.genecards.org/cgi-bin/carddisp.pl?gene=AR
WFS1	Wolframin ER Transmembrane Glycoprotein	Protein Coding	49	GC04P006260	7.24441	https://www.genecards.org/cgi-bin/carddisp.pl?gene=WFS1
PHEX	Phosphate Regulating Endopeptidase X-Linked	Protein Coding	45	GC0XP022032	7.24383	https://www.genecards.org/cgi-bin/carddisp.pl?gene=PHEX
TXN	Thioredoxin	Protein Coding	48	GC09M110243	7.23486	https://www.genecards.org/cgi-bin/carddisp.pl?gene=TXN
SFXN1	Sideroflexin 1	Protein Coding	41	GC05P175477	7.23223	https://www.genecards.org/cgi-bin/carddisp.pl?gene=SFXN1
TBXAS1	Thromboxane A Synthase 1	Protein Coding	52	GC07P139777	7.23139	https://www.genecards.org/cgi-bin/carddisp.pl?gene=TBXAS1
PEX7	Peroxisomal Biogenesis Factor 7	Protein Coding	46	GC06P136822	7.22962	https://www.genecards.org/cgi-bin/carddisp.pl?gene=PEX7
NFE2	Nuclear Factor, Erythroid 2	Protein Coding	43	GC12M054292	7.2276	https://www.genecards.org/cgi-bin/carddisp.pl?gene=NFE2
HAAO	3-Hydroxyanthranilate 3,4-Dioxygenase	Protein Coding	47	GC02M042767	7.22345	https://www.genecards.org/cgi-bin/carddisp.pl?gene=HAAO
ALDH3A1	Aldehyde Dehydrogenase 3 Family Member A1	Protein Coding	47	GC17M019737	7.21973	https://www.genecards.org/cgi-bin/carddisp.pl?gene=ALDH3A1
AP1S2	Adaptor Related Protein Complex 1 Subunit Sigma 2	Protein Coding	44	GC0XM015825	7.21046	https://www.genecards.org/cgi-bin/carddisp.pl?gene=AP1S2
MIR29C	MicroRNA 29c	RNA Gene	20	GC01M207802	7.20391	https://www.genecards.org/cgi-bin/carddisp.pl?gene=MIR29C
MIR125A	MicroRNA 125a	RNA Gene	24	GC19P070321	7.19941	https://www.genecards.org/cgi-bin/carddisp.pl?gene=MIR125A
CDK4	Cyclin Dependent Kinase 4	Protein Coding	56	GC12M057752	7.18051	https://www.genecards.org/cgi-bin/carddisp.pl?gene=CDK4
NDUFA9	NADH:Ubiquinone Oxidoreductase Subunit A9	Protein Coding	46	GC12P004649	7.17628	https://www.genecards.org/cgi-bin/carddisp.pl?gene=NDUFA9
CCK	Cholecystokinin	Protein Coding	44	GC03M042274	7.17165	https://www.genecards.org/cgi-bin/carddisp.pl?gene=CCK
FCGRT	Fc Gamma Receptor And Transporter	Protein Coding	46	GC19P049506	7.16284	https://www.genecards.org/cgi-bin/carddisp.pl?gene=FCGRT
POLR1C	RNA Polymerase I And III Subunit C	Protein Coding	47	GC06P087985	7.15685	https://www.genecards.org/cgi-bin/carddisp.pl?gene=POLR1C
HBG1	Hemoglobin Subunit Gamma 1	Protein Coding	42	GC11M006668	7.15583	https://www.genecards.org/cgi-bin/carddisp.pl?gene=HBG1
PPCDC	Phosphopantothenoylcysteine Decarboxylase	Protein Coding	43	GC15P075023	7.15377	https://www.genecards.org/cgi-bin/carddisp.pl?gene=PPCDC
BCAT2	Branched Chain Amino Acid Transaminase 2	Protein Coding	48	GC19M048795	7.14285	https://www.genecards.org/cgi-bin/carddisp.pl?gene=BCAT2
HSD17B4	Hydroxysteroid 17-Beta Dehydrogenase 4	Protein Coding	49	GC05P119452	7.13831	https://www.genecards.org/cgi-bin/carddisp.pl?gene=HSD17B4
CYP2F1	Cytochrome P450 Family 2 Subfamily F Member 1	Protein Coding	43	GC19P041114	7.1332	https://www.genecards.org/cgi-bin/carddisp.pl?gene=CYP2F1
LPIN2	Lipin 2	Protein Coding	45	GC18M003266	7.13185	https://www.genecards.org/cgi-bin/carddisp.pl?gene=LPIN2
SERPINC1	Serpin Family C Member 1	Protein Coding	52	GC01M174593	7.1263	https://www.genecards.org/cgi-bin/carddisp.pl?gene=SERPINC1
CD38	CD38 Molecule	Protein Coding	49	GC04P018711	7.12314	https://www.genecards.org/cgi-bin/carddisp.pl?gene=CD38
MME	Membrane Metalloendopeptidase	Protein Coding	53	GC03P155024	7.1223	https://www.genecards.org/cgi-bin/carddisp.pl?gene=MME
HSPA8	Heat Shock Protein Family A (Hsp70) Member 8	Protein Coding	51	GC11M123057	7.11682	https://www.genecards.org/cgi-bin/carddisp.pl?gene=HSPA8
LARS2	Leucyl-TRNA Synthetase 2, Mitochondrial	Protein Coding	47	GC03P046955	7.10464	https://www.genecards.org/cgi-bin/carddisp.pl?gene=LARS2
MIR106B	MicroRNA 106b	RNA Gene	23	GC07M102068	7.09956	https://www.genecards.org/cgi-bin/carddisp.pl?gene=MIR106B
HLA-DRB1	Major Histocompatibility Complex, Class II, DR Beta 1	Protein Coding	50	GC06M069255	7.09276	https://www.genecards.org/cgi-bin/carddisp.pl?gene=HLA-DRB1
LPO	Lactoperoxidase	Protein Coding	42	GC17P058218	7.09126	https://www.genecards.org/cgi-bin/carddisp.pl?gene=LPO
GATAD1	GATA Zinc Finger Domain Containing 1	Protein Coding	39	GC07P092447	7.08361	https://www.genecards.org/cgi-bin/carddisp.pl?gene=GATAD1
STAT1	Signal Transducer And Activator Of Transcription 1	Protein Coding	55	GC02M190908	7.08147	https://www.genecards.org/cgi-bin/carddisp.pl?gene=STAT1
CD59	CD59 Molecule (CD59 Blood Group)	Protein Coding	48	GC11M033704	7.06573	https://www.genecards.org/cgi-bin/carddisp.pl?gene=CD59
NDRG1	N-Myc Downstream Regulated 1	Protein Coding	48	GC08M133237	7.06274	https://www.genecards.org/cgi-bin/carddisp.pl?gene=NDRG1
PEX19	Peroxisomal Biogenesis Factor 19	Protein Coding	45	GC01M160276	7.05404	https://www.genecards.org/cgi-bin/carddisp.pl?gene=PEX19
CD163	CD163 Molecule	Protein Coding	47	GC12M007923	7.0526	https://www.genecards.org/cgi-bin/carddisp.pl?gene=CD163
SLC30A8	Solute Carrier Family 30 Member 8	Protein Coding	44	GC08P116950	7.05056	https://www.genecards.org/cgi-bin/carddisp.pl?gene=SLC30A8
HSPD1	Heat Shock Protein Family D (Hsp60) Member 1	Protein Coding	51	GC02M197486	7.04622	https://www.genecards.org/cgi-bin/carddisp.pl?gene=HSPD1
IGF2BP2	Insulin Like Growth Factor 2 MRNA Binding Protein 2	Protein Coding	47	GC03M185643	7.04604	https://www.genecards.org/cgi-bin/carddisp.pl?gene=IGF2BP2
CYP2U1	Cytochrome P450 Family 2 Subfamily U Member 1	Protein Coding	46	GC04P107931	7.04409	https://www.genecards.org/cgi-bin/carddisp.pl?gene=CYP2U1
PEX11B	Peroxisomal Biogenesis Factor 11 Beta	Protein Coding	41	GC01M145911	7.0373	https://www.genecards.org/cgi-bin/carddisp.pl?gene=PEX11B
SLPI	Secretory Leukocyte Peptidase Inhibitor	Protein Coding	42	GC20M045252	7.03471	https://www.genecards.org/cgi-bin/carddisp.pl?gene=SLPI
MMP3	Matrix Metallopeptidase 3	Protein Coding	53	GC11M102835	7.03178	https://www.genecards.org/cgi-bin/carddisp.pl?gene=MMP3
MIR193B	MicroRNA 193b	RNA Gene	23	GC16P014307	7.02008	https://www.genecards.org/cgi-bin/carddisp.pl?gene=MIR193B
ITGB3	Integrin Subunit Beta 3	Protein Coding	55	GC17P058846	7.01936	https://www.genecards.org/cgi-bin/carddisp.pl?gene=ITGB3
PRKCB	Protein Kinase C Beta	Protein Coding	50	GC16P024412	7.01871	https://www.genecards.org/cgi-bin/carddisp.pl?gene=PRKCB
ASPH	Aspartate Beta-Hydroxylase	Protein Coding	45	GC08M061500	7.00493	https://www.genecards.org/cgi-bin/carddisp.pl?gene=ASPH
DRD2	Dopamine Receptor D2	Protein Coding	52	GC11M113409	7.00388	https://www.genecards.org/cgi-bin/carddisp.pl?gene=DRD2
HBS1L	HBS1 Like Translational GTPase	Protein Coding	42	GC06M134960	7.00179	https://www.genecards.org/cgi-bin/carddisp.pl?gene=HBS1L
UQCC2	Ubiquinol-Cytochrome C Reductase Complex Assembly Factor 2	Protein Coding	39	GC06M033694	6.99527	https://www.genecards.org/cgi-bin/carddisp.pl?gene=UQCC2
FGFR1	Fibroblast Growth Factor Receptor 1	Protein Coding	59	GC08M038400	6.99138	https://www.genecards.org/cgi-bin/carddisp.pl?gene=FGFR1
FGFR4	Fibroblast Growth Factor Receptor 4	Protein Coding	55	GC05P177086	6.9882	https://www.genecards.org/cgi-bin/carddisp.pl?gene=FGFR4
SLC10A1	Solute Carrier Family 10 Member 1	Protein Coding	46	GC14M069775	6.98561	https://www.genecards.org/cgi-bin/carddisp.pl?gene=SLC10A1
GAST	Gastrin	Protein Coding	41	GC17P041712	6.96507	https://www.genecards.org/cgi-bin/carddisp.pl?gene=GAST
MLXIPL	MLX Interacting Protein Like	Protein Coding	45	GC07M073593	6.96167	https://www.genecards.org/cgi-bin/carddisp.pl?gene=MLXIPL
MIR192	MicroRNA 192	RNA Gene	23	GC11M064891	6.95416	https://www.genecards.org/cgi-bin/carddisp.pl?gene=MIR192
ALPP	Alkaline Phosphatase, Placental	Protein Coding	47	GC02P232378	6.94832	https://www.genecards.org/cgi-bin/carddisp.pl?gene=ALPP
IRF1	Interferon Regulatory Factor 1	Protein Coding	49	GC05M132440	6.94765	https://www.genecards.org/cgi-bin/carddisp.pl?gene=IRF1
OTUD5	OTU Deubiquitinase 5	Protein Coding	41	GC0XM048922	6.94465	https://www.genecards.org/cgi-bin/carddisp.pl?gene=OTUD5
F9	Coagulation Factor IX	Protein Coding	50	GC0XP139530	6.93775	https://www.genecards.org/cgi-bin/carddisp.pl?gene=F9
IMMT	Inner Membrane Mitochondrial Protein	Protein Coding	43	GC02M086144	6.93637	https://www.genecards.org/cgi-bin/carddisp.pl?gene=IMMT
SLC48A1	Solute Carrier Family 48 Member 1	Protein Coding	36	GC12P047753	6.93548	https://www.genecards.org/cgi-bin/carddisp.pl?gene=SLC48A1
HEPHL1	Hephaestin Like 1	Protein Coding	41	GC11P094021	6.93009	https://www.genecards.org/cgi-bin/carddisp.pl?gene=HEPHL1
SULT2A1	Sulfotransferase Family 2A Member 1	Protein Coding	46	GC19M047870	6.9212	https://www.genecards.org/cgi-bin/carddisp.pl?gene=SULT2A1
PYY	Peptide YY	Protein Coding	45	GC17M043952	6.90634	https://www.genecards.org/cgi-bin/carddisp.pl?gene=PYY
ALG1	ALG1 Chitobiosyldiphosphodolichol Beta-Mannosyltransferase	Protein Coding	47	GC16P005033	6.89479	https://www.genecards.org/cgi-bin/carddisp.pl?gene=ALG1
SHMT2	Serine Hydroxymethyltransferase 2	Protein Coding	48	GC12P057229	6.89477	https://www.genecards.org/cgi-bin/carddisp.pl?gene=SHMT2
CDO1	Cysteine Dioxygenase Type 1	Protein Coding	43	GC05M115804	6.88534	https://www.genecards.org/cgi-bin/carddisp.pl?gene=CDO1
TPH2	Tryptophan Hydroxylase 2	Protein Coding	51	GC12P071938	6.8833	https://www.genecards.org/cgi-bin/carddisp.pl?gene=TPH2
NPC2	NPC Intracellular Cholesterol Transporter 2	Protein Coding	46	GC14M074476	6.8819	https://www.genecards.org/cgi-bin/carddisp.pl?gene=NPC2
SI	Sucrase-Isomaltase	Protein Coding	47	GC03M164978	6.88151	https://www.genecards.org/cgi-bin/carddisp.pl?gene=SI
STX3	Syntaxin 3	Protein Coding	44	GC11P059713	6.87994	https://www.genecards.org/cgi-bin/carddisp.pl?gene=STX3
MIR30E	MicroRNA 30e	RNA Gene	25	GC01P040754	6.87608	https://www.genecards.org/cgi-bin/carddisp.pl?gene=MIR30E
SERPINA7	Serpin Family A Member 7	Protein Coding	43	GC0XM106032	6.87366	https://www.genecards.org/cgi-bin/carddisp.pl?gene=SERPINA7
CHMP2B	Charged Multivesicular Body Protein 2B	Protein Coding	46	GC03P087227	6.87081	https://www.genecards.org/cgi-bin/carddisp.pl?gene=CHMP2B
PEX16	Peroxisomal Biogenesis Factor 16	Protein Coding	41	GC11M096687	6.86909	https://www.genecards.org/cgi-bin/carddisp.pl?gene=PEX16
OPA1	OPA1 Mitochondrial Dynamin Like GTPase	Protein Coding	47	GC03P193594	6.86745	https://www.genecards.org/cgi-bin/carddisp.pl?gene=OPA1
DNAJC24	DnaJ Heat Shock Protein Family (Hsp40) Member C24	Protein Coding	35	GC11P031369	6.8662	https://www.genecards.org/cgi-bin/carddisp.pl?gene=DNAJC24
TTPA	Alpha Tocopherol Transfer Protein	Protein Coding	43	GC08M063048	6.8521	https://www.genecards.org/cgi-bin/carddisp.pl?gene=TTPA
MIR141	MicroRNA 141	RNA Gene	23	GC12P022385	6.85042	https://www.genecards.org/cgi-bin/carddisp.pl?gene=MIR141
TFAM	Transcription Factor A, Mitochondrial	Protein Coding	46	GC10P058385	6.84892	https://www.genecards.org/cgi-bin/carddisp.pl?gene=TFAM
TMEM70	Transmembrane Protein 70	Protein Coding	41	GC08P073972	6.84843	https://www.genecards.org/cgi-bin/carddisp.pl?gene=TMEM70
DECR1	2,4-Dienoyl-CoA Reductase 1	Protein Coding	43	GC08P090001	6.84811	https://www.genecards.org/cgi-bin/carddisp.pl?gene=DECR1
CYP26C1	Cytochrome P450 Family 26 Subfamily C Member 1	Protein Coding	45	GC10P093060	6.84497	https://www.genecards.org/cgi-bin/carddisp.pl?gene=CYP26C1
PPP1CA	Protein Phosphatase 1 Catalytic Subunit Alpha	Protein Coding	50	GC11M097161	6.83652	https://www.genecards.org/cgi-bin/carddisp.pl?gene=PPP1CA
NDUFC2	NADH:Ubiquinone Oxidoreductase Subunit C2	Protein Coding	43	GC11M078068	6.83563	https://www.genecards.org/cgi-bin/carddisp.pl?gene=NDUFC2
DNMT3A	DNA Methyltransferase 3 Alpha	Protein Coding	54	GC02M025228	6.82752	https://www.genecards.org/cgi-bin/carddisp.pl?gene=DNMT3A
CYP2D7	Cytochrome P450 Family 2 Subfamily D Member 7 (Gene/Pseudogene)	Protein Coding	26	GC22M059449	6.82441	https://www.genecards.org/cgi-bin/carddisp.pl?gene=CYP2D7
MIR203A	MicroRNA 203a	RNA Gene	23	GC14P110181	6.82306	https://www.genecards.org/cgi-bin/carddisp.pl?gene=MIR203A
SPINT2	Serine Peptidase Inhibitor, Kunitz Type 2	Protein Coding	45	GC19P038244	6.82219	https://www.genecards.org/cgi-bin/carddisp.pl?gene=SPINT2
PFKL	Phosphofructokinase, Liver Type	Protein Coding	48	GC21P044300	6.81841	https://www.genecards.org/cgi-bin/carddisp.pl?gene=PFKL
FOXO1	Forkhead Box O1	Protein Coding	51	GC13M040555	6.80352	https://www.genecards.org/cgi-bin/carddisp.pl?gene=FOXO1
TMEM199	Transmembrane Protein 199	Protein Coding	37	GC17P057770	6.79917	https://www.genecards.org/cgi-bin/carddisp.pl?gene=TMEM199
ACTA1	Actin Alpha 1, Skeletal Muscle	Protein Coding	51	GC01M229584	6.79607	https://www.genecards.org/cgi-bin/carddisp.pl?gene=ACTA1
RORA	RAR Related Orphan Receptor A	Protein Coding	50	GC15M060488	6.79382	https://www.genecards.org/cgi-bin/carddisp.pl?gene=RORA
LRP1	LDL Receptor Related Protein 1	Protein Coding	50	GC12P057128	6.78736	https://www.genecards.org/cgi-bin/carddisp.pl?gene=LRP1
MET	MET Proto-Oncogene, Receptor Tyrosine Kinase	Protein Coding	56	GC07P116672	6.77612	https://www.genecards.org/cgi-bin/carddisp.pl?gene=MET
SULT1A2	Sulfotransferase Family 1A Member 2	Protein Coding	44	GC16M028591	6.77385	https://www.genecards.org/cgi-bin/carddisp.pl?gene=SULT1A2
FPGS	Folylpolyglutamate Synthase	Protein Coding	44	GC09P127794	6.76797	https://www.genecards.org/cgi-bin/carddisp.pl?gene=FPGS
RPTOR	Regulatory Associated Protein Of MTOR Complex 1	Protein Coding	47	GC17P080544	6.76439	https://www.genecards.org/cgi-bin/carddisp.pl?gene=RPTOR
COQ7	Coenzyme Q7, Hydroxylase	Protein Coding	45	GC16P019067	6.7622	https://www.genecards.org/cgi-bin/carddisp.pl?gene=COQ7
GAD1	Glutamate Decarboxylase 1	Protein Coding	52	GC02P170813	6.76054	https://www.genecards.org/cgi-bin/carddisp.pl?gene=GAD1
ELP3	Elongator Acetyltransferase Complex Subunit 3	Protein Coding	44	GC08P028089	6.75724	https://www.genecards.org/cgi-bin/carddisp.pl?gene=ELP3
CYP39A1	Cytochrome P450 Family 39 Subfamily A Member 1	Protein Coding	42	GC06M046549	6.75698	https://www.genecards.org/cgi-bin/carddisp.pl?gene=CYP39A1
HSPA4	Heat Shock Protein Family A (Hsp70) Member 4	Protein Coding	45	GC05P133051	6.75157	https://www.genecards.org/cgi-bin/carddisp.pl?gene=HSPA4
PEX26	Peroxisomal Biogenesis Factor 26	Protein Coding	42	GC22P039676	6.74418	https://www.genecards.org/cgi-bin/carddisp.pl?gene=PEX26
PTPN11	Protein Tyrosine Phosphatase Non-Receptor Type 11	Protein Coding	55	GC12P112418	6.74089	https://www.genecards.org/cgi-bin/carddisp.pl?gene=PTPN11
PCBP1	Poly(RC) Binding Protein 1	Protein Coding	44	GC02P070087	6.74071	https://www.genecards.org/cgi-bin/carddisp.pl?gene=PCBP1
EPG5	Ectopic P-Granules 5 Autophagy Tethering Factor	Protein Coding	41	GC18M045800	6.73713	https://www.genecards.org/cgi-bin/carddisp.pl?gene=EPG5
MIR181A2	MicroRNA 181a-2	RNA Gene	22	GC09P124692	6.7327	https://www.genecards.org/cgi-bin/carddisp.pl?gene=MIR181A2
EDN1	Endothelin 1	Protein Coding	51	GC06P012256	6.73011	https://www.genecards.org/cgi-bin/carddisp.pl?gene=EDN1
CSN1S1	Casein Alpha S1	Protein Coding	38	GC04P069932	6.72203	https://www.genecards.org/cgi-bin/carddisp.pl?gene=CSN1S1
BRAF	B-Raf Proto-Oncogene, Serine/Threonine Kinase	Protein Coding	55	GC07M140740	6.72077	https://www.genecards.org/cgi-bin/carddisp.pl?gene=BRAF
ITGB1	Integrin Subunit Beta 1	Protein Coding	53	GC10M033391	6.71844	https://www.genecards.org/cgi-bin/carddisp.pl?gene=ITGB1
LALBA	Lactalbumin Alpha	Protein Coding	41	GC12M048567	6.712	https://www.genecards.org/cgi-bin/carddisp.pl?gene=LALBA
SLC5A5	Solute Carrier Family 5 Member 5	Protein Coding	47	GC19P069322	6.70281	https://www.genecards.org/cgi-bin/carddisp.pl?gene=SLC5A5
PPP1CC	Protein Phosphatase 1 Catalytic Subunit Gamma	Protein Coding	47	GC12M110709	6.69956	https://www.genecards.org/cgi-bin/carddisp.pl?gene=PPP1CC
MIR483	MicroRNA 483	RNA Gene	22	GC11M004005	6.69873	https://www.genecards.org/cgi-bin/carddisp.pl?gene=MIR483
KNG1	Kininogen 1	Protein Coding	50	GC03P186717	6.6974	https://www.genecards.org/cgi-bin/carddisp.pl?gene=KNG1
LIPT1	Lipoyltransferase 1	Protein Coding	43	GC02P099197	6.69688	https://www.genecards.org/cgi-bin/carddisp.pl?gene=LIPT1
PTHLH	Parathyroid Hormone Like Hormone	Protein Coding	48	GC12M027959	6.69545	https://www.genecards.org/cgi-bin/carddisp.pl?gene=PTHLH
IFNGR1	Interferon Gamma Receptor 1	Protein Coding	53	GC06M137197	6.69462	https://www.genecards.org/cgi-bin/carddisp.pl?gene=IFNGR1
EGFR	Epidermal Growth Factor Receptor	Protein Coding	58	GC07P055019	6.68247	https://www.genecards.org/cgi-bin/carddisp.pl?gene=EGFR
KRT18	Keratin 18	Protein Coding	51	GC12P052948	6.6807	https://www.genecards.org/cgi-bin/carddisp.pl?gene=KRT18
TUBB1	Tubulin Beta 1 Class VI	Protein Coding	49	GC20P059020	6.67871	https://www.genecards.org/cgi-bin/carddisp.pl?gene=TUBB1
SFXN4	Sideroflexin 4	Protein Coding	42	GC10M119140	6.66749	https://www.genecards.org/cgi-bin/carddisp.pl?gene=SFXN4
SLC39A13	Solute Carrier Family 39 Member 13	Protein Coding	44	GC11P047407	6.6646	https://www.genecards.org/cgi-bin/carddisp.pl?gene=SLC39A13
MARS1	Methionyl-TRNA Synthetase 1	Protein Coding	47	GC12P057476	6.66385	https://www.genecards.org/cgi-bin/carddisp.pl?gene=MARS1
DCTN1	Dynactin Subunit 1	Protein Coding	49	GC02M074361	6.65704	https://www.genecards.org/cgi-bin/carddisp.pl?gene=DCTN1
IFNA2	Interferon Alpha 2	Protein Coding	45	GC09M021384	6.64744	https://www.genecards.org/cgi-bin/carddisp.pl?gene=IFNA2
ACY1	Aminoacylase 1	Protein Coding	48	GC03P051983	6.64486	https://www.genecards.org/cgi-bin/carddisp.pl?gene=ACY1
SRD5A1	Steroid 5 Alpha-Reductase 1	Protein Coding	47	GC05P006633	6.63783	https://www.genecards.org/cgi-bin/carddisp.pl?gene=SRD5A1
NARS2	Asparaginyl-TRNA Synthetase 2, Mitochondrial	Protein Coding	46	GC11M078435	6.63501	https://www.genecards.org/cgi-bin/carddisp.pl?gene=NARS2
TYR	Tyrosinase	Protein Coding	53	GC11P089177	6.6335	https://www.genecards.org/cgi-bin/carddisp.pl?gene=TYR
GFM1	G Elongation Factor Mitochondrial 1	Protein Coding	47	GC03P158644	6.63204	https://www.genecards.org/cgi-bin/carddisp.pl?gene=GFM1
PIEZO2	Piezo Type Mechanosensitive Ion Channel Component 2	Protein Coding	39	GC18M010670	6.62007	https://www.genecards.org/cgi-bin/carddisp.pl?gene=PIEZO2
SAR1B	Secretion Associated Ras Related GTPase 1B	Protein Coding	45	GC05M134601	6.61703	https://www.genecards.org/cgi-bin/carddisp.pl?gene=SAR1B
SNAP25	Synaptosome Associated Protein 25	Protein Coding	51	GC20P010189	6.59696	https://www.genecards.org/cgi-bin/carddisp.pl?gene=SNAP25
ERBB2	Erb-B2 Receptor Tyrosine Kinase 2	Protein Coding	58	GC17P039687	6.594	https://www.genecards.org/cgi-bin/carddisp.pl?gene=ERBB2
ACHE	Acetylcholinesterase (Cartwright Blood Group)	Protein Coding	48	GC07M100889	6.58832	https://www.genecards.org/cgi-bin/carddisp.pl?gene=ACHE
GBA2	Glucosylceramidase Beta 2	Protein Coding	43	GC09M035736	6.58489	https://www.genecards.org/cgi-bin/carddisp.pl?gene=GBA2
NLRP3	NLR Family Pyrin Domain Containing 3	Protein Coding	50	GC01P247415	6.58428	https://www.genecards.org/cgi-bin/carddisp.pl?gene=NLRP3
SLC2A3	Solute Carrier Family 2 Member 3	Protein Coding	50	GC12M007919	6.58309	https://www.genecards.org/cgi-bin/carddisp.pl?gene=SLC2A3
MIR182	MicroRNA 182	RNA Gene	23	GC07M129770	6.58105	https://www.genecards.org/cgi-bin/carddisp.pl?gene=MIR182
MIR195	MicroRNA 195	RNA Gene	23	GC17M007018	6.57967	https://www.genecards.org/cgi-bin/carddisp.pl?gene=MIR195
CD34	CD34 Molecule	Protein Coding	48	GC01M207880	6.57745	https://www.genecards.org/cgi-bin/carddisp.pl?gene=CD34
ABCB8	ATP Binding Cassette Subfamily B Member 8	Protein Coding	43	GC07P151028	6.56479	https://www.genecards.org/cgi-bin/carddisp.pl?gene=ABCB8
GFPT1	Glutamine--Fructose-6-Phosphate Transaminase 1	Protein Coding	49	GC02M069283	6.55243	https://www.genecards.org/cgi-bin/carddisp.pl?gene=GFPT1
AKR1C1	Aldo-Keto Reductase Family 1 Member C1	Protein Coding	45	GC10P004963	6.55188	https://www.genecards.org/cgi-bin/carddisp.pl?gene=AKR1C1
IL6R	Interleukin 6 Receptor	Protein Coding	53	GC01P154405	6.54997	https://www.genecards.org/cgi-bin/carddisp.pl?gene=IL6R
CDC73	Cell Division Cycle 73	Protein Coding	48	GC01P193121	6.54369	https://www.genecards.org/cgi-bin/carddisp.pl?gene=CDC73
SLC33A1	Solute Carrier Family 33 Member 1	Protein Coding	46	GC03M155821	6.53692	https://www.genecards.org/cgi-bin/carddisp.pl?gene=SLC33A1
THAP1	THAP Domain Containing 1	Protein Coding	42	GC08M042836	6.53083	https://www.genecards.org/cgi-bin/carddisp.pl?gene=THAP1
MAP1LC3A	Microtubule Associated Protein 1 Light Chain 3 Alpha	Protein Coding	43	GC20P034546	6.52779	https://www.genecards.org/cgi-bin/carddisp.pl?gene=MAP1LC3A
TYW1	TRNA-YW Synthesizing Protein 1 Homolog	Protein Coding	40	GC07P066995	6.52582	https://www.genecards.org/cgi-bin/carddisp.pl?gene=TYW1
PIR	Pirin	Protein Coding	40	GC0XM015402	6.52228	https://www.genecards.org/cgi-bin/carddisp.pl?gene=PIR
EGF	Epidermal Growth Factor	Protein Coding	54	GC04P109912	6.50719	https://www.genecards.org/cgi-bin/carddisp.pl?gene=EGF
EIF2S1	Eukaryotic Translation Initiation Factor 2 Subunit Alpha	Protein Coding	46	GC14P067359	6.50566	https://www.genecards.org/cgi-bin/carddisp.pl?gene=EIF2S1
TKFC	Triokinase And FMN Cyclase	Protein Coding	44	GC11P061334	6.49874	https://www.genecards.org/cgi-bin/carddisp.pl?gene=TKFC
CDKN1A	Cyclin Dependent Kinase Inhibitor 1A	Protein Coding	51	GC06P087904	6.49631	https://www.genecards.org/cgi-bin/carddisp.pl?gene=CDKN1A
GAL	Galanin And GMAP Prepropeptide	Protein Coding	47	GC11P070671	6.4918	https://www.genecards.org/cgi-bin/carddisp.pl?gene=GAL
PIK3CG	Phosphatidylinositol-4,5-Bisphosphate 3-Kinase Catalytic Subunit Gamma	Protein Coding	50	GC07P106865	6.47466	https://www.genecards.org/cgi-bin/carddisp.pl?gene=PIK3CG
FOS	Fos Proto-Oncogene, AP-1 Transcription Factor Subunit	Protein Coding	52	GC14P075278	6.47304	https://www.genecards.org/cgi-bin/carddisp.pl?gene=FOS
F3	Coagulation Factor III, Tissue Factor	Protein Coding	48	GC01M094599	6.46917	https://www.genecards.org/cgi-bin/carddisp.pl?gene=F3
VCAM1	Vascular Cell Adhesion Molecule 1	Protein Coding	48	GC01P100719	6.46366	https://www.genecards.org/cgi-bin/carddisp.pl?gene=VCAM1
ATG5	Autophagy Related 5	Protein Coding	47	GC06M106045	6.46165	https://www.genecards.org/cgi-bin/carddisp.pl?gene=ATG5
PLG	Plasminogen	Protein Coding	52	GC06P160702	6.46107	https://www.genecards.org/cgi-bin/carddisp.pl?gene=PLG
SPTA1	Spectrin Alpha, Erythrocytic 1	Protein Coding	46	GC01M158610	6.45397	https://www.genecards.org/cgi-bin/carddisp.pl?gene=SPTA1
FBP2	Fructose-Bisphosphatase 2	Protein Coding	45	GC09M094558	6.43881	https://www.genecards.org/cgi-bin/carddisp.pl?gene=FBP2
ATP6AP1	ATPase H+ Transporting Accessory Protein 1	Protein Coding	46	GC0XP154428	6.43497	https://www.genecards.org/cgi-bin/carddisp.pl?gene=ATP6AP1
SGPL1	Sphingosine-1-Phosphate Lyase 1	Protein Coding	48	GC10P070815	6.43413	https://www.genecards.org/cgi-bin/carddisp.pl?gene=SGPL1
ICAM1	Intercellular Adhesion Molecule 1	Protein Coding	53	GC19P010638	6.42768	https://www.genecards.org/cgi-bin/carddisp.pl?gene=ICAM1
GPAM	Glycerol-3-Phosphate Acyltransferase, Mitochondrial	Protein Coding	45	GC10M112148	6.42744	https://www.genecards.org/cgi-bin/carddisp.pl?gene=GPAM
ATP12A	ATPase H+/K+ Transporting Non-Gastric Alpha2 Subunit	Protein Coding	44	GC13P024680	6.42081	https://www.genecards.org/cgi-bin/carddisp.pl?gene=ATP12A
ACSL4	Acyl-CoA Synthetase Long Chain Family Member 4	Protein Coding	48	GC0XM109624	6.42077	https://www.genecards.org/cgi-bin/carddisp.pl?gene=ACSL4
UQCR11	Ubiquinol-Cytochrome C Reductase, Complex III Subunit XI	Protein Coding	37	GC19M001597	6.41885	https://www.genecards.org/cgi-bin/carddisp.pl?gene=UQCR11
ACVR1	Activin A Receptor Type 1	Protein Coding	54	GC02M157736	6.41536	https://www.genecards.org/cgi-bin/carddisp.pl?gene=ACVR1
CDIPT	CDP-Diacylglycerol--Inositol 3-Phosphatidyltransferase	Protein Coding	43	GC16M037765	6.41234	https://www.genecards.org/cgi-bin/carddisp.pl?gene=CDIPT
CASP10	Caspase 10	Protein Coding	50	GC02P201182	6.4104	https://www.genecards.org/cgi-bin/carddisp.pl?gene=CASP10
PPARGC1B	PPARG Coactivator 1 Beta	Protein Coding	39	GC05P149730	6.38411	https://www.genecards.org/cgi-bin/carddisp.pl?gene=PPARGC1B
FGF19	Fibroblast Growth Factor 19	Protein Coding	45	GC11M097243	6.38044	https://www.genecards.org/cgi-bin/carddisp.pl?gene=FGF19
AMACR	Alpha-Methylacyl-CoA Racemase	Protein Coding	47	GC05M033986	6.3804	https://www.genecards.org/cgi-bin/carddisp.pl?gene=AMACR
MIR9-1	MicroRNA 9-1	RNA Gene	22	GC01M156420	6.38036	https://www.genecards.org/cgi-bin/carddisp.pl?gene=MIR9-1
PCBP2	Poly(RC) Binding Protein 2	Protein Coding	44	GC12P053452	6.38027	https://www.genecards.org/cgi-bin/carddisp.pl?gene=PCBP2
PARP1	Poly(ADP-Ribose) Polymerase 1	Protein Coding	53	GC01M226360	6.3789	https://www.genecards.org/cgi-bin/carddisp.pl?gene=PARP1
MIR204	MicroRNA 204	RNA Gene	25	GC09M070809	6.37458	https://www.genecards.org/cgi-bin/carddisp.pl?gene=MIR204
TWNK	Twinkle MtDNA Helicase	Protein Coding	43	GC10P100993	6.37365	https://www.genecards.org/cgi-bin/carddisp.pl?gene=TWNK
RB1CC1	RB1 Inducible Coiled-Coil 1	Protein Coding	44	GC08M052622	6.37126	https://www.genecards.org/cgi-bin/carddisp.pl?gene=RB1CC1
MIF	Macrophage Migration Inhibitory Factor	Protein Coding	50	GC22P023894	6.36016	https://www.genecards.org/cgi-bin/carddisp.pl?gene=MIF
RXRA	Retinoid X Receptor Alpha	Protein Coding	51	GC09P134317	6.35919	https://www.genecards.org/cgi-bin/carddisp.pl?gene=RXRA
RSAD2	Radical S-Adenosyl Methionine Domain Containing 2	Protein Coding	43	GC02P006865	6.35477	https://www.genecards.org/cgi-bin/carddisp.pl?gene=RSAD2
IL1R1	Interleukin 1 Receptor Type 1	Protein Coding	48	GC02P102136	6.34686	https://www.genecards.org/cgi-bin/carddisp.pl?gene=IL1R1
VIM	Vimentin	Protein Coding	53	GC10P017227	6.33884	https://www.genecards.org/cgi-bin/carddisp.pl?gene=VIM
JUN	Jun Proto-Oncogene, AP-1 Transcription Factor Subunit	Protein Coding	50	GC01M058780	6.32996	https://www.genecards.org/cgi-bin/carddisp.pl?gene=JUN
CHKA	Choline Kinase Alpha	Protein Coding	45	GC11M068052	6.32673	https://www.genecards.org/cgi-bin/carddisp.pl?gene=CHKA
THBD	Thrombomodulin	Protein Coding	49	GC20M023026	6.32259	https://www.genecards.org/cgi-bin/carddisp.pl?gene=THBD
CTSD	Cathepsin D	Protein Coding	55	GC11M001752	6.31303	https://www.genecards.org/cgi-bin/carddisp.pl?gene=CTSD
GSK3B	Glycogen Synthase Kinase 3 Beta	Protein Coding	52	GC03M119821	6.31254	https://www.genecards.org/cgi-bin/carddisp.pl?gene=GSK3B
MIR23B	MicroRNA 23b	RNA Gene	22	GC09P095085	6.30643	https://www.genecards.org/cgi-bin/carddisp.pl?gene=MIR23B
PDX1	Pancreatic And Duodenal Homeobox 1	Protein Coding	48	GC13P027921	6.30364	https://www.genecards.org/cgi-bin/carddisp.pl?gene=PDX1
MIR200A	MicroRNA 200a	RNA Gene	22	GC01P004110	6.30045	https://www.genecards.org/cgi-bin/carddisp.pl?gene=MIR200A
LYRM7	LYR Motif Containing 7	Protein Coding	40	GC05P131170	6.29202	https://www.genecards.org/cgi-bin/carddisp.pl?gene=LYRM7
ENO2	Enolase 2	Protein Coding	50	GC12P006913	6.2908	https://www.genecards.org/cgi-bin/carddisp.pl?gene=ENO2
GYPE	Glycophorin E (MNS Blood Group)	Protein Coding	32	GC04M143870	6.28706	https://www.genecards.org/cgi-bin/carddisp.pl?gene=GYPE
PDK3	Pyruvate Dehydrogenase Kinase 3	Protein Coding	48	GC0XP024465	6.27598	https://www.genecards.org/cgi-bin/carddisp.pl?gene=PDK3
ATP6V1A	ATPase H+ Transporting V1 Subunit A	Protein Coding	49	GC03P113747	6.26165	https://www.genecards.org/cgi-bin/carddisp.pl?gene=ATP6V1A
MIR146B	MicroRNA 146b	RNA Gene	23	GC10P102436	6.25211	https://www.genecards.org/cgi-bin/carddisp.pl?gene=MIR146B
SIRT2	Sirtuin 2	Protein Coding	50	GC19M038878	6.25087	https://www.genecards.org/cgi-bin/carddisp.pl?gene=SIRT2
ADH7	Alcohol Dehydrogenase 7 (Class IV), Mu Or Sigma Polypeptide	Protein Coding	45	GC04M099412	6.24888	https://www.genecards.org/cgi-bin/carddisp.pl?gene=ADH7
CRYAA	Crystallin Alpha A	Protein Coding	48	GC21P043169	6.24688	https://www.genecards.org/cgi-bin/carddisp.pl?gene=CRYAA
SARS2	Seryl-TRNA Synthetase 2, Mitochondrial	Protein Coding	47	GC19M067832	6.2409	https://www.genecards.org/cgi-bin/carddisp.pl?gene=SARS2
FURIN	Furin, Paired Basic Amino Acid Cleaving Enzyme	Protein Coding	50	GC15P090868	6.2324	https://www.genecards.org/cgi-bin/carddisp.pl?gene=FURIN
AVP	Arginine Vasopressin	Protein Coding	47	GC20M003082	6.2292	https://www.genecards.org/cgi-bin/carddisp.pl?gene=AVP
LRAT	Lecithin Retinol Acyltransferase	Protein Coding	47	GC04P154626	6.22713	https://www.genecards.org/cgi-bin/carddisp.pl?gene=LRAT
CCDC115	Coiled-Coil Domain Containing 115	Protein Coding	38	GC02M134258	6.22532	https://www.genecards.org/cgi-bin/carddisp.pl?gene=CCDC115
HCRT	Hypocretin Neuropeptide Precursor	Protein Coding	44	GC17M049459	6.21963	https://www.genecards.org/cgi-bin/carddisp.pl?gene=HCRT
MIR335	MicroRNA 335	RNA Gene	22	GC07P130496	6.2186	https://www.genecards.org/cgi-bin/carddisp.pl?gene=MIR335
FADS3	Fatty Acid Desaturase 3	Protein Coding	39	GC11M061873	6.21407	https://www.genecards.org/cgi-bin/carddisp.pl?gene=FADS3
CHUK	Component Of Inhibitor Of Nuclear Factor Kappa B Kinase Complex	Protein Coding	54	GC10M100191	6.20973	https://www.genecards.org/cgi-bin/carddisp.pl?gene=CHUK
PPCS	Phosphopantothenoylcysteine Synthetase	Protein Coding	43	GC01P042456	6.2074	https://www.genecards.org/cgi-bin/carddisp.pl?gene=PPCS
PER2	Period Circadian Regulator 2	Protein Coding	46	GC02M238244	6.20448	https://www.genecards.org/cgi-bin/carddisp.pl?gene=PER2
ATF4	Activating Transcription Factor 4	Protein Coding	47	GC22P039519	6.19227	https://www.genecards.org/cgi-bin/carddisp.pl?gene=ATF4
SGCB	Sarcoglycan Beta	Protein Coding	43	GC04M052019	6.19203	https://www.genecards.org/cgi-bin/carddisp.pl?gene=SGCB
ATG14	Autophagy Related 14	Protein Coding	38	GC14M055366	6.19174	https://www.genecards.org/cgi-bin/carddisp.pl?gene=ATG14
MAT2A	Methionine Adenosyltransferase 2A	Protein Coding	50	GC02P085861	6.18824	https://www.genecards.org/cgi-bin/carddisp.pl?gene=MAT2A
APEX1	Apurinic/Apyrimidinic Endodeoxyribonuclease 1	Protein Coding	47	GC14P020455	6.1848	https://www.genecards.org/cgi-bin/carddisp.pl?gene=APEX1
CYP4F22	Cytochrome P450 Family 4 Subfamily F Member 22	Protein Coding	40	GC19P015508	6.18374	https://www.genecards.org/cgi-bin/carddisp.pl?gene=CYP4F22
RPL11	Ribosomal Protein L11	Protein Coding	51	GC01P023691	6.17862	https://www.genecards.org/cgi-bin/carddisp.pl?gene=RPL11
CARD9	Caspase Recruitment Domain Family Member 9	Protein Coding	45	GC09M136364	6.17572	https://www.genecards.org/cgi-bin/carddisp.pl?gene=CARD9
PFKFB3	6-Phosphofructo-2-Kinase/Fructose-2,6-Biphosphatase 3	Protein Coding	48	GC10P006144	6.17296	https://www.genecards.org/cgi-bin/carddisp.pl?gene=PFKFB3
KRT8	Keratin 8	Protein Coding	50	GC12M052897	6.17256	https://www.genecards.org/cgi-bin/carddisp.pl?gene=KRT8
LIPT2	Lipoyl(Octanoyl) Transferase 2	Protein Coding	36	GC11M097399	6.16869	https://www.genecards.org/cgi-bin/carddisp.pl?gene=LIPT2
KLF1	KLF Transcription Factor 1	Protein Coding	45	GC19M012884	6.16574	https://www.genecards.org/cgi-bin/carddisp.pl?gene=KLF1
MIR142	MicroRNA 142	RNA Gene	23	GC17M058331	6.16372	https://www.genecards.org/cgi-bin/carddisp.pl?gene=MIR142
MTO1	Mitochondrial TRNA Translation Optimization 1	Protein Coding	45	GC06P073461	6.16037	https://www.genecards.org/cgi-bin/carddisp.pl?gene=MTO1
INTS2	Integrator Complex Subunit 2	Protein Coding	37	GC17M061865	6.15584	https://www.genecards.org/cgi-bin/carddisp.pl?gene=INTS2
KARS1	Lysyl-TRNA Synthetase 1	Protein Coding	47	GC16M075774	6.14048	https://www.genecards.org/cgi-bin/carddisp.pl?gene=KARS1
MIR150	MicroRNA 150	RNA Gene	23	GC19M049500	6.13891	https://www.genecards.org/cgi-bin/carddisp.pl?gene=MIR150
NNMT	Nicotinamide N-Methyltransferase	Protein Coding	47	GC11P114257	6.13769	https://www.genecards.org/cgi-bin/carddisp.pl?gene=NNMT
PRPF6	Pre-MRNA Processing Factor 6	Protein Coding	44	GC20P063981	6.13769	https://www.genecards.org/cgi-bin/carddisp.pl?gene=PRPF6
USF1	Upstream Transcription Factor 1	Protein Coding	46	GC01M161039	6.13053	https://www.genecards.org/cgi-bin/carddisp.pl?gene=USF1
PRDX5	Peroxiredoxin 5	Protein Coding	47	GC11P064435	6.12932	https://www.genecards.org/cgi-bin/carddisp.pl?gene=PRDX5
SST	Somatostatin	Protein Coding	43	GC03M187668	6.12913	https://www.genecards.org/cgi-bin/carddisp.pl?gene=SST
GK2	Glycerol Kinase 2	Protein Coding	43	GC04M079406	6.12759	https://www.genecards.org/cgi-bin/carddisp.pl?gene=GK2
ULK1	Unc-51 Like Autophagy Activating Kinase 1	Protein Coding	48	GC12P131894	6.12418	https://www.genecards.org/cgi-bin/carddisp.pl?gene=ULK1
ADI1	Acireductone Dioxygenase 1	Protein Coding	43	GC02M003501	6.12231	https://www.genecards.org/cgi-bin/carddisp.pl?gene=ADI1
SOAT2	Sterol O-Acyltransferase 2	Protein Coding	46	GC12P053103	6.12227	https://www.genecards.org/cgi-bin/carddisp.pl?gene=SOAT2
SLC22A12	Solute Carrier Family 22 Member 12	Protein Coding	47	GC11P064609	6.11864	https://www.genecards.org/cgi-bin/carddisp.pl?gene=SLC22A12
CD44	CD44 Molecule (Indian Blood Group)	Protein Coding	50	GC11P035139	6.11776	https://www.genecards.org/cgi-bin/carddisp.pl?gene=CD44
VWF	Von Willebrand Factor	Protein Coding	51	GC12M005917	6.11617	https://www.genecards.org/cgi-bin/carddisp.pl?gene=VWF
GSTZ1	Glutathione S-Transferase Zeta 1	Protein Coding	44	GC14P077320	6.09991	https://www.genecards.org/cgi-bin/carddisp.pl?gene=GSTZ1
SULT1E1	Sulfotransferase Family 1E Member 1	Protein Coding	45	GC04M069823	6.09485	https://www.genecards.org/cgi-bin/carddisp.pl?gene=SULT1E1
MYB	MYB Proto-Oncogene, Transcription Factor	Protein Coding	51	GC06P135180	6.09321	https://www.genecards.org/cgi-bin/carddisp.pl?gene=MYB
MIR30A	MicroRNA 30a	RNA Gene	22	GC06M071403	6.08769	https://www.genecards.org/cgi-bin/carddisp.pl?gene=MIR30A
FOXRED1	FAD Dependent Oxidoreductase Domain Containing 1	Protein Coding	43	GC11P126269	6.08353	https://www.genecards.org/cgi-bin/carddisp.pl?gene=FOXRED1
CTSB	Cathepsin B	Protein Coding	55	GC08M011842	6.06948	https://www.genecards.org/cgi-bin/carddisp.pl?gene=CTSB
FBXO7	F-Box Protein 7	Protein Coding	45	GC22P032474	6.05654	https://www.genecards.org/cgi-bin/carddisp.pl?gene=FBXO7
KDM4C	Lysine Demethylase 4C	Protein Coding	44	GC09P006720	6.05077	https://www.genecards.org/cgi-bin/carddisp.pl?gene=KDM4C
HKDC1	Hexokinase Domain Containing 1	Protein Coding	43	GC10P069220	6.0431	https://www.genecards.org/cgi-bin/carddisp.pl?gene=HKDC1
SERAC1	Serine Active Site Containing 1	Protein Coding	38	GC06M158109	6.04197	https://www.genecards.org/cgi-bin/carddisp.pl?gene=SERAC1
RHAG	Rh Associated Glycoprotein	Protein Coding	47	GC06M049605	6.04175	https://www.genecards.org/cgi-bin/carddisp.pl?gene=RHAG
ERCC6	ERCC Excision Repair 6, Chromatin Remodeling Factor	Protein Coding	48	GC10M049454	6.03929	https://www.genecards.org/cgi-bin/carddisp.pl?gene=ERCC6
SPTB	Spectrin Beta, Erythrocytic	Protein Coding	44	GC14M064746	6.0379	https://www.genecards.org/cgi-bin/carddisp.pl?gene=SPTB
IL4	Interleukin 4	Protein Coding	49	GC05P132673	6.03652	https://www.genecards.org/cgi-bin/carddisp.pl?gene=IL4
SFXN2	Sideroflexin 2	Protein Coding	41	GC10P102714	6.03063	https://www.genecards.org/cgi-bin/carddisp.pl?gene=SFXN2
SLC17A1	Solute Carrier Family 17 Member 1	Protein Coding	41	GC06M025723	6.02645	https://www.genecards.org/cgi-bin/carddisp.pl?gene=SLC17A1
CYP8B1	Cytochrome P450 Family 8 Subfamily B Member 1	Protein Coding	43	GC03M042856	6.02628	https://www.genecards.org/cgi-bin/carddisp.pl?gene=CYP8B1
DUOX2	Dual Oxidase 2	Protein Coding	47	GC15M045092	6.02204	https://www.genecards.org/cgi-bin/carddisp.pl?gene=DUOX2
ATG2A	Autophagy Related 2A	Protein Coding	40	GC11M097015	6.01819	https://www.genecards.org/cgi-bin/carddisp.pl?gene=ATG2A
GNB1	G Protein Subunit Beta 1	Protein Coding	47	GC01M001785	6.01485	https://www.genecards.org/cgi-bin/carddisp.pl?gene=GNB1
SLC34A3	Solute Carrier Family 34 Member 3	Protein Coding	45	GC09P137230	6.00793	https://www.genecards.org/cgi-bin/carddisp.pl?gene=SLC34A3
ELANE	Elastase, Neutrophil Expressed	Protein Coding	53	GC19P003232	5.998	https://www.genecards.org/cgi-bin/carddisp.pl?gene=ELANE
WIPI1	WD Repeat Domain, Phosphoinositide Interacting 1	Protein Coding	42	GC17M068420	5.99349	https://www.genecards.org/cgi-bin/carddisp.pl?gene=WIPI1
BLOC1S1	Biogenesis Of Lysosomal Organelles Complex 1 Subunit 1	Protein Coding	38	GC12P055924	5.98454	https://www.genecards.org/cgi-bin/carddisp.pl?gene=BLOC1S1
NDUFB10	NADH:Ubiquinone Oxidoreductase Subunit B10	Protein Coding	46	GC16P012682	5.98396	https://www.genecards.org/cgi-bin/carddisp.pl?gene=NDUFB10
OPTN	Optineurin	Protein Coding	46	GC10P013099	5.98335	https://www.genecards.org/cgi-bin/carddisp.pl?gene=OPTN
IFNA1	Interferon Alpha 1	Protein Coding	43	GC09P021601	5.97543	https://www.genecards.org/cgi-bin/carddisp.pl?gene=IFNA1
MIR499A	MicroRNA 499a	RNA Gene	23	GC20P034990	5.97348	https://www.genecards.org/cgi-bin/carddisp.pl?gene=MIR499A
PNPT1	Polyribonucleotide Nucleotidyltransferase 1	Protein Coding	45	GC02M055634	5.96838	https://www.genecards.org/cgi-bin/carddisp.pl?gene=PNPT1
PPT1	Palmitoyl-Protein Thioesterase 1	Protein Coding	49	GC01M040084	5.96668	https://www.genecards.org/cgi-bin/carddisp.pl?gene=PPT1
DVL2	Dishevelled Segment Polarity Protein 2	Protein Coding	47	GC17M007225	5.96419	https://www.genecards.org/cgi-bin/carddisp.pl?gene=DVL2
MTNR1B	Melatonin Receptor 1B	Protein Coding	50	GC11P092969	5.96417	https://www.genecards.org/cgi-bin/carddisp.pl?gene=MTNR1B
MAP2K1	Mitogen-Activated Protein Kinase Kinase 1	Protein Coding	55	GC15P066386	5.95739	https://www.genecards.org/cgi-bin/carddisp.pl?gene=MAP2K1
MAPK10	Mitogen-Activated Protein Kinase 10	Protein Coding	51	GC04M085990	5.95643	https://www.genecards.org/cgi-bin/carddisp.pl?gene=MAPK10
MIR214	MicroRNA 214	RNA Gene	24	GC01M172234	5.94942	https://www.genecards.org/cgi-bin/carddisp.pl?gene=MIR214
ACOT8	Acyl-CoA Thioesterase 8	Protein Coding	41	GC20M045841	5.94519	https://www.genecards.org/cgi-bin/carddisp.pl?gene=ACOT8
PLPBP	Pyridoxal Phosphate Binding Protein	Protein Coding	41	GC08P037763	5.9404	https://www.genecards.org/cgi-bin/carddisp.pl?gene=PLPBP
SLC52A3	Solute Carrier Family 52 Member 3	Protein Coding	44	GC20M000741	5.93976	https://www.genecards.org/cgi-bin/carddisp.pl?gene=SLC52A3
WIPI2	WD Repeat Domain, Phosphoinositide Interacting 2	Protein Coding	44	GC07P005190	5.93896	https://www.genecards.org/cgi-bin/carddisp.pl?gene=WIPI2
MMP2	Matrix Metallopeptidase 2	Protein Coding	55	GC16P055390	5.9335	https://www.genecards.org/cgi-bin/carddisp.pl?gene=MMP2
ENG	Endoglin	Protein Coding	51	GC09M127815	5.9219	https://www.genecards.org/cgi-bin/carddisp.pl?gene=ENG
DPAGT1	Dolichyl-Phosphate N-Acetylglucosaminephosphotransferase 1	Protein Coding	47	GC11M119256	5.91483	https://www.genecards.org/cgi-bin/carddisp.pl?gene=DPAGT1
DNM1	Dynamin 1	Protein Coding	52	GC09P128191	5.914	https://www.genecards.org/cgi-bin/carddisp.pl?gene=DNM1
TRPV6	Transient Receptor Potential Cation Channel Subfamily V Member 6	Protein Coding	50	GC07M142871	5.9105	https://www.genecards.org/cgi-bin/carddisp.pl?gene=TRPV6
RHEB	Ras Homolog, MTORC1 Binding	Protein Coding	51	GC07M151466	5.90523	https://www.genecards.org/cgi-bin/carddisp.pl?gene=RHEB
AGTR1	Angiotensin II Receptor Type 1	Protein Coding	54	GC03P148697	5.90445	https://www.genecards.org/cgi-bin/carddisp.pl?gene=AGTR1
TCN1	Transcobalamin 1	Protein Coding	44	GC11M096828	5.9024	https://www.genecards.org/cgi-bin/carddisp.pl?gene=TCN1
LOC106804612	Hemoglobin Subunit Alpha 2 Recombination Region	Biological Region	4	GC16P013203	5.90187	https://www.genecards.org/cgi-bin/carddisp.pl?gene=LOC106804612
EP300	E1A Binding Protein P300	Protein Coding	54	GC22P041114	5.89463	https://www.genecards.org/cgi-bin/carddisp.pl?gene=EP300
MIR148A	MicroRNA 148a	RNA Gene	23	GC07M025993	5.89257	https://www.genecards.org/cgi-bin/carddisp.pl?gene=MIR148A
KRT7	Keratin 7	Protein Coding	44	GC12P052232	5.89128	https://www.genecards.org/cgi-bin/carddisp.pl?gene=KRT7
EDNRA	Endothelin Receptor Type A	Protein Coding	52	GC04P147480	5.88564	https://www.genecards.org/cgi-bin/carddisp.pl?gene=EDNRA
ABCB4	ATP Binding Cassette Subfamily B Member 4	Protein Coding	50	GC07M087365	5.87722	https://www.genecards.org/cgi-bin/carddisp.pl?gene=ABCB4
FXYD2	FXYD Domain Containing Ion Transport Regulator 2	Protein Coding	45	GC11M117800	5.87336	https://www.genecards.org/cgi-bin/carddisp.pl?gene=FXYD2
CDIN1	CDAN1 Interacting Nuclease 1	Protein Coding	37	GC15P044493	5.86502	https://www.genecards.org/cgi-bin/carddisp.pl?gene=CDIN1
PTPN22	Protein Tyrosine Phosphatase Non-Receptor Type 22	Protein Coding	50	GC01M113813	5.86454	https://www.genecards.org/cgi-bin/carddisp.pl?gene=PTPN22
BACH1	BTB Domain And CNC Homolog 1	Protein Coding	44	GC21P029194	5.86428	https://www.genecards.org/cgi-bin/carddisp.pl?gene=BACH1
D2HGDH	D-2-Hydroxyglutarate Dehydrogenase	Protein Coding	43	GC02P241734	5.86169	https://www.genecards.org/cgi-bin/carddisp.pl?gene=D2HGDH
MIR27B	MicroRNA 27b	RNA Gene	22	GC09P095097	5.86158	https://www.genecards.org/cgi-bin/carddisp.pl?gene=MIR27B
IL2	Interleukin 2	Protein Coding	51	GC04M122451	5.85954	https://www.genecards.org/cgi-bin/carddisp.pl?gene=IL2
RRM1	Ribonucleotide Reductase Catalytic Subunit M1	Protein Coding	51	GC11P004115	5.85871	https://www.genecards.org/cgi-bin/carddisp.pl?gene=RRM1
IAPP	Islet Amyloid Polypeptide	Protein Coding	43	GC12P021354	5.8562	https://www.genecards.org/cgi-bin/carddisp.pl?gene=IAPP
PRKCA	Protein Kinase C Alpha	Protein Coding	53	GC17P066302	5.85614	https://www.genecards.org/cgi-bin/carddisp.pl?gene=PRKCA
RELA	RELA Proto-Oncogene, NF-KB Subunit	Protein Coding	54	GC11M065653	5.85329	https://www.genecards.org/cgi-bin/carddisp.pl?gene=RELA
CRH	Corticotropin Releasing Hormone	Protein Coding	45	GC08M066176	5.85007	https://www.genecards.org/cgi-bin/carddisp.pl?gene=CRH
VCP	Valosin Containing Protein	Protein Coding	53	GC09M035056	5.84848	https://www.genecards.org/cgi-bin/carddisp.pl?gene=VCP
PDK1	Pyruvate Dehydrogenase Kinase 1	Protein Coding	49	GC02P172555	5.83436	https://www.genecards.org/cgi-bin/carddisp.pl?gene=PDK1
STEAP2	STEAP2 Metalloreductase	Protein Coding	43	GC07P090167	5.82981	https://www.genecards.org/cgi-bin/carddisp.pl?gene=STEAP2
MIR196A2	MicroRNA 196a-2	RNA Gene	24	GC12P055154	5.82233	https://www.genecards.org/cgi-bin/carddisp.pl?gene=MIR196A2
BCO2	Beta-Carotene Oxygenase 2	Protein Coding	40	GC11P112175	5.81474	https://www.genecards.org/cgi-bin/carddisp.pl?gene=BCO2
BMP4	Bone Morphogenetic Protein 4	Protein Coding	51	GC14M053949	5.80593	https://www.genecards.org/cgi-bin/carddisp.pl?gene=BMP4
TRIM8	Tripartite Motif Containing 8	Protein Coding	41	GC10P102643	5.80338	https://www.genecards.org/cgi-bin/carddisp.pl?gene=TRIM8
NR1D2	Nuclear Receptor Subfamily 1 Group D Member 2	Protein Coding	43	GC03P023945	5.80293	https://www.genecards.org/cgi-bin/carddisp.pl?gene=NR1D2
NFKB1	Nuclear Factor Kappa B Subunit 1	Protein Coding	55	GC04P102501	5.79788	https://www.genecards.org/cgi-bin/carddisp.pl?gene=NFKB1
DNM1L	Dynamin 1 Like	Protein Coding	50	GC12P032679	5.79642	https://www.genecards.org/cgi-bin/carddisp.pl?gene=DNM1L
MIR486-1	MicroRNA 486-1	RNA Gene	20	GC08M041660	5.79379	https://www.genecards.org/cgi-bin/carddisp.pl?gene=MIR486-1
MIR378A	MicroRNA 378a	RNA Gene	23	GC05P149732	5.79039	https://www.genecards.org/cgi-bin/carddisp.pl?gene=MIR378A
NDUFAF1	NADH:Ubiquinone Oxidoreductase Complex Assembly Factor 1	Protein Coding	44	GC15M041387	5.77816	https://www.genecards.org/cgi-bin/carddisp.pl?gene=NDUFAF1
SOST	Sclerostin	Protein Coding	49	GC17M043753	5.77505	https://www.genecards.org/cgi-bin/carddisp.pl?gene=SOST
LAMP2	Lysosomal Associated Membrane Protein 2	Protein Coding	46	GC0XM120426	5.77438	https://www.genecards.org/cgi-bin/carddisp.pl?gene=LAMP2
TST	Thiosulfate Sulfurtransferase	Protein Coding	45	GC22M037010	5.77314	https://www.genecards.org/cgi-bin/carddisp.pl?gene=TST
BAX	BCL2 Associated X, Apoptosis Regulator	Protein Coding	52	GC19P048954	5.77018	https://www.genecards.org/cgi-bin/carddisp.pl?gene=BAX
MIRLET7D	MicroRNA Let-7d	RNA Gene	24	GC09P094178	5.76881	https://www.genecards.org/cgi-bin/carddisp.pl?gene=MIRLET7D
IL1A	Interleukin 1 Alpha	Protein Coding	47	GC02M112773	5.76486	https://www.genecards.org/cgi-bin/carddisp.pl?gene=IL1A
F8	Coagulation Factor VIII	Protein Coding	49	GC0XM154835	5.76397	https://www.genecards.org/cgi-bin/carddisp.pl?gene=F8
F7	Coagulation Factor VII	Protein Coding	51	GC13P113105	5.76163	https://www.genecards.org/cgi-bin/carddisp.pl?gene=F7
MT-TK	Mitochondrially Encoded TRNA-Lys (AAA/G)	RNA Gene	15	GCMTP008297	5.75873	https://www.genecards.org/cgi-bin/carddisp.pl?gene=MT-TK
IFNB1	Interferon Beta 1	Protein Coding	47	GC09M021077	5.7557	https://www.genecards.org/cgi-bin/carddisp.pl?gene=IFNB1
SCD5	Stearoyl-CoA Desaturase 5	Protein Coding	44	GC04M082629	5.75281	https://www.genecards.org/cgi-bin/carddisp.pl?gene=SCD5
OXA1L	OXA1L Mitochondrial Inner Membrane Protein	Protein Coding	41	GC14P022766	5.74715	https://www.genecards.org/cgi-bin/carddisp.pl?gene=OXA1L
GMPS	Guanine Monophosphate Synthase	Protein Coding	47	GC03P155870	5.73511	https://www.genecards.org/cgi-bin/carddisp.pl?gene=GMPS
ALDH1L1	Aldehyde Dehydrogenase 1 Family Member L1	Protein Coding	43	GC03M126103	5.73164	https://www.genecards.org/cgi-bin/carddisp.pl?gene=ALDH1L1
MIR455	MicroRNA 455	RNA Gene	21	GC09P114209	5.72899	https://www.genecards.org/cgi-bin/carddisp.pl?gene=MIR455
SLC18A2	Solute Carrier Family 18 Member A2	Protein Coding	49	GC10P117241	5.72099	https://www.genecards.org/cgi-bin/carddisp.pl?gene=SLC18A2
SLC34A2	Solute Carrier Family 34 Member 2	Protein Coding	48	GC04P025657	5.7181	https://www.genecards.org/cgi-bin/carddisp.pl?gene=SLC34A2
PRTN3	Proteinase 3	Protein Coding	48	GC19P000840	5.71657	https://www.genecards.org/cgi-bin/carddisp.pl?gene=PRTN3
FAAH	Fatty Acid Amide Hydrolase	Protein Coding	50	GC01P046394	5.71542	https://www.genecards.org/cgi-bin/carddisp.pl?gene=FAAH
CYB561A3	Cytochrome B561 Family Member A3	Protein Coding	36	GC11M061348	5.70758	https://www.genecards.org/cgi-bin/carddisp.pl?gene=CYB561A3
DAXX	Death Domain Associated Protein	Protein Coding	45	GC06M033318	5.70197	https://www.genecards.org/cgi-bin/carddisp.pl?gene=DAXX
NDUFA2	NADH:Ubiquinone Oxidoreductase Subunit A2	Protein Coding	44	GC05M140697	5.70018	https://www.genecards.org/cgi-bin/carddisp.pl?gene=NDUFA2
SLC26A4	Solute Carrier Family 26 Member 4	Protein Coding	45	GC07P107660	5.69381	https://www.genecards.org/cgi-bin/carddisp.pl?gene=SLC26A4
RLBP1	Retinaldehyde Binding Protein 1	Protein Coding	47	GC15M089209	5.68546	https://www.genecards.org/cgi-bin/carddisp.pl?gene=RLBP1
PRKCD	Protein Kinase C Delta	Protein Coding	55	GC03P053156	5.68233	https://www.genecards.org/cgi-bin/carddisp.pl?gene=PRKCD
NDUFA4	NDUFA4 Mitochondrial Complex Associated	Protein Coding	45	GC07M010938	5.68134	https://www.genecards.org/cgi-bin/carddisp.pl?gene=NDUFA4
MAPK9	Mitogen-Activated Protein Kinase 9	Protein Coding	52	GC05M180260	5.67493	https://www.genecards.org/cgi-bin/carddisp.pl?gene=MAPK9
IL11	Interleukin 11	Protein Coding	43	GC19M055364	5.67231	https://www.genecards.org/cgi-bin/carddisp.pl?gene=IL11
CFH	Complement Factor H	Protein Coding	50	GC01P196621	5.66708	https://www.genecards.org/cgi-bin/carddisp.pl?gene=CFH
ERCC4	ERCC Excision Repair 4, Endonuclease Catalytic Subunit	Protein Coding	48	GC16P013920	5.65894	https://www.genecards.org/cgi-bin/carddisp.pl?gene=ERCC4
SLC30A9	Solute Carrier Family 30 Member 9	Protein Coding	45	GC04P041992	5.65891	https://www.genecards.org/cgi-bin/carddisp.pl?gene=SLC30A9
C9orf72	C9orf72-SMCR8 Complex Subunit	Protein Coding	43	GC09M028435	5.65887	https://www.genecards.org/cgi-bin/carddisp.pl?gene=C9orf72
PIK3R4	Phosphoinositide-3-Kinase Regulatory Subunit 4	Protein Coding	47	GC03M130678	5.65846	https://www.genecards.org/cgi-bin/carddisp.pl?gene=PIK3R4
KITLG	KIT Ligand	Protein Coding	48	GC12M088492	5.64995	https://www.genecards.org/cgi-bin/carddisp.pl?gene=KITLG
PHKB	Phosphorylase Kinase Regulatory Subunit Beta	Protein Coding	46	GC16P047464	5.649	https://www.genecards.org/cgi-bin/carddisp.pl?gene=PHKB
SRC	SRC Proto-Oncogene, Non-Receptor Tyrosine Kinase	Protein Coding	54	GC20P037344	5.64848	https://www.genecards.org/cgi-bin/carddisp.pl?gene=SRC
SLC1A2	Solute Carrier Family 1 Member 2	Protein Coding	52	GC11M035267	5.64729	https://www.genecards.org/cgi-bin/carddisp.pl?gene=SLC1A2
FLT3	Fms Related Receptor Tyrosine Kinase 3	Protein Coding	55	GC13M028003	5.64536	https://www.genecards.org/cgi-bin/carddisp.pl?gene=FLT3
DMD	Dystrophin	Protein Coding	48	GC0XM031097	5.63261	https://www.genecards.org/cgi-bin/carddisp.pl?gene=DMD
SC5D	Sterol-C5-Desaturase	Protein Coding	43	GC11P121292	5.63138	https://www.genecards.org/cgi-bin/carddisp.pl?gene=SC5D
INTS3	Integrator Complex Subunit 3	Protein Coding	38	GC01P153728	5.63073	https://www.genecards.org/cgi-bin/carddisp.pl?gene=INTS3
MIRLET7A1	MicroRNA Let-7a-1	RNA Gene	23	GC09P094175	5.62741	https://www.genecards.org/cgi-bin/carddisp.pl?gene=MIRLET7A1
COL2A1	Collagen Type II Alpha 1 Chain	Protein Coding	51	GC12M047972	5.62379	https://www.genecards.org/cgi-bin/carddisp.pl?gene=COL2A1
FOXP1	Forkhead Box P1	Protein Coding	46	GC03M070926	5.62303	https://www.genecards.org/cgi-bin/carddisp.pl?gene=FOXP1
SELP	Selectin P	Protein Coding	48	GC01M169558	5.62048	https://www.genecards.org/cgi-bin/carddisp.pl?gene=SELP
HERC2	HECT And RLD Domain Containing E3 Ubiquitin Protein Ligase 2	Protein Coding	48	GC15M028111	5.61807	https://www.genecards.org/cgi-bin/carddisp.pl?gene=HERC2
BLVRA	Biliverdin Reductase A	Protein Coding	47	GC07P043758	5.61713	https://www.genecards.org/cgi-bin/carddisp.pl?gene=BLVRA
SPG7	SPG7 Matrix AAA Peptidase Subunit, Paraplegin	Protein Coding	47	GC16P091441	5.61498	https://www.genecards.org/cgi-bin/carddisp.pl?gene=SPG7
ARV1	ARV1 Homolog, Fatty Acid Homeostasis Modulator	Protein Coding	38	GC01P230978	5.61266	https://www.genecards.org/cgi-bin/carddisp.pl?gene=ARV1
ARSH	Arylsulfatase Family Member H	Protein Coding	35	GC0XP003006	5.60601	https://www.genecards.org/cgi-bin/carddisp.pl?gene=ARSH
PGRMC1	Progesterone Receptor Membrane Component 1	Protein Coding	47	GC0XP119236	5.60042	https://www.genecards.org/cgi-bin/carddisp.pl?gene=PGRMC1
DES	Desmin	Protein Coding	51	GC02P219418	5.59974	https://www.genecards.org/cgi-bin/carddisp.pl?gene=DES
FDFT1	Farnesyl-Diphosphate Farnesyltransferase 1	Protein Coding	47	GC08P011795	5.59867	https://www.genecards.org/cgi-bin/carddisp.pl?gene=FDFT1
IL1RAPL2	Interleukin 1 Receptor Accessory Protein Like 2	Protein Coding	42	GC0XP104566	5.59401	https://www.genecards.org/cgi-bin/carddisp.pl?gene=IL1RAPL2
GATA2	GATA Binding Protein 2	Protein Coding	51	GC03M128479	5.59315	https://www.genecards.org/cgi-bin/carddisp.pl?gene=GATA2
GCLM	Glutamate-Cysteine Ligase Modifier Subunit	Protein Coding	44	GC01M093885	5.59206	https://www.genecards.org/cgi-bin/carddisp.pl?gene=GCLM
AKR7A2	Aldo-Keto Reductase Family 7 Member A2	Protein Coding	43	GC01M019302	5.58682	https://www.genecards.org/cgi-bin/carddisp.pl?gene=AKR7A2
WDR45B	WD Repeat Domain 45B	Protein Coding	39	GC17M082614	5.5826	https://www.genecards.org/cgi-bin/carddisp.pl?gene=WDR45B
FAM20C	FAM20C Golgi Associated Secretory Pathway Kinase	Protein Coding	47	GC07P000192	5.58104	https://www.genecards.org/cgi-bin/carddisp.pl?gene=FAM20C
LRP5	LDL Receptor Related Protein 5	Protein Coding	52	GC11P068298	5.56781	https://www.genecards.org/cgi-bin/carddisp.pl?gene=LRP5
DNA2	DNA Replication Helicase/Nuclease 2	Protein Coding	42	GC10M068414	5.56543	https://www.genecards.org/cgi-bin/carddisp.pl?gene=DNA2
NBN	Nibrin	Protein Coding	50	GC08M089933	5.55401	https://www.genecards.org/cgi-bin/carddisp.pl?gene=NBN
FGGY	FGGY Carbohydrate Kinase Domain Containing	Protein Coding	40	GC01P059296	5.55396	https://www.genecards.org/cgi-bin/carddisp.pl?gene=FGGY
COX17	Cytochrome C Oxidase Copper Chaperone COX17	Protein Coding	39	GC03M119654	5.55329	https://www.genecards.org/cgi-bin/carddisp.pl?gene=COX17
DIO2	Iodothyronine Deiodinase 2	Protein Coding	45	GC14M080197	5.54987	https://www.genecards.org/cgi-bin/carddisp.pl?gene=DIO2
CYP20A1	Cytochrome P450 Family 20 Subfamily A Member 1	Protein Coding	40	GC02P203238	5.53803	https://www.genecards.org/cgi-bin/carddisp.pl?gene=CYP20A1
FUT2	Fucosyltransferase 2	Protein Coding	48	GC19P048695	5.53388	https://www.genecards.org/cgi-bin/carddisp.pl?gene=FUT2
TTF2	Transcription Termination Factor 2	Protein Coding	42	GC01P117060	5.53309	https://www.genecards.org/cgi-bin/carddisp.pl?gene=TTF2
ACOT1	Acyl-CoA Thioesterase 1	Protein Coding	38	GC14P073493	5.53114	https://www.genecards.org/cgi-bin/carddisp.pl?gene=ACOT1
PICALM	Phosphatidylinositol Binding Clathrin Assembly Protein	Protein Coding	47	GC11M085957	5.52815	https://www.genecards.org/cgi-bin/carddisp.pl?gene=PICALM
ADH4	Alcohol Dehydrogenase 4 (Class II), Pi Polypeptide	Protein Coding	46	GC04M099123	5.52734	https://www.genecards.org/cgi-bin/carddisp.pl?gene=ADH4
AS3MT	Arsenite Methyltransferase	Protein Coding	43	GC10P102869	5.52509	https://www.genecards.org/cgi-bin/carddisp.pl?gene=AS3MT
PINK1	PTEN Induced Kinase 1	Protein Coding	48	GC01P020634	5.52505	https://www.genecards.org/cgi-bin/carddisp.pl?gene=PINK1
DAO	D-Amino Acid Oxidase	Protein Coding	47	GC12P108859	5.52062	https://www.genecards.org/cgi-bin/carddisp.pl?gene=DAO
SOAT1	Sterol O-Acyltransferase 1	Protein Coding	47	GC01P179262	5.51037	https://www.genecards.org/cgi-bin/carddisp.pl?gene=SOAT1
TNXB	Tenascin XB	Protein Coding	46	GC06M069227	5.5071	https://www.genecards.org/cgi-bin/carddisp.pl?gene=TNXB
PSEN1	Presenilin 1	Protein Coding	55	GC14P073136	5.50547	https://www.genecards.org/cgi-bin/carddisp.pl?gene=PSEN1
NDUFA11	NADH:Ubiquinone Oxidoreductase Subunit A11	Protein Coding	41	GC19M005891	5.50241	https://www.genecards.org/cgi-bin/carddisp.pl?gene=NDUFA11
CDK1	Cyclin Dependent Kinase 1	Protein Coding	50	GC10P060772	5.50137	https://www.genecards.org/cgi-bin/carddisp.pl?gene=CDK1
STUB1	STIP1 Homology And U-Box Containing Protein 1	Protein Coding	48	GC16P012618	5.49126	https://www.genecards.org/cgi-bin/carddisp.pl?gene=STUB1
PAOX	Polyamine Oxidase	Protein Coding	42	GC10P133379	5.49103	https://www.genecards.org/cgi-bin/carddisp.pl?gene=PAOX
CARTPT	CART Prepropeptide	Protein Coding	45	GC05P071719	5.47898	https://www.genecards.org/cgi-bin/carddisp.pl?gene=CARTPT
NEFH	Neurofilament Heavy Chain	Protein Coding	47	GC22P029480	5.47865	https://www.genecards.org/cgi-bin/carddisp.pl?gene=NEFH
ITPR2	Inositol 1,4,5-Trisphosphate Receptor Type 2	Protein Coding	49	GC12M026336	5.47587	https://www.genecards.org/cgi-bin/carddisp.pl?gene=ITPR2
RANBP2	RAN Binding Protein 2	Protein Coding	49	GC02P108719	5.46812	https://www.genecards.org/cgi-bin/carddisp.pl?gene=RANBP2
PLA2G10	Phospholipase A2 Group X	Protein Coding	45	GC16M014672	5.46779	https://www.genecards.org/cgi-bin/carddisp.pl?gene=PLA2G10
TEX14	Testis Expressed 14, Intercellular Bridge Forming Factor	Protein Coding	40	GC17M058556	5.46596	https://www.genecards.org/cgi-bin/carddisp.pl?gene=TEX14
AIRE	Autoimmune Regulator	Protein Coding	45	GC21P044285	5.46471	https://www.genecards.org/cgi-bin/carddisp.pl?gene=AIRE
TFEB	Transcription Factor EB	Protein Coding	44	GC06M069415	5.4644	https://www.genecards.org/cgi-bin/carddisp.pl?gene=TFEB
MYCN	MYCN Proto-Oncogene, BHLH Transcription Factor	Protein Coding	50	GC02P015949	5.45585	https://www.genecards.org/cgi-bin/carddisp.pl?gene=MYCN
SLC25A12	Solute Carrier Family 25 Member 12	Protein Coding	50	GC02M171783	5.45422	https://www.genecards.org/cgi-bin/carddisp.pl?gene=SLC25A12
BMPR2	Bone Morphogenetic Protein Receptor Type 2	Protein Coding	54	GC02P202376	5.45185	https://www.genecards.org/cgi-bin/carddisp.pl?gene=BMPR2
HACL1	2-Hydroxyacyl-CoA Lyase 1	Protein Coding	41	GC03M021366	5.4486	https://www.genecards.org/cgi-bin/carddisp.pl?gene=HACL1
CAV3	Caveolin 3	Protein Coding	45	GC03P008733	5.44614	https://www.genecards.org/cgi-bin/carddisp.pl?gene=CAV3
TBP	TATA-Box Binding Protein	Protein Coding	51	GC06P170554	5.44427	https://www.genecards.org/cgi-bin/carddisp.pl?gene=TBP
MLST8	MTOR Associated Protein, LST8 Homolog	Protein Coding	45	GC16P002204	5.44404	https://www.genecards.org/cgi-bin/carddisp.pl?gene=MLST8
RUNX1	RUNX Family Transcription Factor 1	Protein Coding	51	GC21M034787	5.44034	https://www.genecards.org/cgi-bin/carddisp.pl?gene=RUNX1
PIK3CB	Phosphatidylinositol-4,5-Bisphosphate 3-Kinase Catalytic Subunit Beta	Protein Coding	50	GC03M138652	5.43616	https://www.genecards.org/cgi-bin/carddisp.pl?gene=PIK3CB
NDUFB3	NADH:Ubiquinone Oxidoreductase Subunit B3	Protein Coding	44	GC02P201071	5.43526	https://www.genecards.org/cgi-bin/carddisp.pl?gene=NDUFB3
ZFYVE26	Zinc Finger FYVE-Type Containing 26	Protein Coding	41	GC14M067727	5.43525	https://www.genecards.org/cgi-bin/carddisp.pl?gene=ZFYVE26
NARF	Nuclear Prelamin A Recognition Factor	Protein Coding	40	GC17P082458	5.43388	https://www.genecards.org/cgi-bin/carddisp.pl?gene=NARF
RBP1	Retinol Binding Protein 1	Protein Coding	43	GC03M139517	5.42809	https://www.genecards.org/cgi-bin/carddisp.pl?gene=RBP1
NUS1	NUS1 Dehydrodolichyl Diphosphate Synthase Subunit	Protein Coding	41	GC06P117675	5.42616	https://www.genecards.org/cgi-bin/carddisp.pl?gene=NUS1
GNB3	G Protein Subunit Beta 3	Protein Coding	49	GC12P006839	5.4259	https://www.genecards.org/cgi-bin/carddisp.pl?gene=GNB3
ACMSD	Aminocarboxymuconate Semialdehyde Decarboxylase	Protein Coding	40	GC02P134838	5.42574	https://www.genecards.org/cgi-bin/carddisp.pl?gene=ACMSD
MIR125B1	MicroRNA 125b-1	RNA Gene	23	GC11M122100	5.42358	https://www.genecards.org/cgi-bin/carddisp.pl?gene=MIR125B1
CD8A	CD8a Molecule	Protein Coding	50	GC02M086784	5.42185	https://www.genecards.org/cgi-bin/carddisp.pl?gene=CD8A
TNFSF10	TNF Superfamily Member 10	Protein Coding	47	GC03M172505	5.42113	https://www.genecards.org/cgi-bin/carddisp.pl?gene=TNFSF10
DNMT3B	DNA Methyltransferase 3 Beta	Protein Coding	53	GC20P032762	5.41709	https://www.genecards.org/cgi-bin/carddisp.pl?gene=DNMT3B
UNC13A	Unc-13 Homolog A	Protein Coding	41	GC19M017603	5.41659	https://www.genecards.org/cgi-bin/carddisp.pl?gene=UNC13A
MAPK3	Mitogen-Activated Protein Kinase 3	Protein Coding	51	GC16M037779	5.41349	https://www.genecards.org/cgi-bin/carddisp.pl?gene=MAPK3
EGLN2	Egl-9 Family Hypoxia Inducible Factor 2	Protein Coding	47	GC19P069803	5.40838	https://www.genecards.org/cgi-bin/carddisp.pl?gene=EGLN2
CD40LG	CD40 Ligand	Protein Coding	52	GC0XP136649	5.40602	https://www.genecards.org/cgi-bin/carddisp.pl?gene=CD40LG
ANPEP	Alanyl Aminopeptidase, Membrane	Protein Coding	53	GC15M089784	5.4033	https://www.genecards.org/cgi-bin/carddisp.pl?gene=ANPEP
MIR151A	MicroRNA 151a	RNA Gene	21	GC08M140760	5.39485	https://www.genecards.org/cgi-bin/carddisp.pl?gene=MIR151A
IL2RB	Interleukin 2 Receptor Subunit Beta	Protein Coding	52	GC22M059411	5.3944	https://www.genecards.org/cgi-bin/carddisp.pl?gene=IL2RB
ECI2	Enoyl-CoA Delta Isomerase 2	Protein Coding	44	GC06M004115	5.39117	https://www.genecards.org/cgi-bin/carddisp.pl?gene=ECI2
IL7	Interleukin 7	Protein Coding	47	GC08M078689	5.38806	https://www.genecards.org/cgi-bin/carddisp.pl?gene=IL7
BEST1	Bestrophin 1	Protein Coding	45	GC11P061949	5.3816	https://www.genecards.org/cgi-bin/carddisp.pl?gene=BEST1
TIGAR	TP53 Induced Glycolysis Regulatory Phosphatase	Protein Coding	41	GC12P022313	5.37946	https://www.genecards.org/cgi-bin/carddisp.pl?gene=TIGAR
PDF	Peptide Deformylase, Mitochondrial	Protein Coding	36	GC16M070774	5.37857	https://www.genecards.org/cgi-bin/carddisp.pl?gene=PDF
NT5C3A	5'-Nucleotidase, Cytosolic IIIA	Protein Coding	47	GC07M033014	5.37544	https://www.genecards.org/cgi-bin/carddisp.pl?gene=NT5C3A
PPP1CB	Protein Phosphatase 1 Catalytic Subunit Beta	Protein Coding	48	GC02P028752	5.37455	https://www.genecards.org/cgi-bin/carddisp.pl?gene=PPP1CB
TK1	Thymidine Kinase 1	Protein Coding	48	GC17M078175	5.37224	https://www.genecards.org/cgi-bin/carddisp.pl?gene=TK1
CSF1	Colony Stimulating Factor 1	Protein Coding	47	GC01P109911	5.36752	https://www.genecards.org/cgi-bin/carddisp.pl?gene=CSF1
AKR1B10	Aldo-Keto Reductase Family 1 Member B10	Protein Coding	45	GC07P134527	5.364	https://www.genecards.org/cgi-bin/carddisp.pl?gene=AKR1B10
ABCA2	ATP Binding Cassette Subfamily A Member 2	Protein Coding	44	GC09M137007	5.35888	https://www.genecards.org/cgi-bin/carddisp.pl?gene=ABCA2
ANXA5	Annexin A5	Protein Coding	48	GC04M121667	5.357	https://www.genecards.org/cgi-bin/carddisp.pl?gene=ANXA5
PRKACA	Protein Kinase CAMP-Activated Catalytic Subunit Alpha	Protein Coding	54	GC19M014559	5.3507	https://www.genecards.org/cgi-bin/carddisp.pl?gene=PRKACA
STAT5B	Signal Transducer And Activator Of Transcription 5B	Protein Coding	52	GC17M042199	5.3434	https://www.genecards.org/cgi-bin/carddisp.pl?gene=STAT5B
CYP27C1	Cytochrome P450 Family 27 Subfamily C Member 1	Protein Coding	36	GC02M127183	5.34299	https://www.genecards.org/cgi-bin/carddisp.pl?gene=CYP27C1
MPL	MPL Proto-Oncogene, Thrombopoietin Receptor	Protein Coding	50	GC01P043337	5.34197	https://www.genecards.org/cgi-bin/carddisp.pl?gene=MPL
BMPR1A	Bone Morphogenetic Protein Receptor Type 1A	Protein Coding	53	GC10P093501	5.34083	https://www.genecards.org/cgi-bin/carddisp.pl?gene=BMPR1A
RAB7A	RAB7A, Member RAS Oncogene Family	Protein Coding	50	GC03P134584	5.33913	https://www.genecards.org/cgi-bin/carddisp.pl?gene=RAB7A
BOLA1	BolA Family Member 1	Protein Coding	37	GC01P150288	5.3383	https://www.genecards.org/cgi-bin/carddisp.pl?gene=BOLA1
NDUFAF4	NADH:Ubiquinone Oxidoreductase Complex Assembly Factor 4	Protein Coding	45	GC06M096889	5.3367	https://www.genecards.org/cgi-bin/carddisp.pl?gene=NDUFAF4
HSP90AA1	Heat Shock Protein 90 Alpha Family Class A Member 1	Protein Coding	52	GC14M102080	5.33549	https://www.genecards.org/cgi-bin/carddisp.pl?gene=HSP90AA1
EBP	EBP Cholestenol Delta-Isomerase	Protein Coding	46	GC0XP048521	5.32839	https://www.genecards.org/cgi-bin/carddisp.pl?gene=EBP
TM6SF2	Transmembrane 6 Superfamily Member 2	Protein Coding	33	GC19M019264	5.32216	https://www.genecards.org/cgi-bin/carddisp.pl?gene=TM6SF2
MTUS1	Microtubule Associated Scaffold Protein 1	Protein Coding	38	GC08M017643	5.3196	https://www.genecards.org/cgi-bin/carddisp.pl?gene=MTUS1
FASTKD2	FAST Kinase Domains 2	Protein Coding	40	GC02P206766	5.31274	https://www.genecards.org/cgi-bin/carddisp.pl?gene=FASTKD2
GSTO1	Glutathione S-Transferase Omega 1	Protein Coding	48	GC10P104235	5.3114	https://www.genecards.org/cgi-bin/carddisp.pl?gene=GSTO1
XRCC3	X-Ray Repair Cross Complementing 3	Protein Coding	45	GC14M103697	5.29803	https://www.genecards.org/cgi-bin/carddisp.pl?gene=XRCC3
CSN2	Casein Beta	Protein Coding	36	GC04M069955	5.29719	https://www.genecards.org/cgi-bin/carddisp.pl?gene=CSN2
TMEM126B	Transmembrane Protein 126B	Protein Coding	41	GC11P085628	5.29551	https://www.genecards.org/cgi-bin/carddisp.pl?gene=TMEM126B
RAG1	Recombination Activating 1	Protein Coding	48	GC11P036540	5.29229	https://www.genecards.org/cgi-bin/carddisp.pl?gene=RAG1
ACER3	Alkaline Ceramidase 3	Protein Coding	43	GC11P076860	5.28833	https://www.genecards.org/cgi-bin/carddisp.pl?gene=ACER3
PFKP	Phosphofructokinase, Platelet	Protein Coding	48	GC10P003066	5.28831	https://www.genecards.org/cgi-bin/carddisp.pl?gene=PFKP
SLC6A4	Solute Carrier Family 6 Member 4	Protein Coding	51	GC17M030194	5.28752	https://www.genecards.org/cgi-bin/carddisp.pl?gene=SLC6A4
GPD2	Glycerol-3-Phosphate Dehydrogenase 2	Protein Coding	49	GC02P156401	5.28614	https://www.genecards.org/cgi-bin/carddisp.pl?gene=GPD2
SLC7A11	Solute Carrier Family 7 Member 11	Protein Coding	47	GC04M138164	5.28232	https://www.genecards.org/cgi-bin/carddisp.pl?gene=SLC7A11
CYP3A43	Cytochrome P450 Family 3 Subfamily A Member 43	Protein Coding	42	GC07P099829	5.28135	https://www.genecards.org/cgi-bin/carddisp.pl?gene=CYP3A43
FEN1	Flap Structure-Specific Endonuclease 1	Protein Coding	49	GC11P061793	5.27936	https://www.genecards.org/cgi-bin/carddisp.pl?gene=FEN1
SCN2A	Sodium Voltage-Gated Channel Alpha Subunit 2	Protein Coding	51	GC02P165194	5.27759	https://www.genecards.org/cgi-bin/carddisp.pl?gene=SCN2A
CYBA	Cytochrome B-245 Alpha Chain	Protein Coding	50	GC16M088643	5.27372	https://www.genecards.org/cgi-bin/carddisp.pl?gene=CYBA
CNP	2',3'-Cyclic Nucleotide 3' Phosphodiesterase	Protein Coding	45	GC17P041966	5.27301	https://www.genecards.org/cgi-bin/carddisp.pl?gene=CNP
MIR130A	MicroRNA 130a	RNA Gene	23	GC11P057641	5.26745	https://www.genecards.org/cgi-bin/carddisp.pl?gene=MIR130A
MYD88	MYD88 Innate Immune Signal Transduction Adaptor	Protein Coding	51	GC03P038144	5.2669	https://www.genecards.org/cgi-bin/carddisp.pl?gene=MYD88
DDHD2	DDHD Domain Containing 2	Protein Coding	42	GC08P038225	5.26427	https://www.genecards.org/cgi-bin/carddisp.pl?gene=DDHD2
TLR2	Toll Like Receptor 2	Protein Coding	54	GC04P153684	5.24367	https://www.genecards.org/cgi-bin/carddisp.pl?gene=TLR2
CEBPA	CCAAT Enhancer Binding Protein Alpha	Protein Coding	49	GC19M033299	5.24277	https://www.genecards.org/cgi-bin/carddisp.pl?gene=CEBPA
NTS	Neurotensin	Protein Coding	43	GC12P085876	5.23636	https://www.genecards.org/cgi-bin/carddisp.pl?gene=NTS
CD19	CD19 Molecule	Protein Coding	54	GC16P041759	5.23378	https://www.genecards.org/cgi-bin/carddisp.pl?gene=CD19
CYP2W1	Cytochrome P450 Family 2 Subfamily W Member 1	Protein Coding	42	GC07P000983	5.23276	https://www.genecards.org/cgi-bin/carddisp.pl?gene=CYP2W1
MIR124-1	MicroRNA 124-1	RNA Gene	21	GC08M009903	5.23101	https://www.genecards.org/cgi-bin/carddisp.pl?gene=MIR124-1
HNF1B	HNF1 Homeobox B	Protein Coding	44	GC17M037686	5.21865	https://www.genecards.org/cgi-bin/carddisp.pl?gene=HNF1B
MTHFD2	Methylenetetrahydrofolate Dehydrogenase (NADP+ Dependent) 2, Methenyltetrahydrofolate Cyclohydrolase	Protein Coding	44	GC02P074186	5.2184	https://www.genecards.org/cgi-bin/carddisp.pl?gene=MTHFD2
PHKG2	Phosphorylase Kinase Catalytic Subunit Gamma 2	Protein Coding	48	GC16P041931	5.21207	https://www.genecards.org/cgi-bin/carddisp.pl?gene=PHKG2
MEPE	Matrix Extracellular Phosphoglycoprotein	Protein Coding	39	GC04P087821	5.21102	https://www.genecards.org/cgi-bin/carddisp.pl?gene=MEPE
RPS7	Ribosomal Protein S7	Protein Coding	44	GC02P003575	5.20877	https://www.genecards.org/cgi-bin/carddisp.pl?gene=RPS7
ALKBH2	AlkB Homolog 2, Alpha-Ketoglutarate Dependent Dioxygenase	Protein Coding	38	GC12M109088	5.19896	https://www.genecards.org/cgi-bin/carddisp.pl?gene=ALKBH2
LOC108510657	Friedreich Ataxia Repeat Instability Region	Biological Region	4	GC09P069037	5.19336	https://www.genecards.org/cgi-bin/carddisp.pl?gene=LOC108510657
TFAP2A	Transcription Factor AP-2 Alpha	Protein Coding	49	GC06M010393	5.19286	https://www.genecards.org/cgi-bin/carddisp.pl?gene=TFAP2A
MIR196A1	MicroRNA 196a-1	RNA Gene	23	GC17M048632	5.19015	https://www.genecards.org/cgi-bin/carddisp.pl?gene=MIR196A1
MIR18A	MicroRNA 18a	RNA Gene	22	GC13P091571	5.18705	https://www.genecards.org/cgi-bin/carddisp.pl?gene=MIR18A
MAPT	Microtubule Associated Protein Tau	Protein Coding	53	GC17P045894	5.18232	https://www.genecards.org/cgi-bin/carddisp.pl?gene=MAPT
KIT	KIT Proto-Oncogene, Receptor Tyrosine Kinase	Protein Coding	56	GC04P054657	5.17047	https://www.genecards.org/cgi-bin/carddisp.pl?gene=KIT
TIMP1	TIMP Metallopeptidase Inhibitor 1	Protein Coding	47	GC0XP047647	5.17014	https://www.genecards.org/cgi-bin/carddisp.pl?gene=TIMP1
MMP9	Matrix Metallopeptidase 9	Protein Coding	56	GC20P046008	5.16273	https://www.genecards.org/cgi-bin/carddisp.pl?gene=MMP9
RAD51C	RAD51 Paralog C	Protein Coding	46	GC17P058692	5.16186	https://www.genecards.org/cgi-bin/carddisp.pl?gene=RAD51C
TNFRSF1A	TNF Receptor Superfamily Member 1A	Protein Coding	52	GC12M006328	5.15842	https://www.genecards.org/cgi-bin/carddisp.pl?gene=TNFRSF1A
HGF	Hepatocyte Growth Factor	Protein Coding	54	GC07M081699	5.15783	https://www.genecards.org/cgi-bin/carddisp.pl?gene=HGF
GGT7	Gamma-Glutamyltransferase 7	Protein Coding	43	GC20M034844	5.15517	https://www.genecards.org/cgi-bin/carddisp.pl?gene=GGT7
TXNIP	Thioredoxin Interacting Protein	Protein Coding	41	GC01M145992	5.15007	https://www.genecards.org/cgi-bin/carddisp.pl?gene=TXNIP
TSFM	Ts Translation Elongation Factor, Mitochondrial	Protein Coding	45	GC12P057778	5.14719	https://www.genecards.org/cgi-bin/carddisp.pl?gene=TSFM
MIR342	MicroRNA 342	RNA Gene	22	GC14P100109	5.14667	https://www.genecards.org/cgi-bin/carddisp.pl?gene=MIR342
DMP1	Dentin Matrix Acidic Phosphoprotein 1	Protein Coding	47	GC04P087650	5.14533	https://www.genecards.org/cgi-bin/carddisp.pl?gene=DMP1
CDKN2B	Cyclin Dependent Kinase Inhibitor 2B	Protein Coding	49	GC09M022002	5.13937	https://www.genecards.org/cgi-bin/carddisp.pl?gene=CDKN2B
CYP2A7	Cytochrome P450 Family 2 Subfamily A Member 7	Protein Coding	40	GC19M040875	5.13389	https://www.genecards.org/cgi-bin/carddisp.pl?gene=CYP2A7
MIR24-1	MicroRNA 24-1	RNA Gene	21	GC09P095086	5.13193	https://www.genecards.org/cgi-bin/carddisp.pl?gene=MIR24-1
ALKBH5	AlkB Homolog 5, RNA Demethylase	Protein Coding	36	GC17P018183	5.13045	https://www.genecards.org/cgi-bin/carddisp.pl?gene=ALKBH5
MIR26B	MicroRNA 26b	RNA Gene	24	GC02P218402	5.12828	https://www.genecards.org/cgi-bin/carddisp.pl?gene=MIR26B
MAGED2	MAGE Family Member D2	Protein Coding	43	GC0XP054807	5.1254	https://www.genecards.org/cgi-bin/carddisp.pl?gene=MAGED2
TNFRSF1B	TNF Receptor Superfamily Member 1B	Protein Coding	52	GC01P012272	5.12425	https://www.genecards.org/cgi-bin/carddisp.pl?gene=TNFRSF1B
ADO	2-Aminoethanethiol Dioxygenase	Protein Coding	40	GC10P062804	5.1236	https://www.genecards.org/cgi-bin/carddisp.pl?gene=ADO
MIRLET7I	MicroRNA Let-7i	RNA Gene	23	GC12P062613	5.12303	https://www.genecards.org/cgi-bin/carddisp.pl?gene=MIRLET7I
CHEK2	Checkpoint Kinase 2	Protein Coding	56	GC22M028687	5.12	https://www.genecards.org/cgi-bin/carddisp.pl?gene=CHEK2
PRIM2	DNA Primase Subunit 2	Protein Coding	44	GC06P088196	5.11819	https://www.genecards.org/cgi-bin/carddisp.pl?gene=PRIM2
SLC3A2	Solute Carrier Family 3 Member 2	Protein Coding	45	GC11P062856	5.11733	https://www.genecards.org/cgi-bin/carddisp.pl?gene=SLC3A2
SLC9A1	Solute Carrier Family 9 Member A1	Protein Coding	53	GC01M027176	5.11414	https://www.genecards.org/cgi-bin/carddisp.pl?gene=SLC9A1
SAT1	Spermidine/Spermine N1-Acetyltransferase 1	Protein Coding	46	GC0XP023784	5.11085	https://www.genecards.org/cgi-bin/carddisp.pl?gene=SAT1
IL2RA	Interleukin 2 Receptor Subunit Alpha	Protein Coding	54	GC10M006010	5.10998	https://www.genecards.org/cgi-bin/carddisp.pl?gene=IL2RA
SFXN3	Sideroflexin 3	Protein Coding	42	GC10P101031	5.10972	https://www.genecards.org/cgi-bin/carddisp.pl?gene=SFXN3
GP2	Glycoprotein 2	Protein Coding	42	GC16M020309	5.10816	https://www.genecards.org/cgi-bin/carddisp.pl?gene=GP2
LOX	Lysyl Oxidase	Protein Coding	50	GC05M122063	5.10648	https://www.genecards.org/cgi-bin/carddisp.pl?gene=LOX
SLC25A11	Solute Carrier Family 25 Member 11	Protein Coding	46	GC17M004937	5.09665	https://www.genecards.org/cgi-bin/carddisp.pl?gene=SLC25A11
LRRK2	Leucine Rich Repeat Kinase 2	Protein Coding	51	GC12P040196	5.09557	https://www.genecards.org/cgi-bin/carddisp.pl?gene=LRRK2
ADAMTS13	ADAM Metallopeptidase With Thrombospondin Type 1 Motif 13	Protein Coding	51	GC09P133414	5.09222	https://www.genecards.org/cgi-bin/carddisp.pl?gene=ADAMTS13
FER	FER Tyrosine Kinase	Protein Coding	48	GC05P108747	5.09053	https://www.genecards.org/cgi-bin/carddisp.pl?gene=FER
HNRNPA1	Heterogeneous Nuclear Ribonucleoprotein A1	Protein Coding	50	GC12P054280	5.08927	https://www.genecards.org/cgi-bin/carddisp.pl?gene=HNRNPA1
GLRX2	Glutaredoxin 2	Protein Coding	39	GC01M193065	5.08082	https://www.genecards.org/cgi-bin/carddisp.pl?gene=GLRX2
SMPD2	Sphingomyelin Phosphodiesterase 2	Protein Coding	44	GC06P109440	5.07679	https://www.genecards.org/cgi-bin/carddisp.pl?gene=SMPD2
FOLH1	Folate Hydrolase 1	Protein Coding	50	GC11M096736	5.07263	https://www.genecards.org/cgi-bin/carddisp.pl?gene=FOLH1
GSTM3	Glutathione S-Transferase Mu 3	Protein Coding	49	GC01M109733	5.07066	https://www.genecards.org/cgi-bin/carddisp.pl?gene=GSTM3
PPP2CA	Protein Phosphatase 2 Catalytic Subunit Alpha	Protein Coding	52	GC05M134194	5.05682	https://www.genecards.org/cgi-bin/carddisp.pl?gene=PPP2CA
MIR15B	MicroRNA 15b	RNA Gene	21	GC03P160404	5.0538	https://www.genecards.org/cgi-bin/carddisp.pl?gene=MIR15B
RET	Ret Proto-Oncogene	Protein Coding	57	GC10P043208	5.05311	https://www.genecards.org/cgi-bin/carddisp.pl?gene=RET
ABO	ABO, Alpha 1-3-N-Acetylgalactosaminyltransferase And Alpha 1-3-Galactosyltransferase	Protein Coding	43	GC09M133250	5.05105	https://www.genecards.org/cgi-bin/carddisp.pl?gene=ABO
ENO1	Enolase 1	Protein Coding	50	GC01M008861	5.04796	https://www.genecards.org/cgi-bin/carddisp.pl?gene=ENO1
PHB1	Prohibitin 1	Protein Coding	48	GC17M049452	5.04419	https://www.genecards.org/cgi-bin/carddisp.pl?gene=PHB1
POLB	DNA Polymerase Beta	Protein Coding	47	GC08P042338	5.04309	https://www.genecards.org/cgi-bin/carddisp.pl?gene=POLB
GNRH1	Gonadotropin Releasing Hormone 1	Protein Coding	45	GC08M025419	5.04076	https://www.genecards.org/cgi-bin/carddisp.pl?gene=GNRH1
PAFAH1B1	Platelet Activating Factor Acetylhydrolase 1b Regulatory Subunit 1	Protein Coding	48	GC17P002593	5.0375	https://www.genecards.org/cgi-bin/carddisp.pl?gene=PAFAH1B1
SKP1	S-Phase Kinase Associated Protein 1	Protein Coding	47	GC05M134148	5.03509	https://www.genecards.org/cgi-bin/carddisp.pl?gene=SKP1
PTRH2	Peptidyl-TRNA Hydrolase 2	Protein Coding	45	GC17M059674	5.0344	https://www.genecards.org/cgi-bin/carddisp.pl?gene=PTRH2
CYP4A22	Cytochrome P450 Family 4 Subfamily A Member 22	Protein Coding	37	GC01P047142	5.03104	https://www.genecards.org/cgi-bin/carddisp.pl?gene=CYP4A22
TP63	Tumor Protein P63	Protein Coding	50	GC03P189598	5.03005	https://www.genecards.org/cgi-bin/carddisp.pl?gene=TP63
CREB1	CAMP Responsive Element Binding Protein 1	Protein Coding	51	GC02P207529	5.02738	https://www.genecards.org/cgi-bin/carddisp.pl?gene=CREB1
DEPTOR	DEP Domain Containing MTOR Interacting Protein	Protein Coding	43	GC08P119873	5.02145	https://www.genecards.org/cgi-bin/carddisp.pl?gene=DEPTOR
SNCB	Synuclein Beta	Protein Coding	46	GC05M176620	5.01869	https://www.genecards.org/cgi-bin/carddisp.pl?gene=SNCB
ZNF699	Zinc Finger Protein 699	Protein Coding	38	GC19M009294	5.01746	https://www.genecards.org/cgi-bin/carddisp.pl?gene=ZNF699
AIFM1	Apoptosis Inducing Factor Mitochondria Associated 1	Protein Coding	51	GC0XM130129	5.01422	https://www.genecards.org/cgi-bin/carddisp.pl?gene=AIFM1
PRDX2	Peroxiredoxin 2	Protein Coding	48	GC19M012796	5.01182	https://www.genecards.org/cgi-bin/carddisp.pl?gene=PRDX2
NR2E3	Nuclear Receptor Subfamily 2 Group E Member 3	Protein Coding	44	GC15P071792	5.0096	https://www.genecards.org/cgi-bin/carddisp.pl?gene=NR2E3
ACBD5	Acyl-CoA Binding Domain Containing 5	Protein Coding	41	GC10M027182	5.00954	https://www.genecards.org/cgi-bin/carddisp.pl?gene=ACBD5
PISD	Phosphatidylserine Decarboxylase	Protein Coding	48	GC22M059287	5.00633	https://www.genecards.org/cgi-bin/carddisp.pl?gene=PISD
RPS3	Ribosomal Protein S3	Protein Coding	46	GC11P078206	5.00553	https://www.genecards.org/cgi-bin/carddisp.pl?gene=RPS3
CSF3	Colony Stimulating Factor 3	Protein Coding	45	GC17P040015	5.00443	https://www.genecards.org/cgi-bin/carddisp.pl?gene=CSF3
MIR19B1	MicroRNA 19b-1	RNA Gene	20	GC13P091564	5.00002	https://www.genecards.org/cgi-bin/carddisp.pl?gene=MIR19B1
LACTB	Lactamase Beta	Protein Coding	38	GC15P121579	4.99973	https://www.genecards.org/cgi-bin/carddisp.pl?gene=LACTB
HIF1AN	Hypoxia Inducible Factor 1 Subunit Alpha Inhibitor	Protein Coding	47	GC10P100529	4.99931	https://www.genecards.org/cgi-bin/carddisp.pl?gene=HIF1AN
MIR30B	MicroRNA 30b	RNA Gene	23	GC08M134800	4.9992	https://www.genecards.org/cgi-bin/carddisp.pl?gene=MIR30B
GAD2	Glutamate Decarboxylase 2	Protein Coding	47	GC10P026216	4.99156	https://www.genecards.org/cgi-bin/carddisp.pl?gene=GAD2
CSF2	Colony Stimulating Factor 2	Protein Coding	46	GC05P132073	4.98736	https://www.genecards.org/cgi-bin/carddisp.pl?gene=CSF2
ATG16L1	Autophagy Related 16 Like 1	Protein Coding	44	GC02P233258	4.98087	https://www.genecards.org/cgi-bin/carddisp.pl?gene=ATG16L1
BCR	BCR Activator Of RhoGEF And GTPase	Protein Coding	55	GC22P023179	4.97691	https://www.genecards.org/cgi-bin/carddisp.pl?gene=BCR
FANCI	FA Complementation Group I	Protein Coding	45	GC15P089243	4.96392	https://www.genecards.org/cgi-bin/carddisp.pl?gene=FANCI
LPCAT1	Lysophosphatidylcholine Acyltransferase 1	Protein Coding	38	GC05M001456	4.96252	https://www.genecards.org/cgi-bin/carddisp.pl?gene=LPCAT1
UGDH	UDP-Glucose 6-Dehydrogenase	Protein Coding	48	GC04M039502	4.96	https://www.genecards.org/cgi-bin/carddisp.pl?gene=UGDH
CHST6	Carbohydrate Sulfotransferase 6	Protein Coding	45	GC16M075472	4.94685	https://www.genecards.org/cgi-bin/carddisp.pl?gene=CHST6
TGM2	Transglutaminase 2	Protein Coding	50	GC20M038127	4.94001	https://www.genecards.org/cgi-bin/carddisp.pl?gene=TGM2
GFER	Growth Factor, Augmenter Of Liver Regeneration	Protein Coding	48	GC16P001984	4.93906	https://www.genecards.org/cgi-bin/carddisp.pl?gene=GFER
SCN8A	Sodium Voltage-Gated Channel Alpha Subunit 8	Protein Coding	52	GC12P051590	4.93068	https://www.genecards.org/cgi-bin/carddisp.pl?gene=SCN8A
MIR19A	MicroRNA 19a	RNA Gene	23	GC13P091566	4.92969	https://www.genecards.org/cgi-bin/carddisp.pl?gene=MIR19A
CCKBR	Cholecystokinin B Receptor	Protein Coding	50	GC11P006259	4.92585	https://www.genecards.org/cgi-bin/carddisp.pl?gene=CCKBR
TTN	Titin	Protein Coding	50	GC02M178525	4.91773	https://www.genecards.org/cgi-bin/carddisp.pl?gene=TTN
RIPK3	Receptor Interacting Serine/Threonine Kinase 3	Protein Coding	45	GC14M024336	4.91487	https://www.genecards.org/cgi-bin/carddisp.pl?gene=RIPK3
ABL1	ABL Proto-Oncogene 1, Non-Receptor Tyrosine Kinase	Protein Coding	55	GC09P130713	4.90726	https://www.genecards.org/cgi-bin/carddisp.pl?gene=ABL1
F2R	Coagulation Factor II Thrombin Receptor	Protein Coding	50	GC05P076716	4.90665	https://www.genecards.org/cgi-bin/carddisp.pl?gene=F2R
MIR29B1	MicroRNA 29b-1	RNA Gene	23	GC07M130877	4.90546	https://www.genecards.org/cgi-bin/carddisp.pl?gene=MIR29B1
MAGT1	Magnesium Transporter 1	Protein Coding	44	GC0XM078030	4.90295	https://www.genecards.org/cgi-bin/carddisp.pl?gene=MAGT1
MUTYH	MutY DNA Glycosylase	Protein Coding	48	GC01M045329	4.90131	https://www.genecards.org/cgi-bin/carddisp.pl?gene=MUTYH
TXNRD2	Thioredoxin Reductase 2	Protein Coding	48	GC22M019863	4.89766	https://www.genecards.org/cgi-bin/carddisp.pl?gene=TXNRD2
COX7A2	Cytochrome C Oxidase Subunit 7A2	Protein Coding	40	GC06M075237	4.8944	https://www.genecards.org/cgi-bin/carddisp.pl?gene=COX7A2
HNRNPK	Heterogeneous Nuclear Ribonucleoprotein K	Protein Coding	47	GC09M095069	4.89229	https://www.genecards.org/cgi-bin/carddisp.pl?gene=HNRNPK
MIRLET7B	MicroRNA Let-7b	RNA Gene	22	GC22P046119	4.89203	https://www.genecards.org/cgi-bin/carddisp.pl?gene=MIRLET7B
ABCD2	ATP Binding Cassette Subfamily D Member 2	Protein Coding	43	GC12M039530	4.88796	https://www.genecards.org/cgi-bin/carddisp.pl?gene=ABCD2
DGAT2	Diacylglycerol O-Acyltransferase 2	Protein Coding	45	GC11P075759	4.88792	https://www.genecards.org/cgi-bin/carddisp.pl?gene=DGAT2
RAC1	Rac Family Small GTPase 1	Protein Coding	51	GC07P006377	4.88439	https://www.genecards.org/cgi-bin/carddisp.pl?gene=RAC1
NRAS	NRAS Proto-Oncogene, GTPase	Protein Coding	53	GC01M114704	4.88411	https://www.genecards.org/cgi-bin/carddisp.pl?gene=NRAS
MIR130B	MicroRNA 130b	RNA Gene	20	GC22P043541	4.8841	https://www.genecards.org/cgi-bin/carddisp.pl?gene=MIR130B
P3H1	Prolyl 3-Hydroxylase 1	Protein Coding	44	GC01M042746	4.88405	https://www.genecards.org/cgi-bin/carddisp.pl?gene=P3H1
USF2	Upstream Transcription Factor 2, C-Fos Interacting	Protein Coding	43	GC19P035268	4.88356	https://www.genecards.org/cgi-bin/carddisp.pl?gene=USF2
PLCG1	Phospholipase C Gamma 1	Protein Coding	50	GC20P041136	4.88079	https://www.genecards.org/cgi-bin/carddisp.pl?gene=PLCG1
SPTLC2	Serine Palmitoyltransferase Long Chain Base Subunit 2	Protein Coding	50	GC14M077505	4.87914	https://www.genecards.org/cgi-bin/carddisp.pl?gene=SPTLC2
PTPN3	Protein Tyrosine Phosphatase Non-Receptor Type 3	Protein Coding	46	GC09M109375	4.87605	https://www.genecards.org/cgi-bin/carddisp.pl?gene=PTPN3
GLRX	Glutaredoxin	Protein Coding	47	GC05M095752	4.87211	https://www.genecards.org/cgi-bin/carddisp.pl?gene=GLRX
MIR181B1	MicroRNA 181b-1	RNA Gene	22	GC01M198858	4.86951	https://www.genecards.org/cgi-bin/carddisp.pl?gene=MIR181B1
INPP5E	Inositol Polyphosphate-5-Phosphatase E	Protein Coding	46	GC09M136428	4.86916	https://www.genecards.org/cgi-bin/carddisp.pl?gene=INPP5E
GATA6	GATA Binding Protein 6	Protein Coding	50	GC18P022169	4.86659	https://www.genecards.org/cgi-bin/carddisp.pl?gene=GATA6
MUC1	Mucin 1, Cell Surface Associated	Protein Coding	51	GC01M155185	4.86616	https://www.genecards.org/cgi-bin/carddisp.pl?gene=MUC1
HSD17B11	Hydroxysteroid 17-Beta Dehydrogenase 11	Protein Coding	41	GC04M087336	4.86232	https://www.genecards.org/cgi-bin/carddisp.pl?gene=HSD17B11
GJB2	Gap Junction Protein Beta 2	Protein Coding	48	GC13M020187	4.86077	https://www.genecards.org/cgi-bin/carddisp.pl?gene=GJB2
RETSAT	Retinol Saturase	Protein Coding	41	GC02M085344	4.85583	https://www.genecards.org/cgi-bin/carddisp.pl?gene=RETSAT
FANCM	FA Complementation Group M	Protein Coding	45	GC14P045135	4.85294	https://www.genecards.org/cgi-bin/carddisp.pl?gene=FANCM
PAM	Peptidylglycine Alpha-Amidating Monooxygenase	Protein Coding	45	GC05P102753	4.84953	https://www.genecards.org/cgi-bin/carddisp.pl?gene=PAM
UGT2B4	UDP Glucuronosyltransferase Family 2 Member B4	Protein Coding	43	GC04M069484	4.84941	https://www.genecards.org/cgi-bin/carddisp.pl?gene=UGT2B4
EIF5A	Eukaryotic Translation Initiation Factor 5A	Protein Coding	47	GC17P007306	4.83858	https://www.genecards.org/cgi-bin/carddisp.pl?gene=EIF5A
CREB3L3	CAMP Responsive Element Binding Protein 3 Like 3	Protein Coding	43	GC19P004153	4.83794	https://www.genecards.org/cgi-bin/carddisp.pl?gene=CREB3L3
XRCC1	X-Ray Repair Cross Complementing 1	Protein Coding	46	GC19M043543	4.83469	https://www.genecards.org/cgi-bin/carddisp.pl?gene=XRCC1
MIR423	MicroRNA 423	RNA Gene	21	GC17P030117	4.83073	https://www.genecards.org/cgi-bin/carddisp.pl?gene=MIR423
HMGCS1	3-Hydroxy-3-Methylglutaryl-CoA Synthase 1	Protein Coding	44	GC05M044081	4.82932	https://www.genecards.org/cgi-bin/carddisp.pl?gene=HMGCS1
SERPINA2	Serpin Family A Member 2 (Gene/Pseudogene)	Protein Coding	27	GC14M101979	4.82521	https://www.genecards.org/cgi-bin/carddisp.pl?gene=SERPINA2
NSMCE1	NSE1 Homolog, SMC5-SMC6 Complex Component	Protein Coding	37	GC16M027227	4.82467	https://www.genecards.org/cgi-bin/carddisp.pl?gene=NSMCE1
DBI	Diazepam Binding Inhibitor, Acyl-CoA Binding Protein	Protein Coding	47	GC02P119366	4.82333	https://www.genecards.org/cgi-bin/carddisp.pl?gene=DBI
SDC1	Syndecan 1	Protein Coding	45	GC02M020200	4.82266	https://www.genecards.org/cgi-bin/carddisp.pl?gene=SDC1
BTK	Bruton Tyrosine Kinase	Protein Coding	55	GC0XM101349	4.81624	https://www.genecards.org/cgi-bin/carddisp.pl?gene=BTK
RPS6KA3	Ribosomal Protein S6 Kinase A3	Protein Coding	55	GC0XM020149	4.81426	https://www.genecards.org/cgi-bin/carddisp.pl?gene=RPS6KA3
MIR133A1	MicroRNA 133a-1	RNA Gene	19	GC18M025563	4.80616	https://www.genecards.org/cgi-bin/carddisp.pl?gene=MIR133A1
MIR28	MicroRNA 28	RNA Gene	20	GC03P188688	4.80489	https://www.genecards.org/cgi-bin/carddisp.pl?gene=MIR28
S100B	S100 Calcium Binding Protein B	Protein Coding	47	GC21M051071	4.80302	https://www.genecards.org/cgi-bin/carddisp.pl?gene=S100B
EGR1	Early Growth Response 1	Protein Coding	50	GC05P138465	4.79786	https://www.genecards.org/cgi-bin/carddisp.pl?gene=EGR1
ACSL6	Acyl-CoA Synthetase Long Chain Family Member 6	Protein Coding	43	GC05M131949	4.79624	https://www.genecards.org/cgi-bin/carddisp.pl?gene=ACSL6
ANXA2	Annexin A2	Protein Coding	51	GC15M060347	4.7951	https://www.genecards.org/cgi-bin/carddisp.pl?gene=ANXA2
MYBPC3	Myosin Binding Protein C3	Protein Coding	50	GC11M096709	4.79436	https://www.genecards.org/cgi-bin/carddisp.pl?gene=MYBPC3
KEAP1	Kelch Like ECH Associated Protein 1	Protein Coding	51	GC19M010486	4.79196	https://www.genecards.org/cgi-bin/carddisp.pl?gene=KEAP1
SLC25A39	Solute Carrier Family 25 Member 39	Protein Coding	42	GC17M044319	4.78601	https://www.genecards.org/cgi-bin/carddisp.pl?gene=SLC25A39
ENTPD1	Ectonucleoside Triphosphate Diphosphohydrolase 1	Protein Coding	52	GC10P095711	4.78496	https://www.genecards.org/cgi-bin/carddisp.pl?gene=ENTPD1
CRY2	Cryptochrome Circadian Regulator 2	Protein Coding	43	GC11P046550	4.7847	https://www.genecards.org/cgi-bin/carddisp.pl?gene=CRY2
CLDN16	Claudin 16	Protein Coding	46	GC03P190290	4.7812	https://www.genecards.org/cgi-bin/carddisp.pl?gene=CLDN16
ESR2	Estrogen Receptor 2	Protein Coding	51	GC14M064084	4.77875	https://www.genecards.org/cgi-bin/carddisp.pl?gene=ESR2
DNM3	Dynamin 3	Protein Coding	45	GC01P171861	4.77821	https://www.genecards.org/cgi-bin/carddisp.pl?gene=DNM3
RAF1	Raf-1 Proto-Oncogene, Serine/Threonine Kinase	Protein Coding	57	GC03M012583	4.77801	https://www.genecards.org/cgi-bin/carddisp.pl?gene=RAF1
SPAST	Spastin	Protein Coding	42	GC02P032063	4.77487	https://www.genecards.org/cgi-bin/carddisp.pl?gene=SPAST
INTS4	Integrator Complex Subunit 4	Protein Coding	38	GC11M097511	4.77259	https://www.genecards.org/cgi-bin/carddisp.pl?gene=INTS4
FTHL17	Ferritin Heavy Chain Like 17	Protein Coding	34	GC0XM030999	4.77027	https://www.genecards.org/cgi-bin/carddisp.pl?gene=FTHL17
ACAD11	Acyl-CoA Dehydrogenase Family Member 11	Protein Coding	40	GC03M132559	4.76732	https://www.genecards.org/cgi-bin/carddisp.pl?gene=ACAD11
ARID2	AT-Rich Interaction Domain 2	Protein Coding	43	GC12P045729	4.76327	https://www.genecards.org/cgi-bin/carddisp.pl?gene=ARID2
TCIRG1	T Cell Immune Regulator 1, ATPase H+ Transporting V0 Subunit A3	Protein Coding	47	GC11P070645	4.75953	https://www.genecards.org/cgi-bin/carddisp.pl?gene=TCIRG1
SUGCT	Succinyl-CoA:Glutarate-CoA Transferase	Protein Coding	40	GC07P040568	4.75906	https://www.genecards.org/cgi-bin/carddisp.pl?gene=SUGCT
MIR92A1	MicroRNA 92a-1	RNA Gene	22	GC13P091570	4.75811	https://www.genecards.org/cgi-bin/carddisp.pl?gene=MIR92A1
IVL	Involucrin	Protein Coding	40	GC01P152919	4.75777	https://www.genecards.org/cgi-bin/carddisp.pl?gene=IVL
F13A1	Coagulation Factor XIII A Chain	Protein Coding	50	GC06M006144	4.75532	https://www.genecards.org/cgi-bin/carddisp.pl?gene=F13A1
TMLHE	Trimethyllysine Hydroxylase, Epsilon	Protein Coding	43	GC0XM155489	4.75499	https://www.genecards.org/cgi-bin/carddisp.pl?gene=TMLHE
MIR30C1	MicroRNA 30c-1	RNA Gene	23	GC01P040757	4.75456	https://www.genecards.org/cgi-bin/carddisp.pl?gene=MIR30C1
SULT1A3	Sulfotransferase Family 1A Member 3	Protein Coding	39	GC16P030199	4.75272	https://www.genecards.org/cgi-bin/carddisp.pl?gene=SULT1A3
CTSG	Cathepsin G	Protein Coding	48	GC14M024573	4.75222	https://www.genecards.org/cgi-bin/carddisp.pl?gene=CTSG
CROT	Carnitine O-Octanoyltransferase	Protein Coding	43	GC07P087361	4.74777	https://www.genecards.org/cgi-bin/carddisp.pl?gene=CROT
SFTPD	Surfactant Protein D	Protein Coding	47	GC10M079937	4.74601	https://www.genecards.org/cgi-bin/carddisp.pl?gene=SFTPD
MIR10A	MicroRNA 10a	RNA Gene	23	GC17M048579	4.7364	https://www.genecards.org/cgi-bin/carddisp.pl?gene=MIR10A
IGFBP2	Insulin Like Growth Factor Binding Protein 2	Protein Coding	47	GC02P216632	4.73451	https://www.genecards.org/cgi-bin/carddisp.pl?gene=IGFBP2
GADD45A	Growth Arrest And DNA Damage Inducible Alpha	Protein Coding	48	GC01P067685	4.73371	https://www.genecards.org/cgi-bin/carddisp.pl?gene=GADD45A
SLC8A1	Solute Carrier Family 8 Member A1	Protein Coding	47	GC02M040078	4.72972	https://www.genecards.org/cgi-bin/carddisp.pl?gene=SLC8A1
SP1	Sp1 Transcription Factor	Protein Coding	49	GC12P053380	4.72434	https://www.genecards.org/cgi-bin/carddisp.pl?gene=SP1
RDH12	Retinol Dehydrogenase 12	Protein Coding	47	GC14P067701	4.72411	https://www.genecards.org/cgi-bin/carddisp.pl?gene=RDH12
OXT	Oxytocin/Neurophysin I Prepropeptide	Protein Coding	43	GC20P004374	4.72089	https://www.genecards.org/cgi-bin/carddisp.pl?gene=OXT
IL3	Interleukin 3	Protein Coding	47	GC05P132060	4.71844	https://www.genecards.org/cgi-bin/carddisp.pl?gene=IL3
ELAVL1	ELAV Like RNA Binding Protein 1	Protein Coding	43	GC19M007958	4.71571	https://www.genecards.org/cgi-bin/carddisp.pl?gene=ELAVL1
AGMO	Alkylglycerol Monooxygenase	Protein Coding	37	GC07M015117	4.7154	https://www.genecards.org/cgi-bin/carddisp.pl?gene=AGMO
IRF4	Interferon Regulatory Factor 4	Protein Coding	45	GC06P000391	4.71389	https://www.genecards.org/cgi-bin/carddisp.pl?gene=IRF4
GGH	Gamma-Glutamyl Hydrolase	Protein Coding	46	GC08M063014	4.71364	https://www.genecards.org/cgi-bin/carddisp.pl?gene=GGH
CD46	CD46 Molecule	Protein Coding	50	GC01P207752	4.71108	https://www.genecards.org/cgi-bin/carddisp.pl?gene=CD46
THRA	Thyroid Hormone Receptor Alpha	Protein Coding	50	GC17P040058	4.70755	https://www.genecards.org/cgi-bin/carddisp.pl?gene=THRA
CSNK2A1	Casein Kinase 2 Alpha 1	Protein Coding	53	GC20M000472	4.70663	https://www.genecards.org/cgi-bin/carddisp.pl?gene=CSNK2A1
ACAA1	Acetyl-CoA Acyltransferase 1	Protein Coding	44	GC03M038103	4.702	https://www.genecards.org/cgi-bin/carddisp.pl?gene=ACAA1
PCSK7	Proprotein Convertase Subtilisin/Kexin Type 7	Protein Coding	47	GC11M117199	4.70163	https://www.genecards.org/cgi-bin/carddisp.pl?gene=PCSK7
HBE1	Hemoglobin Subunit Epsilon 1	Protein Coding	40	GC11M005268	4.68684	https://www.genecards.org/cgi-bin/carddisp.pl?gene=HBE1
FMR1	Fragile X Messenger Ribonucleoprotein 1	Protein Coding	46	GC0XP147953	4.68497	https://www.genecards.org/cgi-bin/carddisp.pl?gene=FMR1
TARDBP	TAR DNA Binding Protein	Protein Coding	49	GC01P011013	4.67672	https://www.genecards.org/cgi-bin/carddisp.pl?gene=TARDBP
CCL20	C-C Motif Chemokine Ligand 20	Protein Coding	44	GC02P227846	4.67221	https://www.genecards.org/cgi-bin/carddisp.pl?gene=CCL20
LOC100289580	Uncharacterized LOC100289580	RNA Gene	15	GC16P088731	4.66952	https://www.genecards.org/cgi-bin/carddisp.pl?gene=LOC100289580
KIF4A	Kinesin Family Member 4A	Protein Coding	42	GC0XP070290	4.66839	https://www.genecards.org/cgi-bin/carddisp.pl?gene=KIF4A
PCYT1A	Phosphate Cytidylyltransferase 1A, Choline	Protein Coding	51	GC03M196214	4.66156	https://www.genecards.org/cgi-bin/carddisp.pl?gene=PCYT1A
EPB42	Erythrocyte Membrane Protein Band 4.2	Protein Coding	42	GC15M043952	4.66121	https://www.genecards.org/cgi-bin/carddisp.pl?gene=EPB42
MIR33B	MicroRNA 33b	RNA Gene	21	GC17M017813	4.65607	https://www.genecards.org/cgi-bin/carddisp.pl?gene=MIR33B
RBCK1	RANBP2-Type And C3HC4-Type Zinc Finger Containing 1	Protein Coding	44	GC20P000407	4.65503	https://www.genecards.org/cgi-bin/carddisp.pl?gene=RBCK1
PIK3CD	Phosphatidylinositol-4,5-Bisphosphate 3-Kinase Catalytic Subunit Delta	Protein Coding	56	GC01P009629	4.65226	https://www.genecards.org/cgi-bin/carddisp.pl?gene=PIK3CD
CTLA4	Cytotoxic T-Lymphocyte Associated Protein 4	Protein Coding	52	GC02P203854	4.65112	https://www.genecards.org/cgi-bin/carddisp.pl?gene=CTLA4
AARS2	Alanyl-TRNA Synthetase 2, Mitochondrial	Protein Coding	44	GC06M069492	4.64184	https://www.genecards.org/cgi-bin/carddisp.pl?gene=AARS2
AKT1S1	AKT1 Substrate 1	Protein Coding	41	GC19M049869	4.63956	https://www.genecards.org/cgi-bin/carddisp.pl?gene=AKT1S1
NDUFA10	NADH:Ubiquinone Oxidoreductase Subunit A10	Protein Coding	46	GC02M239893	4.63546	https://www.genecards.org/cgi-bin/carddisp.pl?gene=NDUFA10
STEAP1	STEAP Family Member 1	Protein Coding	41	GC07P090154	4.63505	https://www.genecards.org/cgi-bin/carddisp.pl?gene=STEAP1
NEUROD1	Neuronal Differentiation 1	Protein Coding	48	GC02M181673	4.63083	https://www.genecards.org/cgi-bin/carddisp.pl?gene=NEUROD1
NDUFB8	NADH:Ubiquinone Oxidoreductase Subunit B8	Protein Coding	44	GC10M100523	4.62583	https://www.genecards.org/cgi-bin/carddisp.pl?gene=NDUFB8
LMNB2	Lamin B2	Protein Coding	45	GC19M006001	4.6241	https://www.genecards.org/cgi-bin/carddisp.pl?gene=LMNB2
CBR4	Carbonyl Reductase 4	Protein Coding	40	GC04M168864	4.62398	https://www.genecards.org/cgi-bin/carddisp.pl?gene=CBR4
ATG12	Autophagy Related 12	Protein Coding	41	GC05M115828	4.61712	https://www.genecards.org/cgi-bin/carddisp.pl?gene=ATG12
DNAH8	Dynein Axonemal Heavy Chain 8	Protein Coding	40	GC06P087939	4.6146	https://www.genecards.org/cgi-bin/carddisp.pl?gene=DNAH8
MGAT2	Alpha-1,6-Mannosyl-Glycoprotein 2-Beta-N-Acetylglucosaminyltransferase	Protein Coding	47	GC14P049620	4.61443	https://www.genecards.org/cgi-bin/carddisp.pl?gene=MGAT2
NUP107	Nucleoporin 107	Protein Coding	46	GC12P068686	4.61388	https://www.genecards.org/cgi-bin/carddisp.pl?gene=NUP107
ATG4A	Autophagy Related 4A Cysteine Peptidase	Protein Coding	44	GC0XP108091	4.6133	https://www.genecards.org/cgi-bin/carddisp.pl?gene=ATG4A
MTAP	Methylthioadenosine Phosphorylase	Protein Coding	51	GC09P021792	4.60967	https://www.genecards.org/cgi-bin/carddisp.pl?gene=MTAP
ERCC1	ERCC Excision Repair 1, Endonuclease Non-Catalytic Subunit	Protein Coding	48	GC19M068005	4.60745	https://www.genecards.org/cgi-bin/carddisp.pl?gene=ERCC1
KCNMA1	Potassium Calcium-Activated Channel Subfamily M Alpha 1	Protein Coding	52	GC10M076869	4.60411	https://www.genecards.org/cgi-bin/carddisp.pl?gene=KCNMA1
MIR532	MicroRNA 532	RNA Gene	19	GC0XP050993	4.60018	https://www.genecards.org/cgi-bin/carddisp.pl?gene=MIR532
SULT4A1	Sulfotransferase Family 4A Member 1	Protein Coding	43	GC22M043824	4.59731	https://www.genecards.org/cgi-bin/carddisp.pl?gene=SULT4A1
CREBBP	CREB Binding Protein	Protein Coding	55	GC16M007712	4.59457	https://www.genecards.org/cgi-bin/carddisp.pl?gene=CREBBP
MPDU1	Mannose-P-Dolichol Utilization Defect 1	Protein Coding	45	GC17P007583	4.58682	https://www.genecards.org/cgi-bin/carddisp.pl?gene=MPDU1
GSK3A	Glycogen Synthase Kinase 3 Alpha	Protein Coding	52	GC19M067912	4.58447	https://www.genecards.org/cgi-bin/carddisp.pl?gene=GSK3A
ABCC11	ATP Binding Cassette Subfamily C Member 11	Protein Coding	44	GC16M048166	4.58081	https://www.genecards.org/cgi-bin/carddisp.pl?gene=ABCC11
RNPC3	RNA Binding Region (RNP1, RRM) Containing 3	Protein Coding	38	GC01P103525	4.57963	https://www.genecards.org/cgi-bin/carddisp.pl?gene=RNPC3
CUL1	Cullin 1	Protein Coding	45	GC07P148697	4.57683	https://www.genecards.org/cgi-bin/carddisp.pl?gene=CUL1
IL17A	Interleukin 17A	Protein Coding	47	GC06P052186	4.57677	https://www.genecards.org/cgi-bin/carddisp.pl?gene=IL17A
WRN	WRN RecQ Like Helicase	Protein Coding	48	GC08P031033	4.57101	https://www.genecards.org/cgi-bin/carddisp.pl?gene=WRN
DLST	Dihydrolipoamide S-Succinyltransferase	Protein Coding	48	GC14P074881	4.56261	https://www.genecards.org/cgi-bin/carddisp.pl?gene=DLST
ANK1	Ankyrin 1	Protein Coding	46	GC08M041653	4.55581	https://www.genecards.org/cgi-bin/carddisp.pl?gene=ANK1
FANCC	FA Complementation Group C	Protein Coding	50	GC09M095099	4.55524	https://www.genecards.org/cgi-bin/carddisp.pl?gene=FANCC
NGF	Nerve Growth Factor	Protein Coding	54	GC01M115285	4.55384	https://www.genecards.org/cgi-bin/carddisp.pl?gene=NGF
ERCC3	ERCC Excision Repair 3, TFIIH Core Complex Helicase Subunit	Protein Coding	50	GC02M127257	4.55313	https://www.genecards.org/cgi-bin/carddisp.pl?gene=ERCC3
ATG101	Autophagy Related 101	Protein Coding	39	GC12P052069	4.54213	https://www.genecards.org/cgi-bin/carddisp.pl?gene=ATG101
CLN3	CLN3 Lysosomal/Endosomal Transmembrane Protein, Battenin	Protein Coding	45	GC16M028466	4.53986	https://www.genecards.org/cgi-bin/carddisp.pl?gene=CLN3
G6PC2	Glucose-6-Phosphatase Catalytic Subunit 2	Protein Coding	43	GC02P168901	4.53957	https://www.genecards.org/cgi-bin/carddisp.pl?gene=G6PC2
DPH3	Diphthamide Biosynthesis 3	Protein Coding	34	GC03M016257	4.53655	https://www.genecards.org/cgi-bin/carddisp.pl?gene=DPH3
AOC3	Amine Oxidase Copper Containing 3	Protein Coding	48	GC17P042851	4.53483	https://www.genecards.org/cgi-bin/carddisp.pl?gene=AOC3
ATG3	Autophagy Related 3	Protein Coding	43	GC03M112532	4.53457	https://www.genecards.org/cgi-bin/carddisp.pl?gene=ATG3
PLAUR	Plasminogen Activator, Urokinase Receptor	Protein Coding	47	GC19M043646	4.53412	https://www.genecards.org/cgi-bin/carddisp.pl?gene=PLAUR
RBP2	Retinol Binding Protein 2	Protein Coding	43	GC03M139452	4.53255	https://www.genecards.org/cgi-bin/carddisp.pl?gene=RBP2
TNNI3	Troponin I3, Cardiac Type	Protein Coding	51	GC19M055151	4.52983	https://www.genecards.org/cgi-bin/carddisp.pl?gene=TNNI3
COQ8A	Coenzyme Q8A	Protein Coding	45	GC01P226939	4.52768	https://www.genecards.org/cgi-bin/carddisp.pl?gene=COQ8A
XIAP	X-Linked Inhibitor Of Apoptosis	Protein Coding	54	GC0XP123859	4.52746	https://www.genecards.org/cgi-bin/carddisp.pl?gene=XIAP
HYOU1	Hypoxia Up-Regulated 1	Protein Coding	48	GC11M119242	4.52212	https://www.genecards.org/cgi-bin/carddisp.pl?gene=HYOU1
IKZF1	IKAROS Family Zinc Finger 1	Protein Coding	51	GC07P050303	4.52047	https://www.genecards.org/cgi-bin/carddisp.pl?gene=IKZF1
WNT2	Wnt Family Member 2	Protein Coding	45	GC07M117309	4.51914	https://www.genecards.org/cgi-bin/carddisp.pl?gene=WNT2
SRF	Serum Response Factor	Protein Coding	45	GC06P043171	4.51088	https://www.genecards.org/cgi-bin/carddisp.pl?gene=SRF
GGCX	Gamma-Glutamyl Carboxylase	Protein Coding	50	GC02M085544	4.50412	https://www.genecards.org/cgi-bin/carddisp.pl?gene=GGCX
CDKN1B	Cyclin Dependent Kinase Inhibitor 1B	Protein Coding	50	GC12P022586	4.49887	https://www.genecards.org/cgi-bin/carddisp.pl?gene=CDKN1B
SAA1	Serum Amyloid A1	Protein Coding	42	GC11P018547	4.49036	https://www.genecards.org/cgi-bin/carddisp.pl?gene=SAA1
VIP	Vasoactive Intestinal Peptide	Protein Coding	47	GC06P152750	4.48751	https://www.genecards.org/cgi-bin/carddisp.pl?gene=VIP
ACAA2	Acetyl-CoA Acyltransferase 2	Protein Coding	47	GC18M049782	4.47201	https://www.genecards.org/cgi-bin/carddisp.pl?gene=ACAA2
INTS5	Integrator Complex Subunit 5	Protein Coding	37	GC11M096929	4.46429	https://www.genecards.org/cgi-bin/carddisp.pl?gene=INTS5
STING1	Stimulator Of Interferon Response CGAMP Interactor 1	Protein Coding	43	GC05M139476	4.46356	https://www.genecards.org/cgi-bin/carddisp.pl?gene=STING1
CFHR2	Complement Factor H Related 2	Protein Coding	41	GC01P196943	4.46317	https://www.genecards.org/cgi-bin/carddisp.pl?gene=CFHR2
ACE2	Angiotensin Converting Enzyme 2	Protein Coding	51	GC0XM015494	4.46295	https://www.genecards.org/cgi-bin/carddisp.pl?gene=ACE2
TPP1	Tripeptidyl Peptidase 1	Protein Coding	47	GC11M006811	4.46292	https://www.genecards.org/cgi-bin/carddisp.pl?gene=TPP1
PSMB9	Proteasome 20S Subunit Beta 9	Protein Coding	48	GC06P087772	4.45883	https://www.genecards.org/cgi-bin/carddisp.pl?gene=PSMB9
GANAB	Glucosidase II Alpha Subunit	Protein Coding	50	GC11M096927	4.45864	https://www.genecards.org/cgi-bin/carddisp.pl?gene=GANAB
IKBKG	Inhibitor Of Nuclear Factor Kappa B Kinase Regulatory Subunit Gamma	Protein Coding	51	GC0XP154541	4.45829	https://www.genecards.org/cgi-bin/carddisp.pl?gene=IKBKG
HBD	Hemoglobin Subunit Delta	Protein Coding	41	GC11M005232	4.45603	https://www.genecards.org/cgi-bin/carddisp.pl?gene=HBD
KCNE1	Potassium Voltage-Gated Channel Subfamily E Regulatory Subunit 1	Protein Coding	51	GC21M034446	4.45285	https://www.genecards.org/cgi-bin/carddisp.pl?gene=KCNE1
ATP6V0D1	ATPase H+ Transporting V0 Subunit D1	Protein Coding	45	GC16M067438	4.45228	https://www.genecards.org/cgi-bin/carddisp.pl?gene=ATP6V0D1
KDR	Kinase Insert Domain Receptor	Protein Coding	56	GC04M055078	4.44948	https://www.genecards.org/cgi-bin/carddisp.pl?gene=KDR
AGPS	Alkylglycerone Phosphate Synthase	Protein Coding	45	GC02P177392	4.44829	https://www.genecards.org/cgi-bin/carddisp.pl?gene=AGPS
FGF2	Fibroblast Growth Factor 2	Protein Coding	48	GC04P122826	4.44329	https://www.genecards.org/cgi-bin/carddisp.pl?gene=FGF2
IDE	Insulin Degrading Enzyme	Protein Coding	51	GC10M092451	4.44318	https://www.genecards.org/cgi-bin/carddisp.pl?gene=IDE
ADH1A	Alcohol Dehydrogenase 1A (Class I), Alpha Polypeptide	Protein Coding	44	GC04M099276	4.44014	https://www.genecards.org/cgi-bin/carddisp.pl?gene=ADH1A
ACP7	Acid Phosphatase 7, Tartrate Resistant (Putative)	Protein Coding	31	GC19P069715	4.43981	https://www.genecards.org/cgi-bin/carddisp.pl?gene=ACP7
SESN2	Sestrin 2	Protein Coding	40	GC01P028290	4.43612	https://www.genecards.org/cgi-bin/carddisp.pl?gene=SESN2
SEPSECS	Sep (O-Phosphoserine) TRNA:Sec (Selenocysteine) TRNA Synthase	Protein Coding	47	GC04M025121	4.43141	https://www.genecards.org/cgi-bin/carddisp.pl?gene=SEPSECS
RPL5	Ribosomal Protein L5	Protein Coding	50	GC01P092832	4.42789	https://www.genecards.org/cgi-bin/carddisp.pl?gene=RPL5
NDFIP1	Nedd4 Family Interacting Protein 1	Protein Coding	39	GC05P142108	4.42595	https://www.genecards.org/cgi-bin/carddisp.pl?gene=NDFIP1
CDH1	Cadherin 1	Protein Coding	52	GC16P068737	4.42496	https://www.genecards.org/cgi-bin/carddisp.pl?gene=CDH1
PDHA2	Pyruvate Dehydrogenase E1 Subunit Alpha 2	Protein Coding	45	GC04P095840	4.42177	https://www.genecards.org/cgi-bin/carddisp.pl?gene=PDHA2
PALB2	Partner And Localizer Of BRCA2	Protein Coding	47	GC16M023603	4.42134	https://www.genecards.org/cgi-bin/carddisp.pl?gene=PALB2
ALS2	Alsin Rho Guanine Nucleotide Exchange Factor ALS2	Protein Coding	47	GC02M201701	4.41704	https://www.genecards.org/cgi-bin/carddisp.pl?gene=ALS2
ATG13	Autophagy Related 13	Protein Coding	41	GC11P046650	4.41565	https://www.genecards.org/cgi-bin/carddisp.pl?gene=ATG13
PLAT	Plasminogen Activator, Tissue Type	Protein Coding	54	GC08M042174	4.41168	https://www.genecards.org/cgi-bin/carddisp.pl?gene=PLAT
CDC42BPA	CDC42 Binding Protein Kinase Alpha	Protein Coding	45	GC01M226989	4.40496	https://www.genecards.org/cgi-bin/carddisp.pl?gene=CDC42BPA
PRPS2	Phosphoribosyl Pyrophosphate Synthetase 2	Protein Coding	47	GC0XP012791	4.40344	https://www.genecards.org/cgi-bin/carddisp.pl?gene=PRPS2
SNCG	Synuclein Gamma	Protein Coding	44	GC10P093503	4.40276	https://www.genecards.org/cgi-bin/carddisp.pl?gene=SNCG
SLC27A2	Solute Carrier Family 27 Member 2	Protein Coding	48	GC15P050182	4.40257	https://www.genecards.org/cgi-bin/carddisp.pl?gene=SLC27A2
NTHL1	Nth Like DNA Glycosylase 1	Protein Coding	47	GC16M007547	4.39395	https://www.genecards.org/cgi-bin/carddisp.pl?gene=NTHL1
FAR1	Fatty Acyl-CoA Reductase 1	Protein Coding	45	GC11P013668	4.3939	https://www.genecards.org/cgi-bin/carddisp.pl?gene=FAR1
MYO5B	Myosin VB	Protein Coding	45	GC18M049822	4.39337	https://www.genecards.org/cgi-bin/carddisp.pl?gene=MYO5B
CBL	Cbl Proto-Oncogene	Protein Coding	54	GC11P119206	4.39318	https://www.genecards.org/cgi-bin/carddisp.pl?gene=CBL
PLOD2	Procollagen-Lysine,2-Oxoglutarate 5-Dioxygenase 2	Protein Coding	48	GC03M146069	4.3926	https://www.genecards.org/cgi-bin/carddisp.pl?gene=PLOD2
PDGFRB	Platelet Derived Growth Factor Receptor Beta	Protein Coding	56	GC05M150113	4.38169	https://www.genecards.org/cgi-bin/carddisp.pl?gene=PDGFRB
MIR181C	MicroRNA 181c	RNA Gene	22	GC19P014583	4.38089	https://www.genecards.org/cgi-bin/carddisp.pl?gene=MIR181C
DHODH	Dihydroorotate Dehydrogenase (Quinone)	Protein Coding	48	GC16P072008	4.37946	https://www.genecards.org/cgi-bin/carddisp.pl?gene=DHODH
KRT14	Keratin 14	Protein Coding	49	GC17M041582	4.3733	https://www.genecards.org/cgi-bin/carddisp.pl?gene=KRT14
VKORC1L1	Vitamin K Epoxide Reductase Complex Subunit 1 Like 1	Protein Coding	40	GC07P071112	4.37306	https://www.genecards.org/cgi-bin/carddisp.pl?gene=VKORC1L1
SLC25A26	Solute Carrier Family 25 Member 26	Protein Coding	39	GC03P066120	4.37014	https://www.genecards.org/cgi-bin/carddisp.pl?gene=SLC25A26
MIR224	MicroRNA 224	RNA Gene	18	GC0XM151958	4.36651	https://www.genecards.org/cgi-bin/carddisp.pl?gene=MIR224
SMARCA4	SWI/SNF Related, Matrix Associated, Actin Dependent Regulator Of Chromatin, Subfamily A, Member 4	Protein Coding	53	GC19P010932	4.3649	https://www.genecards.org/cgi-bin/carddisp.pl?gene=SMARCA4
URI1	URI1 Prefoldin Like Chaperone	Protein Coding	42	GC19P029923	4.36452	https://www.genecards.org/cgi-bin/carddisp.pl?gene=URI1
NPAS2	Neuronal PAS Domain Protein 2	Protein Coding	43	GC02P100820	4.36444	https://www.genecards.org/cgi-bin/carddisp.pl?gene=NPAS2
CYP4Z1	Cytochrome P450 Family 4 Subfamily Z Member 1	Protein Coding	38	GC01P047067	4.36423	https://www.genecards.org/cgi-bin/carddisp.pl?gene=CYP4Z1
ABCC5	ATP Binding Cassette Subfamily C Member 5	Protein Coding	47	GC03M183919	4.35843	https://www.genecards.org/cgi-bin/carddisp.pl?gene=ABCC5
CD9	CD9 Molecule	Protein Coding	46	GC12P022327	4.35759	https://www.genecards.org/cgi-bin/carddisp.pl?gene=CD9
CD79A	CD79a Molecule	Protein Coding	50	GC19P041877	4.35	https://www.genecards.org/cgi-bin/carddisp.pl?gene=CD79A
YWHAE	Tyrosine 3-Monooxygenase/Tryptophan 5-Monooxygenase Activation Protein Epsilon	Protein Coding	52	GC17M004893	4.34723	https://www.genecards.org/cgi-bin/carddisp.pl?gene=YWHAE
PKD2	Polycystin 2, Transient Receptor Potential Cation Channel	Protein Coding	50	GC04P088007	4.34557	https://www.genecards.org/cgi-bin/carddisp.pl?gene=PKD2
GTPBP1	GTP Binding Protein 1	Protein Coding	41	GC22P038705	4.34543	https://www.genecards.org/cgi-bin/carddisp.pl?gene=GTPBP1
YAP1	Yes1 Associated Transcriptional Regulator	Protein Coding	50	GC11P102110	4.33909	https://www.genecards.org/cgi-bin/carddisp.pl?gene=YAP1
MAGEF1	MAGE Family Member F1	Protein Coding	36	GC03M184710	4.33638	https://www.genecards.org/cgi-bin/carddisp.pl?gene=MAGEF1
NKX2-1	NK2 Homeobox 1	Protein Coding	48	GC14M036516	4.33528	https://www.genecards.org/cgi-bin/carddisp.pl?gene=NKX2-1
CASP9	Caspase 9	Protein Coding	49	GC01M015491	4.32833	https://www.genecards.org/cgi-bin/carddisp.pl?gene=CASP9
ATP1A1	ATPase Na+/K+ Transporting Subunit Alpha 1	Protein Coding	53	GC01P116372	4.32653	https://www.genecards.org/cgi-bin/carddisp.pl?gene=ATP1A1
ABCE1	ATP Binding Cassette Subfamily E Member 1	Protein Coding	41	GC04P145097	4.32446	https://www.genecards.org/cgi-bin/carddisp.pl?gene=ABCE1
RGMB	Repulsive Guidance Molecule BMP Co-Receptor B	Protein Coding	41	GC05P098768	4.32358	https://www.genecards.org/cgi-bin/carddisp.pl?gene=RGMB
CLCN7	Chloride Voltage-Gated Channel 7	Protein Coding	48	GC16M001444	4.32349	https://www.genecards.org/cgi-bin/carddisp.pl?gene=CLCN7
COL1A1	Collagen Type I Alpha 1 Chain	Protein Coding	52	GC17M050248	4.32348	https://www.genecards.org/cgi-bin/carddisp.pl?gene=COL1A1
XBP1	X-Box Binding Protein 1	Protein Coding	47	GC22M028794	4.32223	https://www.genecards.org/cgi-bin/carddisp.pl?gene=XBP1
MAP3K5	Mitogen-Activated Protein Kinase Kinase Kinase 5	Protein Coding	50	GC06M136557	4.32212	https://www.genecards.org/cgi-bin/carddisp.pl?gene=MAP3K5
RMND1	Required For Meiotic Nuclear Division 1 Homolog	Protein Coding	40	GC06M151404	4.31856	https://www.genecards.org/cgi-bin/carddisp.pl?gene=RMND1
AOC1	Amine Oxidase Copper Containing 1	Protein Coding	44	GC07P150824	4.3174	https://www.genecards.org/cgi-bin/carddisp.pl?gene=AOC1
ADD1	Adducin 1	Protein Coding	47	GC04P002855	4.31573	https://www.genecards.org/cgi-bin/carddisp.pl?gene=ADD1
TRPV4	Transient Receptor Potential Cation Channel Subfamily V Member 4	Protein Coding	51	GC12M109783	4.3063	https://www.genecards.org/cgi-bin/carddisp.pl?gene=TRPV4
MIR24-2	MicroRNA 24-2	RNA Gene	23	GC19M014543	4.30612	https://www.genecards.org/cgi-bin/carddisp.pl?gene=MIR24-2
SGK1	Serum/Glucocorticoid Regulated Kinase 1	Protein Coding	51	GC06M134169	4.30468	https://www.genecards.org/cgi-bin/carddisp.pl?gene=SGK1
LAP3	Leucine Aminopeptidase 3	Protein Coding	44	GC04P018747	4.29552	https://www.genecards.org/cgi-bin/carddisp.pl?gene=LAP3
HLA-C	Major Histocompatibility Complex, Class I, C	Protein Coding	47	GC06M069165	4.29433	https://www.genecards.org/cgi-bin/carddisp.pl?gene=HLA-C
NOX4	NADPH Oxidase 4	Protein Coding	47	GC11M089324	4.294	https://www.genecards.org/cgi-bin/carddisp.pl?gene=NOX4
TECPR2	Tectonin Beta-Propeller Repeat Containing 2	Protein Coding	38	GC14P102362	4.29323	https://www.genecards.org/cgi-bin/carddisp.pl?gene=TECPR2
SMAD3	SMAD Family Member 3	Protein Coding	54	GC15P067063	4.292	https://www.genecards.org/cgi-bin/carddisp.pl?gene=SMAD3
EMP1	Epithelial Membrane Protein 1	Protein Coding	41	GC12P013196	4.29186	https://www.genecards.org/cgi-bin/carddisp.pl?gene=EMP1
DARS2	Aspartyl-TRNA Synthetase 2, Mitochondrial	Protein Coding	44	GC01P173824	4.28965	https://www.genecards.org/cgi-bin/carddisp.pl?gene=DARS2
ASXL1	ASXL Transcriptional Regulator 1	Protein Coding	46	GC20P032700	4.28863	https://www.genecards.org/cgi-bin/carddisp.pl?gene=ASXL1
PDSS1	Decaprenyl Diphosphate Synthase Subunit 1	Protein Coding	45	GC10P026697	4.28465	https://www.genecards.org/cgi-bin/carddisp.pl?gene=PDSS1
NDUFAF3	NADH:Ubiquinone Oxidoreductase Complex Assembly Factor 3	Protein Coding	42	GC03P049020	4.28322	https://www.genecards.org/cgi-bin/carddisp.pl?gene=NDUFAF3
MIA2	MIA SH3 Domain ER Export Factor 2	Protein Coding	41	GC14P039230	4.27578	https://www.genecards.org/cgi-bin/carddisp.pl?gene=MIA2
TJP2	Tight Junction Protein 2	Protein Coding	47	GC09P069121	4.27101	https://www.genecards.org/cgi-bin/carddisp.pl?gene=TJP2
PCBD1	Pterin-4 Alpha-Carbinolamine Dehydratase 1	Protein Coding	47	GC10M070882	4.27044	https://www.genecards.org/cgi-bin/carddisp.pl?gene=PCBD1
PTGES2	Prostaglandin E Synthase 2	Protein Coding	45	GC09M128120	4.26823	https://www.genecards.org/cgi-bin/carddisp.pl?gene=PTGES2
ABCA4	ATP Binding Cassette Subfamily A Member 4	Protein Coding	48	GC01M093992	4.26594	https://www.genecards.org/cgi-bin/carddisp.pl?gene=ABCA4
OMP	Olfactory Marker Protein	Protein Coding	38	GC11P077102	4.26492	https://www.genecards.org/cgi-bin/carddisp.pl?gene=OMP
MTX2	Metaxin 2	Protein Coding	44	GC02P176269	4.26356	https://www.genecards.org/cgi-bin/carddisp.pl?gene=MTX2
PLCG2	Phospholipase C Gamma 2	Protein Coding	54	GC16P081773	4.25638	https://www.genecards.org/cgi-bin/carddisp.pl?gene=PLCG2
PLOD3	Procollagen-Lysine,2-Oxoglutarate 5-Dioxygenase 3	Protein Coding	49	GC07M101205	4.25285	https://www.genecards.org/cgi-bin/carddisp.pl?gene=PLOD3
USP24	Ubiquitin Specific Peptidase 24	Protein Coding	45	GC01M055066	4.25163	https://www.genecards.org/cgi-bin/carddisp.pl?gene=USP24
MUC16	Mucin 16, Cell Surface Associated	Protein Coding	40	GC19M008848	4.24932	https://www.genecards.org/cgi-bin/carddisp.pl?gene=MUC16
HSD17B12	Hydroxysteroid 17-Beta Dehydrogenase 12	Protein Coding	43	GC11P043652	4.24661	https://www.genecards.org/cgi-bin/carddisp.pl?gene=HSD17B12
HSF1	Heat Shock Transcription Factor 1	Protein Coding	48	GC08P144291	4.23955	https://www.genecards.org/cgi-bin/carddisp.pl?gene=HSF1
P4HB	Prolyl 4-Hydroxylase Subunit Beta	Protein Coding	52	GC17M081843	4.23928	https://www.genecards.org/cgi-bin/carddisp.pl?gene=P4HB
ABHD12	Abhydrolase Domain Containing 12, Lysophospholipase	Protein Coding	45	GC20M025294	4.23328	https://www.genecards.org/cgi-bin/carddisp.pl?gene=ABHD12
PGRMC2	Progesterone Receptor Membrane Component 2	Protein Coding	43	GC04M128269	4.2288	https://www.genecards.org/cgi-bin/carddisp.pl?gene=PGRMC2
HNRNPA2B1	Heterogeneous Nuclear Ribonucleoprotein A2/B1	Protein Coding	48	GC07M026174	4.22372	https://www.genecards.org/cgi-bin/carddisp.pl?gene=HNRNPA2B1
MRE11	MRE11 Homolog, Double Strand Break Repair Nuclease	Protein Coding	50	GC11M097712	4.22246	https://www.genecards.org/cgi-bin/carddisp.pl?gene=MRE11
PTK2B	Protein Tyrosine Kinase 2 Beta	Protein Coding	51	GC08P027311	4.22224	https://www.genecards.org/cgi-bin/carddisp.pl?gene=PTK2B
RIPK1	Receptor Interacting Serine/Threonine Kinase 1	Protein Coding	51	GC06P003313	4.2196	https://www.genecards.org/cgi-bin/carddisp.pl?gene=RIPK1
WAS	WASP Actin Nucleation Promoting Factor	Protein Coding	50	GC0XP048676	4.21757	https://www.genecards.org/cgi-bin/carddisp.pl?gene=WAS
HPR	Haptoglobin-Related Protein	Protein Coding	41	GC16P072201	4.21671	https://www.genecards.org/cgi-bin/carddisp.pl?gene=HPR
CD40	CD40 Molecule	Protein Coding	52	GC20P046118	4.21668	https://www.genecards.org/cgi-bin/carddisp.pl?gene=CD40
FANCD2	FA Complementation Group D2	Protein Coding	48	GC03P010026	4.21203	https://www.genecards.org/cgi-bin/carddisp.pl?gene=FANCD2
UBA1	Ubiquitin Like Modifier Activating Enzyme 1	Protein Coding	50	GC0XP047190	4.20855	https://www.genecards.org/cgi-bin/carddisp.pl?gene=UBA1
CEL	Carboxyl Ester Lipase	Protein Coding	48	GC09P133061	4.20613	https://www.genecards.org/cgi-bin/carddisp.pl?gene=CEL
SDS	Serine Dehydratase	Protein Coding	44	GC12M113392	4.2056	https://www.genecards.org/cgi-bin/carddisp.pl?gene=SDS
GSTO2	Glutathione S-Transferase Omega 2	Protein Coding	44	GC10P104268	4.20308	https://www.genecards.org/cgi-bin/carddisp.pl?gene=GSTO2
TIMMDC1	Translocase Of Inner Mitochondrial Membrane Domain Containing 1	Protein Coding	40	GC03P119498	4.2014	https://www.genecards.org/cgi-bin/carddisp.pl?gene=TIMMDC1
MSH2	MutS Homolog 2	Protein Coding	52	GC02P047403	4.1949	https://www.genecards.org/cgi-bin/carddisp.pl?gene=MSH2
PIGQ	Phosphatidylinositol Glycan Anchor Biosynthesis Class Q	Protein Coding	44	GC16P012604	4.19325	https://www.genecards.org/cgi-bin/carddisp.pl?gene=PIGQ
IARS2	Isoleucyl-TRNA Synthetase 2, Mitochondrial	Protein Coding	44	GC01P220094	4.1929	https://www.genecards.org/cgi-bin/carddisp.pl?gene=IARS2
ACTB	Actin Beta	Protein Coding	52	GC07M005527	4.1916	https://www.genecards.org/cgi-bin/carddisp.pl?gene=ACTB
SLC39A7	Solute Carrier Family 39 Member 7	Protein Coding	44	GC06P033200	4.18965	https://www.genecards.org/cgi-bin/carddisp.pl?gene=SLC39A7
ACOX2	Acyl-CoA Oxidase 2	Protein Coding	45	GC03M058490	4.18603	https://www.genecards.org/cgi-bin/carddisp.pl?gene=ACOX2
KCNQ1OT1	KCNQ1 Opposite Strand/Antisense Transcript 1	RNA Gene	29	GC11M004028	4.18573	https://www.genecards.org/cgi-bin/carddisp.pl?gene=KCNQ1OT1
DDHD1	DDHD Domain Containing 1	Protein Coding	41	GC14M053036	4.181	https://www.genecards.org/cgi-bin/carddisp.pl?gene=DDHD1
CD28	CD28 Molecule	Protein Coding	51	GC02P203706	4.17867	https://www.genecards.org/cgi-bin/carddisp.pl?gene=CD28
IL15	Interleukin 15	Protein Coding	46	GC04P141636	4.17698	https://www.genecards.org/cgi-bin/carddisp.pl?gene=IL15
PIKFYVE	Phosphoinositide Kinase, FYVE-Type Zinc Finger Containing	Protein Coding	50	GC02P208266	4.17689	https://www.genecards.org/cgi-bin/carddisp.pl?gene=PIKFYVE
ZFP36	ZFP36 Ring Finger Protein	Protein Coding	43	GC19P039406	4.17475	https://www.genecards.org/cgi-bin/carddisp.pl?gene=ZFP36
FLVCR2	FLVCR Heme Transporter 2	Protein Coding	43	GC14P075578	4.17218	https://www.genecards.org/cgi-bin/carddisp.pl?gene=FLVCR2
ACP1	Acid Phosphatase 1	Protein Coding	45	GC02P000364	4.17153	https://www.genecards.org/cgi-bin/carddisp.pl?gene=ACP1
ME2	Malic Enzyme 2	Protein Coding	46	GC18P050879	4.17021	https://www.genecards.org/cgi-bin/carddisp.pl?gene=ME2
PDSS2	Decaprenyl Diphosphate Synthase Subunit 2	Protein Coding	44	GC06M107152	4.16942	https://www.genecards.org/cgi-bin/carddisp.pl?gene=PDSS2
HSPB2	Heat Shock Protein Family B (Small) Member 2	Protein Coding	41	GC11P111975	4.16304	https://www.genecards.org/cgi-bin/carddisp.pl?gene=HSPB2
RARA	Retinoic Acid Receptor Alpha	Protein Coding	52	GC17P040309	4.16207	https://www.genecards.org/cgi-bin/carddisp.pl?gene=RARA
POLE	DNA Polymerase Epsilon, Catalytic Subunit	Protein Coding	50	GC12M132695	4.1549	https://www.genecards.org/cgi-bin/carddisp.pl?gene=POLE
RNU4ATAC	RNA, U4atac Small Nuclear	RNA Gene	22	GC02P123249	4.15052	https://www.genecards.org/cgi-bin/carddisp.pl?gene=RNU4ATAC
LDHB	Lactate Dehydrogenase B	Protein Coding	50	GC12M021635	4.14411	https://www.genecards.org/cgi-bin/carddisp.pl?gene=LDHB
NQO2	N-Ribosyldihydronicotinamide:Quinone Reductase 2	Protein Coding	47	GC06P003291	4.14336	https://www.genecards.org/cgi-bin/carddisp.pl?gene=NQO2
KCNH2	Potassium Voltage-Gated Channel Subfamily H Member 2	Protein Coding	53	GC07M150944	4.13786	https://www.genecards.org/cgi-bin/carddisp.pl?gene=KCNH2
RFX6	Regulatory Factor X6	Protein Coding	40	GC06P116877	4.13743	https://www.genecards.org/cgi-bin/carddisp.pl?gene=RFX6
ATP6V1G1	ATPase H+ Transporting V1 Subunit G1	Protein Coding	41	GC09P119262	4.11151	https://www.genecards.org/cgi-bin/carddisp.pl?gene=ATP6V1G1
KRT19	Keratin 19	Protein Coding	46	GC17M041523	4.11064	https://www.genecards.org/cgi-bin/carddisp.pl?gene=KRT19
HSD17B8	Hydroxysteroid 17-Beta Dehydrogenase 8	Protein Coding	41	GC06P087799	4.10461	https://www.genecards.org/cgi-bin/carddisp.pl?gene=HSD17B8
TGIF1	TGFB Induced Factor Homeobox 1	Protein Coding	48	GC18P003411	4.10204	https://www.genecards.org/cgi-bin/carddisp.pl?gene=TGIF1
TUBA1A	Tubulin Alpha 1a	Protein Coding	52	GC12M049184	4.09424	https://www.genecards.org/cgi-bin/carddisp.pl?gene=TUBA1A
LIF	LIF Interleukin 6 Family Cytokine	Protein Coding	45	GC22M030240	4.08925	https://www.genecards.org/cgi-bin/carddisp.pl?gene=LIF
SLC25A17	Solute Carrier Family 25 Member 17	Protein Coding	41	GC22M059440	4.08753	https://www.genecards.org/cgi-bin/carddisp.pl?gene=SLC25A17
MT-ATP8	Mitochondrially Encoded ATP Synthase Membrane Subunit 8	Protein Coding	32	GCMTP008368	4.08738	https://www.genecards.org/cgi-bin/carddisp.pl?gene=MT-ATP8
EHMT2	Euchromatic Histone Lysine Methyltransferase 2	Protein Coding	48	GC06M031879	4.08694	https://www.genecards.org/cgi-bin/carddisp.pl?gene=EHMT2
CD5	CD5 Molecule	Protein Coding	45	GC11P061114	4.08567	https://www.genecards.org/cgi-bin/carddisp.pl?gene=CD5
PFKFB1	6-Phosphofructo-2-Kinase/Fructose-2,6-Biphosphatase 1	Protein Coding	45	GC0XM054932	4.08529	https://www.genecards.org/cgi-bin/carddisp.pl?gene=PFKFB1
IL5	Interleukin 5	Protein Coding	48	GC05M132541	4.07761	https://www.genecards.org/cgi-bin/carddisp.pl?gene=IL5
DPH2	Diphthamide Biosynthesis 2	Protein Coding	40	GC01P043969	4.07659	https://www.genecards.org/cgi-bin/carddisp.pl?gene=DPH2
SYP	Synaptophysin	Protein Coding	48	GC0XM049187	4.07646	https://www.genecards.org/cgi-bin/carddisp.pl?gene=SYP
SCN5A	Sodium Voltage-Gated Channel Alpha Subunit 5	Protein Coding	53	GC03M038549	4.07513	https://www.genecards.org/cgi-bin/carddisp.pl?gene=SCN5A
RASGRP1	RAS Guanyl Releasing Protein 1	Protein Coding	50	GC15M038488	4.07482	https://www.genecards.org/cgi-bin/carddisp.pl?gene=RASGRP1
TMEM165	Transmembrane Protein 165	Protein Coding	42	GC04P055395	4.06856	https://www.genecards.org/cgi-bin/carddisp.pl?gene=TMEM165
PCNA	Proliferating Cell Nuclear Antigen	Protein Coding	53	GC20M005114	4.0654	https://www.genecards.org/cgi-bin/carddisp.pl?gene=PCNA
ACTC1	Actin Alpha Cardiac Muscle 1	Protein Coding	46	GC15M034790	4.06438	https://www.genecards.org/cgi-bin/carddisp.pl?gene=ACTC1
FCGR3A	Fc Gamma Receptor IIIa	Protein Coding	49	GC01M161541	4.06392	https://www.genecards.org/cgi-bin/carddisp.pl?gene=FCGR3A
PRKAR2B	Protein Kinase CAMP-Dependent Type II Regulatory Subunit Beta	Protein Coding	46	GC07P107044	4.05908	https://www.genecards.org/cgi-bin/carddisp.pl?gene=PRKAR2B
PIGY	Phosphatidylinositol Glycan Anchor Biosynthesis Class Y	Protein Coding	38	GC04M088520	4.05861	https://www.genecards.org/cgi-bin/carddisp.pl?gene=PIGY
RECK	Reversion Inducing Cysteine Rich Protein With Kazal Motifs	Protein Coding	43	GC09P036036	4.05669	https://www.genecards.org/cgi-bin/carddisp.pl?gene=RECK
SOX9	SRY-Box Transcription Factor 9	Protein Coding	48	GC17P072121	4.05455	https://www.genecards.org/cgi-bin/carddisp.pl?gene=SOX9
NOTCH2	Notch Receptor 2	Protein Coding	54	GC01M119911	4.05306	https://www.genecards.org/cgi-bin/carddisp.pl?gene=NOTCH2
IDH3B	Isocitrate Dehydrogenase (NAD(+)) 3 Non-Catalytic Subunit Beta	Protein Coding	47	GC20M002658	4.04909	https://www.genecards.org/cgi-bin/carddisp.pl?gene=IDH3B
SLC12A4	Solute Carrier Family 12 Member 4	Protein Coding	48	GC16M068117	4.04878	https://www.genecards.org/cgi-bin/carddisp.pl?gene=SLC12A4
VAC14	VAC14 Component Of PIKFYVE Complex	Protein Coding	45	GC16M070988	4.04493	https://www.genecards.org/cgi-bin/carddisp.pl?gene=VAC14
CXCR4	C-X-C Motif Chemokine Receptor 4	Protein Coding	55	GC02M136114	4.04103	https://www.genecards.org/cgi-bin/carddisp.pl?gene=CXCR4
CYP4X1	Cytochrome P450 Family 4 Subfamily X Member 1	Protein Coding	39	GC01P046961	4.04086	https://www.genecards.org/cgi-bin/carddisp.pl?gene=CYP4X1
JAK1	Janus Kinase 1	Protein Coding	56	GC01M064833	4.03932	https://www.genecards.org/cgi-bin/carddisp.pl?gene=JAK1
ATXN3	Ataxin 3	Protein Coding	47	GC14M101946	4.03833	https://www.genecards.org/cgi-bin/carddisp.pl?gene=ATXN3
COX20	Cytochrome C Oxidase Assembly Factor COX20	Protein Coding	43	GC01P244839	4.03688	https://www.genecards.org/cgi-bin/carddisp.pl?gene=COX20
ADCY10	Adenylate Cyclase 10	Protein Coding	46	GC01M167809	4.02984	https://www.genecards.org/cgi-bin/carddisp.pl?gene=ADCY10
CYBB	Cytochrome B-245 Beta Chain	Protein Coding	51	GC0XP037780	4.02908	https://www.genecards.org/cgi-bin/carddisp.pl?gene=CYBB
CELF2	CUGBP Elav-Like Family Member 2	Protein Coding	47	GC10P010462	4.02692	https://www.genecards.org/cgi-bin/carddisp.pl?gene=CELF2
RHOA	Ras Homolog Family Member A	Protein Coding	52	GC03M049359	4.02271	https://www.genecards.org/cgi-bin/carddisp.pl?gene=RHOA
CDA	Cytidine Deaminase	Protein Coding	45	GC01P020588	4.02098	https://www.genecards.org/cgi-bin/carddisp.pl?gene=CDA
INPP5K	Inositol Polyphosphate-5-Phosphatase K	Protein Coding	45	GC17M001494	4.01994	https://www.genecards.org/cgi-bin/carddisp.pl?gene=INPP5K
MAT2B	Methionine Adenosyltransferase 2B	Protein Coding	43	GC05P163504	4.01503	https://www.genecards.org/cgi-bin/carddisp.pl?gene=MAT2B
GNAI2	G Protein Subunit Alpha I2	Protein Coding	49	GC03P050226	4.01364	https://www.genecards.org/cgi-bin/carddisp.pl?gene=GNAI2
MICOS13	Mitochondrial Contact Site And Cristae Organizing System Subunit 13	Protein Coding	37	GC19M006202	4.01014	https://www.genecards.org/cgi-bin/carddisp.pl?gene=MICOS13
RHCE	Rh Blood Group CcEe Antigens	Protein Coding	42	GC01M025938	4.00918	https://www.genecards.org/cgi-bin/carddisp.pl?gene=RHCE
TGFBR2	Transforming Growth Factor Beta Receptor 2	Protein Coding	54	GC03P030623	4.00812	https://www.genecards.org/cgi-bin/carddisp.pl?gene=TGFBR2
GPX3	Glutathione Peroxidase 3	Protein Coding	44	GC05P150997	4.00757	https://www.genecards.org/cgi-bin/carddisp.pl?gene=GPX3
UQCC1	Ubiquinol-Cytochrome C Reductase Complex Assembly Factor 1	Protein Coding	38	GC20M035302	4.00497	https://www.genecards.org/cgi-bin/carddisp.pl?gene=UQCC1
RDH11	Retinol Dehydrogenase 11	Protein Coding	47	GC14M067676	4.00432	https://www.genecards.org/cgi-bin/carddisp.pl?gene=RDH11
RARB	Retinoic Acid Receptor Beta	Protein Coding	51	GC03P024689	4.00324	https://www.genecards.org/cgi-bin/carddisp.pl?gene=RARB
AQP2	Aquaporin 2	Protein Coding	49	GC12P049950	3.99937	https://www.genecards.org/cgi-bin/carddisp.pl?gene=AQP2
IKBKB	Inhibitor Of Nuclear Factor Kappa B Kinase Subunit Beta	Protein Coding	56	GC08P042271	3.99603	https://www.genecards.org/cgi-bin/carddisp.pl?gene=IKBKB
SETBP1	SET Binding Protein 1	Protein Coding	43	GC18P044680	3.99584	https://www.genecards.org/cgi-bin/carddisp.pl?gene=SETBP1
CCNA2	Cyclin A2	Protein Coding	48	GC04M121816	3.99374	https://www.genecards.org/cgi-bin/carddisp.pl?gene=CCNA2
NCOR1	Nuclear Receptor Corepressor 1	Protein Coding	47	GC17M016029	3.99272	https://www.genecards.org/cgi-bin/carddisp.pl?gene=NCOR1
NDUFA8	NADH:Ubiquinone Oxidoreductase Subunit A8	Protein Coding	45	GC09M122132	3.99083	https://www.genecards.org/cgi-bin/carddisp.pl?gene=NDUFA8
PDGFRL	Platelet Derived Growth Factor Receptor Like	Protein Coding	45	GC08P017576	3.99056	https://www.genecards.org/cgi-bin/carddisp.pl?gene=PDGFRL
FFAR2	Free Fatty Acid Receptor 2	Protein Coding	46	GC19P069626	3.97968	https://www.genecards.org/cgi-bin/carddisp.pl?gene=FFAR2
LTO1	LTO1 Maturation Factor Of ABCE1	Protein Coding	34	GC11M097241	3.978	https://www.genecards.org/cgi-bin/carddisp.pl?gene=LTO1
TRPM6	Transient Receptor Potential Cation Channel Subfamily M Member 6	Protein Coding	47	GC09M074725	3.97711	https://www.genecards.org/cgi-bin/carddisp.pl?gene=TRPM6
MEG3	Maternally Expressed 3	RNA Gene	28	GC14P110419	3.97555	https://www.genecards.org/cgi-bin/carddisp.pl?gene=MEG3
BCL2L1	BCL2 Like 1	Protein Coding	50	GC20M031664	3.97185	https://www.genecards.org/cgi-bin/carddisp.pl?gene=BCL2L1
CSN3	Casein Kappa	Protein Coding	39	GC04P070242	3.96999	https://www.genecards.org/cgi-bin/carddisp.pl?gene=CSN3
GGT5	Gamma-Glutamyltransferase 5	Protein Coding	43	GC22M024219	3.9685	https://www.genecards.org/cgi-bin/carddisp.pl?gene=GGT5
MIR30D	MicroRNA 30d	RNA Gene	21	GC08M134804	3.96775	https://www.genecards.org/cgi-bin/carddisp.pl?gene=MIR30D
TRPV1	Transient Receptor Potential Cation Channel Subfamily V Member 1	Protein Coding	50	GC17M003565	3.96055	https://www.genecards.org/cgi-bin/carddisp.pl?gene=TRPV1
GPAT4	Glycerol-3-Phosphate Acyltransferase 4	Protein Coding	40	GC08P041577	3.95777	https://www.genecards.org/cgi-bin/carddisp.pl?gene=GPAT4
XPC	XPC Complex Subunit, DNA Damage Recognition And Repair Factor	Protein Coding	48	GC03M021331	3.95356	https://www.genecards.org/cgi-bin/carddisp.pl?gene=XPC
MTCH2	Mitochondrial Carrier 2	Protein Coding	42	GC11M047604	3.95349	https://www.genecards.org/cgi-bin/carddisp.pl?gene=MTCH2
NDUFA12	NADH:Ubiquinone Oxidoreductase Subunit A12	Protein Coding	47	GC12M094898	3.95175	https://www.genecards.org/cgi-bin/carddisp.pl?gene=NDUFA12
PDGFB	Platelet Derived Growth Factor Subunit B	Protein Coding	53	GC22M060099	3.94516	https://www.genecards.org/cgi-bin/carddisp.pl?gene=PDGFB
CLYBL	Citramalyl-CoA Lyase	Protein Coding	39	GC13P099606	3.94403	https://www.genecards.org/cgi-bin/carddisp.pl?gene=CLYBL
ATP5F1B	ATP Synthase F1 Subunit Beta	Protein Coding	44	GC12M056973	3.93879	https://www.genecards.org/cgi-bin/carddisp.pl?gene=ATP5F1B
GYPA	Glycophorin A (MNS Blood Group)	Protein Coding	47	GC04M144109	3.93339	https://www.genecards.org/cgi-bin/carddisp.pl?gene=GYPA
RB1	RB Transcriptional Corepressor 1	Protein Coding	50	GC13P048303	3.93246	https://www.genecards.org/cgi-bin/carddisp.pl?gene=RB1
LCN1	Lipocalin 1	Protein Coding	42	GC09P135521	3.93158	https://www.genecards.org/cgi-bin/carddisp.pl?gene=LCN1
TNFAIP3	TNF Alpha Induced Protein 3	Protein Coding	50	GC06P137866	3.92982	https://www.genecards.org/cgi-bin/carddisp.pl?gene=TNFAIP3
TGFA	Transforming Growth Factor Alpha	Protein Coding	49	GC02M070447	3.92768	https://www.genecards.org/cgi-bin/carddisp.pl?gene=TGFA
HCCS	Holocytochrome C Synthase	Protein Coding	44	GC0XP011111	3.91833	https://www.genecards.org/cgi-bin/carddisp.pl?gene=HCCS
JMJD4	Jumonji Domain Containing 4	Protein Coding	37	GC01M227730	3.91619	https://www.genecards.org/cgi-bin/carddisp.pl?gene=JMJD4
PVALB	Parvalbumin	Protein Coding	43	GC22M036800	3.91188	https://www.genecards.org/cgi-bin/carddisp.pl?gene=PVALB
CYB561D2	Cytochrome B561 Family Member D2	Protein Coding	35	GC03P050350	3.90939	https://www.genecards.org/cgi-bin/carddisp.pl?gene=CYB561D2
SELL	Selectin L	Protein Coding	45	GC01M169690	3.90402	https://www.genecards.org/cgi-bin/carddisp.pl?gene=SELL
CLU	Clusterin	Protein Coding	50	GC08M027596	3.90323	https://www.genecards.org/cgi-bin/carddisp.pl?gene=CLU
IDO2	Indoleamine 2,3-Dioxygenase 2	Protein Coding	41	GC08P039970	3.90131	https://www.genecards.org/cgi-bin/carddisp.pl?gene=IDO2
P4HA2	Prolyl 4-Hydroxylase Subunit Alpha 2	Protein Coding	48	GC05M132191	3.8996	https://www.genecards.org/cgi-bin/carddisp.pl?gene=P4HA2
ABCF2	ATP Binding Cassette Subfamily F Member 2	Protein Coding	42	GC07M151211	3.89903	https://www.genecards.org/cgi-bin/carddisp.pl?gene=ABCF2
CHGA	Chromogranin A	Protein Coding	47	GC14P092947	3.89758	https://www.genecards.org/cgi-bin/carddisp.pl?gene=CHGA
NFKBIA	NFKB Inhibitor Alpha	Protein Coding	52	GC14M035401	3.89176	https://www.genecards.org/cgi-bin/carddisp.pl?gene=NFKBIA
NDUFA5	NADH:Ubiquinone Oxidoreductase Subunit A5	Protein Coding	43	GC07M123536	3.87992	https://www.genecards.org/cgi-bin/carddisp.pl?gene=NDUFA5
PIPOX	Pipecolic Acid And Sarcosine Oxidase	Protein Coding	41	GC17P057825	3.87857	https://www.genecards.org/cgi-bin/carddisp.pl?gene=PIPOX
TNNT2	Troponin T2, Cardiac Type	Protein Coding	50	GC01M201359	3.87855	https://www.genecards.org/cgi-bin/carddisp.pl?gene=TNNT2
GLMN	Glomulin, FKBP Associated Protein	Protein Coding	42	GC01M092246	3.8724	https://www.genecards.org/cgi-bin/carddisp.pl?gene=GLMN
SLC1A3	Solute Carrier Family 1 Member 3	Protein Coding	52	GC05P036650	3.86948	https://www.genecards.org/cgi-bin/carddisp.pl?gene=SLC1A3
NENF	Neudesin Neurotrophic Factor	Protein Coding	41	GC01P212432	3.86699	https://www.genecards.org/cgi-bin/carddisp.pl?gene=NENF
CYB561	Cytochrome B561	Protein Coding	44	GC17M063432	3.86544	https://www.genecards.org/cgi-bin/carddisp.pl?gene=CYB561
PMVK	Phosphomevalonate Kinase	Protein Coding	46	GC01M154924	3.86237	https://www.genecards.org/cgi-bin/carddisp.pl?gene=PMVK
DPP6	Dipeptidyl Peptidase Like 6	Protein Coding	48	GC07P153748	3.86099	https://www.genecards.org/cgi-bin/carddisp.pl?gene=DPP6
CLDN19	Claudin 19	Protein Coding	44	GC01M042742	3.85628	https://www.genecards.org/cgi-bin/carddisp.pl?gene=CLDN19
NOD2	Nucleotide Binding Oligomerization Domain Containing 2	Protein Coding	50	GC16P050693	3.8561	https://www.genecards.org/cgi-bin/carddisp.pl?gene=NOD2
B4GALNT1	Beta-1,4-N-Acetyl-Galactosaminyltransferase 1	Protein Coding	48	GC12M057623	3.85118	https://www.genecards.org/cgi-bin/carddisp.pl?gene=B4GALNT1
IL13	Interleukin 13	Protein Coding	48	GC05P132656	3.84953	https://www.genecards.org/cgi-bin/carddisp.pl?gene=IL13
KAT5	Lysine Acetyltransferase 5	Protein Coding	51	GC11P065711	3.84552	https://www.genecards.org/cgi-bin/carddisp.pl?gene=KAT5
ACSM5	Acyl-CoA Synthetase Medium Chain Family Member 5	Protein Coding	40	GC16P020410	3.8426	https://www.genecards.org/cgi-bin/carddisp.pl?gene=ACSM5
HSP90B1	Heat Shock Protein 90 Beta Family Member 1	Protein Coding	50	GC12P103930	3.83566	https://www.genecards.org/cgi-bin/carddisp.pl?gene=HSP90B1
UBC	Ubiquitin C	Protein Coding	45	GC12M124911	3.83525	https://www.genecards.org/cgi-bin/carddisp.pl?gene=UBC
COX7B	Cytochrome C Oxidase Subunit 7B	Protein Coding	42	GC0XP077899	3.83512	https://www.genecards.org/cgi-bin/carddisp.pl?gene=COX7B
KLK3	Kallikrein Related Peptidase 3	Protein Coding	50	GC19P050854	3.83433	https://www.genecards.org/cgi-bin/carddisp.pl?gene=KLK3
FRDA2	Friedreich Ataxia 2	Genetic Locus	3	GC09U900572	3.83386	https://www.genecards.org/cgi-bin/carddisp.pl?gene=FRDA2
ALKBH1	AlkB Homolog 1, Histone H2A Dioxygenase	Protein Coding	38	GC14M077672	3.83082	https://www.genecards.org/cgi-bin/carddisp.pl?gene=ALKBH1
MIR10B	MicroRNA 10b	RNA Gene	23	GC02P176150	3.8292	https://www.genecards.org/cgi-bin/carddisp.pl?gene=MIR10B
GPC3	Glypican 3	Protein Coding	49	GC0XM133535	3.82601	https://www.genecards.org/cgi-bin/carddisp.pl?gene=GPC3
HTR2C	5-Hydroxytryptamine Receptor 2C	Protein Coding	48	GC0XP114584	3.82279	https://www.genecards.org/cgi-bin/carddisp.pl?gene=HTR2C
CXCL10	C-X-C Motif Chemokine Ligand 10	Protein Coding	47	GC04M076021	3.82252	https://www.genecards.org/cgi-bin/carddisp.pl?gene=CXCL10
M6PR	Mannose-6-Phosphate Receptor, Cation Dependent	Protein Coding	46	GC12M009023	3.82169	https://www.genecards.org/cgi-bin/carddisp.pl?gene=M6PR
HDAC8	Histone Deacetylase 8	Protein Coding	50	GC0XM072329	3.81942	https://www.genecards.org/cgi-bin/carddisp.pl?gene=HDAC8
PTDSS1	Phosphatidylserine Synthase 1	Protein Coding	47	GC08P096261	3.81545	https://www.genecards.org/cgi-bin/carddisp.pl?gene=PTDSS1
KLF11	KLF Transcription Factor 11	Protein Coding	43	GC02P010044	3.81438	https://www.genecards.org/cgi-bin/carddisp.pl?gene=KLF11
MYLIP	Myosin Regulatory Light Chain Interacting Protein	Protein Coding	42	GC06P016129	3.81049	https://www.genecards.org/cgi-bin/carddisp.pl?gene=MYLIP
MIR200C	MicroRNA 200c	RNA Gene	26	GC12P022384	3.80851	https://www.genecards.org/cgi-bin/carddisp.pl?gene=MIR200C
AP5S1	Adaptor Related Protein Complex 5 Subunit Sigma 1	Protein Coding	33	GC20P003820	3.8074	https://www.genecards.org/cgi-bin/carddisp.pl?gene=AP5S1
MTARC1	Mitochondrial Amidoxime Reducing Component 1	Protein Coding	32	GC01P220788	3.80669	https://www.genecards.org/cgi-bin/carddisp.pl?gene=MTARC1
PAX8	Paired Box 8	Protein Coding	47	GC02M113215	3.80589	https://www.genecards.org/cgi-bin/carddisp.pl?gene=PAX8
XK	X-Linked Kx Blood Group Antigen, Kell And VPS13A Binding Protein	Protein Coding	43	GC0XP037685	3.80459	https://www.genecards.org/cgi-bin/carddisp.pl?gene=XK
PIGV	Phosphatidylinositol Glycan Anchor Biosynthesis Class V	Protein Coding	43	GC01P026787	3.79975	https://www.genecards.org/cgi-bin/carddisp.pl?gene=PIGV
GSTA4	Glutathione S-Transferase Alpha 4	Protein Coding	44	GC06M052977	3.79972	https://www.genecards.org/cgi-bin/carddisp.pl?gene=GSTA4
DPEP1	Dipeptidase 1	Protein Coding	46	GC16P089613	3.79694	https://www.genecards.org/cgi-bin/carddisp.pl?gene=DPEP1
SPTBN2	Spectrin Beta, Non-Erythrocytic 2	Protein Coding	44	GC11M097141	3.79263	https://www.genecards.org/cgi-bin/carddisp.pl?gene=SPTBN2
KCNB1	Potassium Voltage-Gated Channel Subfamily B Member 1	Protein Coding	50	GC20M049293	3.78929	https://www.genecards.org/cgi-bin/carddisp.pl?gene=KCNB1
DPH1	Diphthamide Biosynthesis 1	Protein Coding	42	GC17P002030	3.78657	https://www.genecards.org/cgi-bin/carddisp.pl?gene=DPH1
CFP	Complement Factor Properdin	Protein Coding	45	GC0XM047624	3.78617	https://www.genecards.org/cgi-bin/carddisp.pl?gene=CFP
PTPRC	Protein Tyrosine Phosphatase Receptor Type C	Protein Coding	54	GC01P198607	3.78594	https://www.genecards.org/cgi-bin/carddisp.pl?gene=PTPRC
MIR181B2	MicroRNA 181b-2	RNA Gene	22	GC09P124693	3.78466	https://www.genecards.org/cgi-bin/carddisp.pl?gene=MIR181B2
P3H3	Prolyl 3-Hydroxylase 3	Protein Coding	37	GC12P022363	3.78371	https://www.genecards.org/cgi-bin/carddisp.pl?gene=P3H3
BUD13	BUD13 Homolog	Protein Coding	39	GC11M116749	3.78276	https://www.genecards.org/cgi-bin/carddisp.pl?gene=BUD13
CA9	Carbonic Anhydrase 9	Protein Coding	50	GC09P035673	3.78191	https://www.genecards.org/cgi-bin/carddisp.pl?gene=CA9
CHCHD10	Coiled-Coil-Helix-Coiled-Coil-Helix Domain Containing 10	Protein Coding	41	GC22M023765	3.77956	https://www.genecards.org/cgi-bin/carddisp.pl?gene=CHCHD10
SLCO2B1	Solute Carrier Organic Anion Transporter Family Member 2B1	Protein Coding	46	GC11P078205	3.77932	https://www.genecards.org/cgi-bin/carddisp.pl?gene=SLCO2B1
SCT	Secretin	Protein Coding	38	GC11M000626	3.77861	https://www.genecards.org/cgi-bin/carddisp.pl?gene=SCT
ATP5IF1	ATP Synthase Inhibitory Factor Subunit 1	Protein Coding	38	GC01P028262	3.77774	https://www.genecards.org/cgi-bin/carddisp.pl?gene=ATP5IF1
SFXN5	Sideroflexin 5	Protein Coding	41	GC02M072943	3.77751	https://www.genecards.org/cgi-bin/carddisp.pl?gene=SFXN5
PER3	Period Circadian Regulator 3	Protein Coding	44	GC01P007785	3.77655	https://www.genecards.org/cgi-bin/carddisp.pl?gene=PER3
ELF4	E74 Like ETS Transcription Factor 4	Protein Coding	42	GC0XM130064	3.77528	https://www.genecards.org/cgi-bin/carddisp.pl?gene=ELF4
SNRPA	Small Nuclear Ribonucleoprotein Polypeptide A	Protein Coding	43	GC19P040750	3.7718	https://www.genecards.org/cgi-bin/carddisp.pl?gene=SNRPA
BCL11A	BAF Chromatin Remodeling Complex Subunit BCL11A	Protein Coding	45	GC02M060451	3.7695	https://www.genecards.org/cgi-bin/carddisp.pl?gene=BCL11A
NDUFB7	NADH:Ubiquinone Oxidoreductase Subunit B7	Protein Coding	42	GC19M014566	3.76821	https://www.genecards.org/cgi-bin/carddisp.pl?gene=NDUFB7
CEACAM5	CEA Cell Adhesion Molecule 5	Protein Coding	45	GC19P069849	3.76224	https://www.genecards.org/cgi-bin/carddisp.pl?gene=CEACAM5
ERN1	Endoplasmic Reticulum To Nucleus Signaling 1	Protein Coding	48	GC17M064039	3.75933	https://www.genecards.org/cgi-bin/carddisp.pl?gene=ERN1
MRPL3	Mitochondrial Ribosomal Protein L3	Protein Coding	44	GC03M131462	3.75275	https://www.genecards.org/cgi-bin/carddisp.pl?gene=MRPL3
PFKFB2	6-Phosphofructo-2-Kinase/Fructose-2,6-Biphosphatase 2	Protein Coding	44	GC01P207034	3.75228	https://www.genecards.org/cgi-bin/carddisp.pl?gene=PFKFB2
SGMS1	Sphingomyelin Synthase 1	Protein Coding	43	GC10M050305	3.75227	https://www.genecards.org/cgi-bin/carddisp.pl?gene=SGMS1
SLC1A5	Solute Carrier Family 1 Member 5	Protein Coding	47	GC19M068072	3.75139	https://www.genecards.org/cgi-bin/carddisp.pl?gene=SLC1A5
TTC7A	Tetratricopeptide Repeat Domain 7A	Protein Coding	41	GC02P046906	3.7496	https://www.genecards.org/cgi-bin/carddisp.pl?gene=TTC7A
SLC27A5	Solute Carrier Family 27 Member 5	Protein Coding	44	GC19M058479	3.74904	https://www.genecards.org/cgi-bin/carddisp.pl?gene=SLC27A5
ROCK1	Rho Associated Coiled-Coil Containing Protein Kinase 1	Protein Coding	52	GC18M020946	3.74783	https://www.genecards.org/cgi-bin/carddisp.pl?gene=ROCK1
SLC23A1	Solute Carrier Family 23 Member 1	Protein Coding	43	GC05M139377	3.74341	https://www.genecards.org/cgi-bin/carddisp.pl?gene=SLC23A1
XPNPEP2	X-Prolyl Aminopeptidase 2	Protein Coding	47	GC0XP129738	3.74255	https://www.genecards.org/cgi-bin/carddisp.pl?gene=XPNPEP2
NME1	NME/NM23 Nucleoside Diphosphate Kinase 1	Protein Coding	48	GC17P059079	3.74232	https://www.genecards.org/cgi-bin/carddisp.pl?gene=NME1
AMDHD1	Amidohydrolase Domain Containing 1	Protein Coding	39	GC12P095943	3.74212	https://www.genecards.org/cgi-bin/carddisp.pl?gene=AMDHD1
ALDH1L2	Aldehyde Dehydrogenase 1 Family Member L2	Protein Coding	42	GC12M105019	3.7404	https://www.genecards.org/cgi-bin/carddisp.pl?gene=ALDH1L2
ACOX3	Acyl-CoA Oxidase 3, Pristanoyl	Protein Coding	43	GC04M008358	3.73706	https://www.genecards.org/cgi-bin/carddisp.pl?gene=ACOX3
LTA	Lymphotoxin Alpha	Protein Coding	47	GC06P087729	3.73413	https://www.genecards.org/cgi-bin/carddisp.pl?gene=LTA
EFL1	Elongation Factor Like GTPase 1	Protein Coding	40	GC15M119022	3.73276	https://www.genecards.org/cgi-bin/carddisp.pl?gene=EFL1
LOC101928371	Uncharacterized LOC101928371	RNA Gene	12	GC02P088538	3.72998	https://www.genecards.org/cgi-bin/carddisp.pl?gene=LOC101928371
PMPCA	Peptidase, Mitochondrial Processing Subunit Alpha	Protein Coding	46	GC09P136410	3.72655	https://www.genecards.org/cgi-bin/carddisp.pl?gene=PMPCA
PTGDS	Prostaglandin D2 Synthase	Protein Coding	48	GC09P137112	3.72486	https://www.genecards.org/cgi-bin/carddisp.pl?gene=PTGDS
CUL4B	Cullin 4B	Protein Coding	45	GC0XM120524	3.71949	https://www.genecards.org/cgi-bin/carddisp.pl?gene=CUL4B
DUT	Deoxyuridine Triphosphatase	Protein Coding	45	GC15P048331	3.71899	https://www.genecards.org/cgi-bin/carddisp.pl?gene=DUT
TGFBR1	Transforming Growth Factor Beta Receptor 1	Protein Coding	56	GC09P099104	3.71205	https://www.genecards.org/cgi-bin/carddisp.pl?gene=TGFBR1
TOP1	DNA Topoisomerase I	Protein Coding	51	GC20P041028	3.71181	https://www.genecards.org/cgi-bin/carddisp.pl?gene=TOP1
NNT	Nicotinamide Nucleotide Transhydrogenase	Protein Coding	46	GC05P043602	3.70911	https://www.genecards.org/cgi-bin/carddisp.pl?gene=NNT
SLC25A27	Solute Carrier Family 25 Member 27	Protein Coding	41	GC06P046652	3.70853	https://www.genecards.org/cgi-bin/carddisp.pl?gene=SLC25A27
PIP4K2A	Phosphatidylinositol-5-Phosphate 4-Kinase Type 2 Alpha	Protein Coding	48	GC10M022484	3.70747	https://www.genecards.org/cgi-bin/carddisp.pl?gene=PIP4K2A
DHPS	Deoxyhypusine Synthase	Protein Coding	44	GC19M013639	3.70622	https://www.genecards.org/cgi-bin/carddisp.pl?gene=DHPS
WT1	WT1 Transcription Factor	Protein Coding	51	GC11M032365	3.7049	https://www.genecards.org/cgi-bin/carddisp.pl?gene=WT1
SELENOP	Selenoprotein P	Protein Coding	38	GC05M042800	3.70327	https://www.genecards.org/cgi-bin/carddisp.pl?gene=SELENOP
F10	Coagulation Factor X	Protein Coding	53	GC13P113122	3.69946	https://www.genecards.org/cgi-bin/carddisp.pl?gene=F10
RPA1	Replication Protein A1	Protein Coding	48	GC17P001829	3.69414	https://www.genecards.org/cgi-bin/carddisp.pl?gene=RPA1
GDNF	Glial Cell Derived Neurotrophic Factor	Protein Coding	52	GC05M037812	3.69394	https://www.genecards.org/cgi-bin/carddisp.pl?gene=GDNF
ITGAM	Integrin Subunit Alpha M	Protein Coding	50	GC16P041958	3.68784	https://www.genecards.org/cgi-bin/carddisp.pl?gene=ITGAM
PIGT	Phosphatidylinositol Glycan Anchor Biosynthesis Class T	Protein Coding	44	GC20P045416	3.68741	https://www.genecards.org/cgi-bin/carddisp.pl?gene=PIGT
NPM1	Nucleophosmin 1	Protein Coding	53	GC05P171387	3.68696	https://www.genecards.org/cgi-bin/carddisp.pl?gene=NPM1
ADAMTS3	ADAM Metallopeptidase With Thrombospondin Type 1 Motif 3	Protein Coding	43	GC04M072280	3.68519	https://www.genecards.org/cgi-bin/carddisp.pl?gene=ADAMTS3
MPST	Mercaptopyruvate Sulfurtransferase	Protein Coding	45	GC22P037019	3.68177	https://www.genecards.org/cgi-bin/carddisp.pl?gene=MPST
EIF2AK4	Eukaryotic Translation Initiation Factor 2 Alpha Kinase 4	Protein Coding	48	GC15P039934	3.68103	https://www.genecards.org/cgi-bin/carddisp.pl?gene=EIF2AK4
PRKCSH	Protein Kinase C Substrate 80K-H	Protein Coding	47	GC19P011435	3.67969	https://www.genecards.org/cgi-bin/carddisp.pl?gene=PRKCSH
A2M	Alpha-2-Macroglobulin	Protein Coding	48	GC12M009067	3.67151	https://www.genecards.org/cgi-bin/carddisp.pl?gene=A2M
CDK5	Cyclin Dependent Kinase 5	Protein Coding	55	GC07M151053	3.66703	https://www.genecards.org/cgi-bin/carddisp.pl?gene=CDK5
SHC1	SHC Adaptor Protein 1	Protein Coding	46	GC01M154962	3.66248	https://www.genecards.org/cgi-bin/carddisp.pl?gene=SHC1
CXCL2	C-X-C Motif Chemokine Ligand 2	Protein Coding	42	GC04M074097	3.6611	https://www.genecards.org/cgi-bin/carddisp.pl?gene=CXCL2
PPP2R1A	Protein Phosphatase 2 Scaffold Subunit Aalpha	Protein Coding	50	GC19P070335	3.65701	https://www.genecards.org/cgi-bin/carddisp.pl?gene=PPP2R1A
PTPA	Protein Phosphatase 2 Phosphatase Activator	Protein Coding	44	GC09P129111	3.6535	https://www.genecards.org/cgi-bin/carddisp.pl?gene=PTPA
ADAR	Adenosine Deaminase RNA Specific	Protein Coding	48	GC01M154582	3.65295	https://www.genecards.org/cgi-bin/carddisp.pl?gene=ADAR
EZH2	Enhancer Of Zeste 2 Polycomb Repressive Complex 2 Subunit	Protein Coding	56	GC07M148807	3.64925	https://www.genecards.org/cgi-bin/carddisp.pl?gene=EZH2
NEIL1	Nei Like DNA Glycosylase 1	Protein Coding	41	GC15P075346	3.64895	https://www.genecards.org/cgi-bin/carddisp.pl?gene=NEIL1
CKB	Creatine Kinase B	Protein Coding	48	GC14M103519	3.64854	https://www.genecards.org/cgi-bin/carddisp.pl?gene=CKB
SAMHD1	SAM And HD Domain Containing Deoxynucleoside Triphosphate Triphosphohydrolase 1	Protein Coding	45	GC20M036890	3.64573	https://www.genecards.org/cgi-bin/carddisp.pl?gene=SAMHD1
PPEF1	Protein Phosphatase With EF-Hand Domain 1	Protein Coding	40	GC0XP018676	3.64382	https://www.genecards.org/cgi-bin/carddisp.pl?gene=PPEF1
PPEF2	Protein Phosphatase With EF-Hand Domain 2	Protein Coding	38	GC04M075859	3.64382	https://www.genecards.org/cgi-bin/carddisp.pl?gene=PPEF2
STIM1	Stromal Interaction Molecule 1	Protein Coding	52	GC11P003855	3.64143	https://www.genecards.org/cgi-bin/carddisp.pl?gene=STIM1
CFI	Complement Factor I	Protein Coding	50	GC04M109732	3.63994	https://www.genecards.org/cgi-bin/carddisp.pl?gene=CFI
RPS17	Ribosomal Protein S17	Protein Coding	45	GC15M082536	3.63833	https://www.genecards.org/cgi-bin/carddisp.pl?gene=RPS17
IMPDH1	Inosine Monophosphate Dehydrogenase 1	Protein Coding	52	GC07M128392	3.63466	https://www.genecards.org/cgi-bin/carddisp.pl?gene=IMPDH1
BTBD10	BTB Domain Containing 10	Protein Coding	39	GC11M013387	3.6346	https://www.genecards.org/cgi-bin/carddisp.pl?gene=BTBD10
SULT1B1	Sulfotransferase Family 1B Member 1	Protein Coding	43	GC04M069721	3.63459	https://www.genecards.org/cgi-bin/carddisp.pl?gene=SULT1B1
IDI1	Isopentenyl-Diphosphate Delta Isomerase 1	Protein Coding	45	GC10M001039	3.63241	https://www.genecards.org/cgi-bin/carddisp.pl?gene=IDI1
IGFBP4	Insulin Like Growth Factor Binding Protein 4	Protein Coding	47	GC17P040443	3.63155	https://www.genecards.org/cgi-bin/carddisp.pl?gene=IGFBP4
APOL1	Apolipoprotein L1	Protein Coding	47	GC22P036253	3.62567	https://www.genecards.org/cgi-bin/carddisp.pl?gene=APOL1
NCOA4	Nuclear Receptor Coactivator 4	Protein Coding	42	GC10M046005	3.62427	https://www.genecards.org/cgi-bin/carddisp.pl?gene=NCOA4
HYAL2	Hyaluronidase 2	Protein Coding	46	GC03M050317	3.61652	https://www.genecards.org/cgi-bin/carddisp.pl?gene=HYAL2
CKM	Creatine Kinase, M-Type	Protein Coding	47	GC19M045306	3.61357	https://www.genecards.org/cgi-bin/carddisp.pl?gene=CKM
NEDD9	Neural Precursor Cell Expressed, Developmentally Down-Regulated 9	Protein Coding	44	GC06M011183	3.60882	https://www.genecards.org/cgi-bin/carddisp.pl?gene=NEDD9
VPS35	VPS35 Retromer Complex Component	Protein Coding	45	GC16M047022	3.60595	https://www.genecards.org/cgi-bin/carddisp.pl?gene=VPS35
SOX2	SRY-Box Transcription Factor 2	Protein Coding	47	GC03P181711	3.60534	https://www.genecards.org/cgi-bin/carddisp.pl?gene=SOX2
SOCS3	Suppressor Of Cytokine Signaling 3	Protein Coding	45	GC17M078356	3.60465	https://www.genecards.org/cgi-bin/carddisp.pl?gene=SOCS3
MCU	Mitochondrial Calcium Uniporter	Protein Coding	41	GC10P072692	3.60071	https://www.genecards.org/cgi-bin/carddisp.pl?gene=MCU
H19	H19 Imprinted Maternally Expressed Transcript	RNA Gene	30	GC11M001995	3.59783	https://www.genecards.org/cgi-bin/carddisp.pl?gene=H19
CGA	Glycoprotein Hormones, Alpha Polypeptide	Protein Coding	47	GC06M087085	3.59667	https://www.genecards.org/cgi-bin/carddisp.pl?gene=CGA
MIR31	MicroRNA 31	RNA Gene	22	GC09M021793	3.59301	https://www.genecards.org/cgi-bin/carddisp.pl?gene=MIR31
BBOX1	Gamma-Butyrobetaine Hydroxylase 1	Protein Coding	43	GC11P027019	3.59247	https://www.genecards.org/cgi-bin/carddisp.pl?gene=BBOX1
SGMS2	Sphingomyelin Synthase 2	Protein Coding	43	GC04P107824	3.5923	https://www.genecards.org/cgi-bin/carddisp.pl?gene=SGMS2
CLN6	CLN6 Transmembrane ER Protein	Protein Coding	40	GC15M068206	3.59227	https://www.genecards.org/cgi-bin/carddisp.pl?gene=CLN6
KMT5B	Lysine Methyltransferase 5B	Protein Coding	43	GC11M097198	3.59189	https://www.genecards.org/cgi-bin/carddisp.pl?gene=KMT5B
RPS6	Ribosomal Protein S6	Protein Coding	45	GC09M019375	3.59079	https://www.genecards.org/cgi-bin/carddisp.pl?gene=RPS6
SLC51A	Solute Carrier Family 51 Subunit Alpha	Protein Coding	41	GC03P196211	3.59001	https://www.genecards.org/cgi-bin/carddisp.pl?gene=SLC51A
ELOVL4	ELOVL Fatty Acid Elongase 4	Protein Coding	48	GC06M079914	3.58508	https://www.genecards.org/cgi-bin/carddisp.pl?gene=ELOVL4
PML	PML Nuclear Body Scaffold	Protein Coding	48	GC15P073994	3.58507	https://www.genecards.org/cgi-bin/carddisp.pl?gene=PML
TRPV5	Transient Receptor Potential Cation Channel Subfamily V Member 5	Protein Coding	47	GC07M142908	3.58411	https://www.genecards.org/cgi-bin/carddisp.pl?gene=TRPV5
TEK	TEK Receptor Tyrosine Kinase	Protein Coding	54	GC09P027109	3.58351	https://www.genecards.org/cgi-bin/carddisp.pl?gene=TEK
GRB2	Growth Factor Receptor Bound Protein 2	Protein Coding	48	GC17M075318	3.58349	https://www.genecards.org/cgi-bin/carddisp.pl?gene=GRB2
NCDN	Neurochondrin	Protein Coding	40	GC01P035557	3.5824	https://www.genecards.org/cgi-bin/carddisp.pl?gene=NCDN
NOX1	NADPH Oxidase 1	Protein Coding	45	GC0XM100843	3.57907	https://www.genecards.org/cgi-bin/carddisp.pl?gene=NOX1
YWHAG	Tyrosine 3-Monooxygenase/Tryptophan 5-Monooxygenase Activation Protein Gamma	Protein Coding	51	GC07M076957	3.57442	https://www.genecards.org/cgi-bin/carddisp.pl?gene=YWHAG
GPX2	Glutathione Peroxidase 2	Protein Coding	45	GC14M064939	3.57364	https://www.genecards.org/cgi-bin/carddisp.pl?gene=GPX2
ANGPT2	Angiopoietin 2	Protein Coding	50	GC08M006499	3.57137	https://www.genecards.org/cgi-bin/carddisp.pl?gene=ANGPT2
HELLS	Helicase, Lymphoid Specific	Protein Coding	48	GC10P094546	3.56844	https://www.genecards.org/cgi-bin/carddisp.pl?gene=HELLS
S100A1	S100 Calcium Binding Protein A1	Protein Coding	43	GC01P153627	3.56633	https://www.genecards.org/cgi-bin/carddisp.pl?gene=S100A1
BARD1	BRCA1 Associated RING Domain 1	Protein Coding	50	GC02M214725	3.55883	https://www.genecards.org/cgi-bin/carddisp.pl?gene=BARD1
GLUD2	Glutamate Dehydrogenase 2	Protein Coding	45	GC0XP121047	3.55709	https://www.genecards.org/cgi-bin/carddisp.pl?gene=GLUD2
TRAP1	TNF Receptor Associated Protein 1	Protein Coding	45	GC16M007710	3.55035	https://www.genecards.org/cgi-bin/carddisp.pl?gene=TRAP1
[truncated: 3,224 more rows]
