# Supplementary material for: Immunomodulation and iron dysregulation: exploring their roles in the pathogenesis of osteoarthritis
Source: BMC Med Genomics. 2025 Oct 22;18:167. doi: 10.1186/s12920-025-02206-4 (PMC12542007; doi:10.1186/s12920-025-02206-4)
Supplement: Supplementary file 1 — Supplementary Material 1. [file 12920_2025_2206_MOESM1_ESM.zip › Supplementary/Supplementary table4.xlsx]

## Sheet: table4
Supplementary Table 4 Results of Veen
Only limma	Only Iron metabolism	limma AND Iron metabolism
LTC4S	HFE	SULF1
PTN	PLA2G6	SGCD
KDELR3	SLC11A2	AMACR
PRR5L	TMPRSS6	TLR7
TLR3	FTL	FZD1
DALRD3	SLC40A1	HIBCH
FLRT2	PANK2	ZKSCAN4
TMCO3	HAMP	CXCL8
NAP1L3	TFR2	TNFRSF25
SCARA3	TF	GLT8D2
LDLRAD4	HJV	WNT5A
HNMT	IREB2	HLA-DQA1
FBXL2	CP	CCR5
FAP	FTH1	COL8A1
IRAK3	C19orf12	ACOX2
SLC5A3	WDR45	COL8A2
LIMCH1	ISCU	TMED2
RAB40B	TFRC	ELOVL4
LTA4H	ACO1	KIT
CBR3	FXN	SLC16A4
CLBA1	COASY	CSF1R
ANOS1	MMACHC	GAMT
COPZ2	CYP2D6	LIPC
RNF170	BCS1L	TNFSF11
MINDY2	HSCB	SLC25A37
ZNF711	MTR	THEM6
PDE4DIP	HBB	KLF4
SCUBE2	ALAS2	ARG1
TPPP3	SDHB	PIGV
CX3CR1	INS	STC1
ARHGEF9	ALB	OLR1
SLIT3	NFU1	NFATC1
UNC5B	CYP3A4	KCNK2
BLNK	EPO	NFIL3
ADGRA3	ABCB7	MDK
TTLL1	CRP	GRIA2
KCNS3	IL6	PUS1
CBR1	UQCRFS1	ROR1
ZBED8	CYP2C19	KIAA1614
MGAT4C	STEAP3	KLK1
TRIL	ATP13A2	ALDH5A1
FAM155A	ISCA1	IFIH1
LOC730101	HMOX1	SLC2A14
C1orf54	CRAT	OSGEPL1
LINC01140	ABCA3	FANCF
JHY	GLRX5	BTN2A2
TMEM106C	FECH	KLF9
ENC1	ACADM	COL3A1
TBC1D8B	IBA57	RHOB
PART1	REPS1	CLEC4A
IFIT1	ISCA2	PPBP
SYNC	FA2H	WNT5B
LRRC17	MTRR	CD2
CRABP2	CYBRD1	PPP1R15A
LGI2	LTF	THY1
NKX3-2	BMP2	RYR2
ADCY7	APOE	CCL20
SEMA3B	LEP	NUDT6
CDH11	MTHFR	UNC5C
NREP	HEPH	EPHA3
RAB23	XDH	ELANE
ASTE1	CYP1A2	TCN1
IL11RA	SLC2A1	TSBP1
PNMA8A	SFTPC	MYC
CHRNB1	GPT	BLZF1
RPS4Y1	SLC39A14	PDZRN4
CD52	CYP1A1	APLNR
HPGDS	ADIPOQ	FSCN1
DNALI1	CYP2C9	KLF6
CALML4	SLC11A1	ITK
TNFRSF11A	PPARG	HPD
TNFSF12	CIAO1	RPL35A
BBS9	GGT1	CD58
EMID1	CYP2E1	ADH1B
DDX60	HIF1A	ANGPTL8
IL1R2	CYP2A6	CCN1
MNS1	APOB	IL1B
KMO	HFE-AS1	COL5A1
ANTXR1	MMAA	NPAS2
SLC7A5	CYP2B6	RRP1
RUNX2	SOD1	NEDD9
SERHL2	MMS19	GUCY1B1
FBP1	MIR122	SDC1
HTR2B	CAT	MMP10
B3GALNT1	PAH	WDR43
RTP4	TTR	CDH2
GATM	MT-CYB	SOD2
TREM2	SNCA	ZFP36
RHOBTB1	NPC1	CYP46A1
BSCL2	LPL	ABCA2
PRPS1L1	CYP2C8	SLC18A2
ISG15	CBS	DKK2
IFIT3	CIAO3	SLC19A2
LRRC15	NFS1	CEBPA
PLCE1	MT-ATP6	ABHD5
EREG	TP53	MTNR1B
SSPN	UROD	SCAF4
SLCO4A1	TPMT	PF4
SLC16A7	MMAB	WIF1
NOP16	PANK4	GSTZ1
PLA2G15	OTC	TNFRSF11B
GOLM1	TNF	VEGFA
DOK5	G6PD	IL18RAP
GABRB1	LOC113687175	ORM1
ADAMTS1	LCN2	MYBPC2
GDF10	CISD1	AREG
FPR2	HBA1	INHBB
MYH6	MB	UPK3B
ZNF112	SFTPB	CDA
PLIN2	UGT1A1	SLC27A2
HIST1H3G	PPARA	CACNA2D3
PNPLA4	APP	LYPD1
EXOG	CIAO2B	CYP4B1
L1TD1	CISD2	CXCR1
ZNF214	ATM	LDLR
CD1E	ERFE	HP
ZNF365	FTMT	OAS1
DOCK10	COMMD1	CR2
GASK1B	PON1	TDO2
COL14A1	ATP7B	VIP
CXCL3	MTTP	PPARGC1A
TAPBPL	GHRL	WNT3
FOSL2	ETFDH	DDX3Y
PER1	NUBPL	AZU1
ZNF528	SURF1	UBASH3A
SMARCA1	BMP6	STX11
LINC00965	PIGA	IL15
LST1	SLC25A28	FDXR
ADGRB3	PEX6	GATA4
IRS2	IGF1	LCAT
TNIP3	APOA1	ADM
BRINP1	MMUT	RGS1
ANO1	GCDH	CYP27A1
ADAMTSL3	HBA2	FGF23
S100P	PMM2	NELL1
RTN1	NUBP2	SERPINB5
HERC6	ADHFE1	JUN
HACD1	INSR	CD28
DBP	NDUFS4	ADAMTS6
CRHBP	GALT	GPC5
ZNF221	VDR	FASN
STRA6	MT-CO1	CLGN
VASH1	SERPINA1	FFAR2
ZNF74	ABCD4	CA2
MAFF	UGT1A6	NFE2
ISLR	B2M	CYP4F8
PINLYP	SLC17A5	SLC25A31
SENP7	CISD3
ZFP2	SLC4A1
CHD7	SLC46A1
ANXA2P3	PC
NID2	CYP3A5
AHSA2P	NUBP1
ADAM12	CIAO2A
AMOT	G6PC1
GCHFR	CYP7A1
CD1C	CYP11A1
KLRA1P	HNF4A
SLFN12	HMGCL
LIN7A	KCNJ10
GPR183	SETX
HIST1H2AJ	GSTM1
PDE11A	AKT1
REM1	MELTF
PTH2R	OGFOD1
BAZ1A	GCK
SEMA3D	DPYD
ACAN	CES1
EVC	CYP1B1
PYGO1	FH
TNFRSF10C	BGLAP
MS4A1	MIR34A
ZNF177	F2
HCG4	CYP27B1
BTBD7	PRODH
KIAA0408	ACE
NMNAT2	LOC107133510
ARHGEF4	SERPINA3
ARNTL	AGXT
CADM1	HMGCR
UCP1	CYP19A1
GPC4	CCL2
KDM5D	OGFOD2
CCN4	NDUFS8
PWWP3A	DCAF17
IMPG1	PRKAA1
CNIH3	CETP
N6AMT1	NAGLU
VNN2	NFE2L2
GRM7	CFTR
RAB38	CPT2
TSPAN2	GSTP1
PCDHB6	SLC25A13
SIPA1L1	PLA2G4A
SLC12A8	ACACA
RIPOR2	PTH
FCER1A	LOC106099062
SLC6A8	MCOLN1
PCDHB11	MPO
HIST1H1C	OGFOD3
BANK1	CLCNKB
AFDN-DT	CACNA1A
PDCD1LG2	CUBN
OLFML1	LMNA
XYLT1	NDUFS2
ITIH4	ENPP1
GRIN2A	STXBP1
EPHB3	ADSL
ST8SIA1	HADHA
COL21A1	MIR33A
BCL2A1	SDHA
ANKRD2	NDUFV1
PLPPR4	SUOX
CLCN2	NDUFS7
LGI1	UGT1A8
LFNG	CYP21A2
BTC	HPRT1
SHANK2	ALDH2
KCND2	IL10
TNFSF15	PKLR
GABRA6	SCO2
EPS8L2	PNPLA8
OGN	POR
MXD1	FAH
USP18	SLC30A10
KCNQ2	MAT1A
FNDC11	FLAD1
TAS2R14	PANK1
CHAD	ALAD
TIMP4	STK11
HIST1H2BI	GBA1
NCS1	RETN
ZNF345	GCG
LINC00339	MT-TL1
PYGM	MPV17
EFNA4	IRS1
HIST1H2BH	PNPLA3
RGS2	ABCA1
COL11A1	RBP4
FOLR3	ALOX5
CLIC3	ATP7A
SEZ6L2	APOC3
CCDC102B	MIR21
TUBGCP5	CYP17A1
HIST1H2BJ	HLA-B
STMN2	PNPO
FAM149B1	PNPLA2
IRX4	HLCS
CLEC4E	GNAS
GPR1	ETHE1
NEB	COQ4
AVPR1B	AFG3L2
ZNF750	ACADVL
SORCS3	UGT1A9
DZIP3	CPT1A
ANKH	MTOR
SHCBP1L	HPX
PMS2P2	ETFA
LAMA4	SLC12A3
MTUS2	MT-ND1
CXCL6	EPAS1
GBA3	RRM2B
EHF	NAT2
ZNF780B	SCD
OTUD4	ACADS
CHAF1B	LMBRD1
TP53AIP1	AHCY
KLRF1	FDX1
SLC9A7	MT-TE
LAMA1	FLNC
TTC9	CASR
MS4A3	FADS1
CFAP70	PEX5
CRYGA	HMOX2
TKTL1	SLC34A1
SPINK5	PPARD
TGM1	UQCRFS1P1
FCAR	COX5A
RHOBTB2	TPO
STMN3	NDUFS1
C17orf80	VKORC1
GRM1	ATP6V0A1
DAZL	LYRM4
FCMR	ASL
PENK	ABCD3
HSPB3	ATP5F1A
H2AFY2	LEPR
GZMH	POMC
GCA	CYCS
CDH13	SLC39A1
CAB39L	BCKDHB
UTY	HADH
HIST1H2BM	ACP5
CAMK2B	HBG2
LMNB1	SERPINE1
VASH2	CYP24A1
FGF14	NQO1
MRPS12	BOLA3
PCDHB12	MIR155
SLC38A4	APC
SPAG11B	DPP4
PGLYRP1	TH
ALDOAP2	NOS3
ZNF41	AOX1
SYNGR3	GTPBP2
GPR87	SDHAF1
ATXN2L	KL
CPEB1	ABCB6
B9D1	POLG
LY6G6E	FOXP3
XAF1	CYP11B2
HMGB3P1	TAT
TIPARP	FBXL5
GAP43	HSPA9
MAP3K8	PPOX
PLEKHA4	LDHA
MGC4859	ESR1
GUCA1A	SATB2
APOC4	ADA
PCDHGB6	CS
HYAL3	GSTT1
P2RY2	HARS1
HIST1H2AD	TPH1
LRIT1	APRT
GAGE1	SMPD1
NPAS1	ALOX12
ZNF180	ETFB
ADAMTSL2	LRCH2
ADD3-AS1	APOA5
LINC00328	NDUFS3
PHOX2B	PTGS2
FOXJ1	PIK3CA
CEP131	VPS13A
APBA2	IVD
B3GALT2	SREBF1
TTTY15	REN
ZNF639	MLYCD
MYH1	LIPE
COL19A1	TDP2
HOXB8	TPI1
ENO3	ALOX15
LOC100130331	DHFR
G6PC	KIF1C
MTA2	SLC5A6
ST6GAL1	MMP1
KCNC1	SDHD
FOXE3	NR1H2
	ASS1
	PRKAA2
	MIR17
	EPHX1
	KLC2
	C11orf65
	ALAS1
	FTO
	TCF7L2
	GLDC
	GSS
	CPOX
	DIO1
	AFP
	BRIP1
	PEX1
	MSMO1
	SLC39A8
	HLA-DQB1
	AGK
	NR1I2
	MIR210
	COMT
	FDX2
	CYP7B1
	ERCC2
	IFNG
	PHYH
	DDC
	MT-ND4
	UCP2
	SRD5A2
	GLRX3
	CSMD1
	KCNN2
	SIRT1
	OGDH
	GDF15
	SLC19A1
	CALR
	CYGB
	COX10
	FN1
	PPP1R15B
	ALPL
	MIR223
	PTEN
	CYP4F2
	COX15
	MOCS1
	GHR
	ACO2
	LRPPRC
	ARSA
	UGT1A3
	ABCB1
	SLC16A1
	BCHE
	UGT1A10
	HADHB
	PLA2G1B
	SHBG
	LOC101927078
	TSC2
	CD36
	NR1H4
	MIR29A
	MIR143
	MIR146A
	PNP
	CEP104
	FLNC-AS1
	LOC105377785
	SLC22A5
	CYC1
	MIR27A
	DGUOK
	CYP26B1
	C3
	CYP2R1
	SHMT1
	ACAD9
	PIK3C2A
	LIPA
	CNR1
	GSR
	KLHL3
	LOC110006319
	MIR20A
	PRDX1
	FAS
	FAM3D
	EHHADH
	STAT3
	HK2
	GPX1
	CAV1
	ABAT
	PRKN
	CYP26A1
	CYP11B1
	TLR4
	DLD
	UROS
	NDUFS6
	FABP2
	SLC7A7
	CYP3A7
	AMPD3
	MIPEP
	UBE2D1
	ALDH3A2
	MT-ND6
	GALNT2
	CYB5A
	GLUL
	ATP6V1B1
	HGD
	SETD2
	EPRS1
	GATA1
	YARS2
	ABCD1
	CD55
	H6PD
	UGT1A7
	PIEZO1
	COG2
	CYP4A11
	CYP2J2
	MIR103A1
	DHCR7
	NAMPT
	PLA2G7
	GAPDH
	ATOX1
	CYP2A13
	MOCS2
	MIR221
	SULT1A1
	PEX3
	SCARA5
	LIAS
	CTH
	DBH
	GALK1
	HMBS
	UQCRC2
	ATG7
	GH1
	NDUFB11
	GPX4
	CTNNB1
	EPHX2
	HK1
	SPG11
	ABCC8
	SLC12A1
	WNK1
	NOS1
	HLA-A
	MIR127
	GOT2
	TGFB1
	SKIC2
	UGT1A4
	AKR1A1
	ISCA1P1
	CHIT1
	MT-ND5
	SLC25A20
	NEU1
	HSPA5
	HMGCS2
	SMAD4
	SLC37A4
	MIR222
	PPIG
	TYMS
	THPO
	TYMP
	UGT1A
	MIR200B
	MVK
	ALDH7A1
	KCNJ1
	DLAT
	GYS1
	FADS2
	MT-ND3
	CASP8
	PTPN1
	PRKAB1
	RYR1
	TRNT1
	FLVCR1
	SLC25A15
	SEC23B
	EIF2AK3
	MIR126
	JAK2
	GLUD1
	MAOA
	FASLG
	PANK3
	ALOX15B
	SCP2
	MT-ND2
	UMPS
	TCN2
	IDH2
	KYNU
	KCNJ11
	PON2
	CBLIF
	SIRT3
	L2HGDH
	NOS2
	GLB1
	HTT
	AHR
	SQSTM1
	CYB5R3
	MIR22
	PNLIP
	H2AC18
	ACOX1
	BDH2
	DPYS
	IGF1R
	ADIPOR2
	BLVRB
	SLC25A42
	BRCA1
	LPA
	BDNF
	RPS27A
	PRNP
	ATP4A
	FGF21
	PRL
	CDKN3
	ODC1
	CYP4V2
	CYP4F3
	CST3
	AXIN1
	MIR181A1
	HNF1A
	GCLC
	ANGPTL4
	PRKAR1A
	BCL2
	CALCA
	ACADSB
	SLC25A38
	CYP2C18
	NDUFAF6
	AASS
	LRP2
	PCK2
	NR1H3
	KRAS
	IDO1
	SARDH
	IL18
	SF3B1
	SLC6A3
	SDHC
	MAOB
	HEXA
	ABCG5
	SPTLC1
	EIF2AK1
	IGFBP3
	IGF2R
	SUCLG1
	ALOXE3
	CYP4F12
	SUCLA2
	ALDOA
	PFKM
	GALNT3
	ASAH1
	PDK4
	TET2
	SCARB1
	TBCE
	RPIA
	ADRB2
	POLD1
	NPY
	LCT
	CAD
	CLPX
	ACSF3
	BOLA2
	ALDH9A1
	ABCC2
	MIOX
	MIR23A
	MT-CO2
	MECP2
	BRCA2
	BECN1
	CD4
	TMPRSS11A
	CIAPIN1
	MIR145
	GLP1R
	PKM
	IL1RN
	MIR199A1
	EPOR
	SKIC3
	GNMT
	MAPK1
	SLC31A1
	PNPLA6
	MT-CO3
	ARNT
	TSC1
	BCO1
	ARG2
	CDAN1
	GFAP
	PEX12
	LBR
	BSND
	MIR132
	IGF2
	BOLA2B
	COL7A1
	PEX10
	CYP4F11
	CDK2
	BPGM
	GOT1
	VHL
	NDOR1
	MFN2
	UQCRB
	PIK3C3
	NSDHL
	NR1D1
	GPLD1
	ACVRL1
	UGT2B7
	ALOX5AP
	RRM2
	PSTPIP1
	ATXN2
	PEX2
	PHKA2
	GALNS
	MIR93
	CSNK2B
	IGFBP1
	ICOSLG
	MIR144
	CLCNKA
	COX4I1
	GCH1
	NDUFAF5
	ATP6V0A4
	STEAP4
	CYP2S1
	CDKN2A
	NADK2
	SPP1
	PEX13
	ATRX
	CCR6
	TTC19
	CCND1
	PGK1
	TOR1A
	KCNQ1
	DCXR
	GBE1
	MDM2
	NDUFAB1
	NAGA
	NPPB
	TG
	FOXO3
	BAAT
	EGLN1
	CASP3
	PGM1
	RARRES2
	NR5A1
	RTEL1
	F5
	BMAL1
	ITLN1
	AP1S1
	ALOX12B
	GALC
	TERT
	GNPTAB
	PIK3R1
	DDIT3
	ABCB10
	PLA2G2A
	KCNN4
	IL6ST
	NDUFA6
	SLC30A2
	PDHX
	ABCG2
	FBN1
	GNPAT
	PTGIS
	TSHR
	SELE
	MR1
	MIR15A
	LEPQTL1
	VPS41
	PON3
	UQCRQ
	TACO1
	HBB-LCR
	MAPK8
	GPI
	MIR25
	PTGS1
	CDKAL1
	SLC39A4
	AKR1B1
	PARK7
	TRIM63
	SLC25A10
	ADH1C
	SNX14
	VDAC1
	CYP51A1
	NDUFS5
	TSPO
	GLS
	NDUFA13
	AHSP
	EPM2A
	LONP1
	JPH3
	WNK4
	MLH1
	KIF23
	ABCB11
	MIR140
	NDUFA1
	ALDH1A1
	SOD3
	MAF
	GUSB
	NPPA
	AKR1D1
	PEX14
	OCRL
	INVS
	APOA4
	NEO1
	VAPB
	NGB
	NDUFV2
	U2AF1
	RHD
	IDUA
	MIR191
	DNMT1
	ATP6V0A2
	FUS
	MDH2
	CH25H
	STS
	MPI
	KCNJ5
	GLO1
	ABCC1
	LAMP1
	NRF1
	OXCT1
	GC
	ELN
	IDH1
	HAGH
	NDUFB9
	HRAS
	AGT
	GSTA1
	RAD51
	PPAT
	PLOD1
	TKT
	SLC5A1
	NAT1
	APOH
	RPE65
	MAPK14
	ARSB
	MEN1
	UGT1A5
	PHKA1
	SLC5A2
	FIG4
	GPD1
	AR
	WFS1
	PHEX
	TXN
	SFXN1
	TBXAS1
	PEX7
	HAAO
	ALDH3A1
	AP1S2
	MIR29C
	MIR125A
	CDK4
	NDUFA9
	CCK
	FCGRT
	POLR1C
	HBG1
	PPCDC
	BCAT2
	HSD17B4
	CYP2F1
	LPIN2
	SERPINC1
	CD38
	MME
	HSPA8
	LARS2
	MIR106B
	HLA-DRB1
	LPO
	GATAD1
	STAT1
	CD59
	NDRG1
	PEX19
	CD163
	SLC30A8
	HSPD1
	IGF2BP2
	CYP2U1
	PEX11B
	SLPI
	MMP3
	MIR193B
	ITGB3
	PRKCB
	ASPH
	DRD2
	HBS1L
	UQCC2
	FGFR1
	FGFR4
	SLC10A1
	GAST
	MLXIPL
	MIR192
	ALPP
	IRF1
	OTUD5
	F9
	IMMT
	SLC48A1
	HEPHL1
	SULT2A1
	PYY
	ALG1
	SHMT2
	CDO1
	TPH2
	NPC2
	SI
	STX3
	MIR30E
	SERPINA7
	CHMP2B
	PEX16
	OPA1
	DNAJC24
	TTPA
	MIR141
	TFAM
	TMEM70
	DECR1
	CYP26C1
	PPP1CA
	NDUFC2
	DNMT3A
	CYP2D7
	MIR203A
	SPINT2
	PFKL
	FOXO1
	TMEM199
	ACTA1
	RORA
	LRP1
	MET
	SULT1A2
	FPGS
	RPTOR
	COQ7
	GAD1
	ELP3
	CYP39A1
	HSPA4
	PEX26
	PTPN11
	PCBP1
	EPG5
	MIR181A2
	EDN1
	CSN1S1
	BRAF
	ITGB1
	LALBA
	SLC5A5
	PPP1CC
	MIR483
	KNG1
	LIPT1
	PTHLH
	IFNGR1
	EGFR
	KRT18
	TUBB1
	SFXN4
	SLC39A13
	MARS1
	DCTN1
	IFNA2
	ACY1
	SRD5A1
	NARS2
	TYR
	GFM1
	PIEZO2
	SAR1B
	SNAP25
	ERBB2
	ACHE
	GBA2
	NLRP3
	SLC2A3
	MIR182
	MIR195
	CD34
	ABCB8
	GFPT1
	AKR1C1
	IL6R
	CDC73
	SLC33A1
	THAP1
	MAP1LC3A
	TYW1
	PIR
	EGF
	EIF2S1
	TKFC
	CDKN1A
	GAL
	PIK3CG
	FOS
	F3
	VCAM1
	ATG5
	PLG
	SPTA1
	FBP2
	ATP6AP1
	SGPL1
	ICAM1
	GPAM
	ATP12A
	ACSL4
	UQCR11
	ACVR1
	CDIPT
	CASP10
	PPARGC1B
	FGF19
	MIR9-1
	PCBP2
	PARP1
	MIR204
	TWNK
	RB1CC1
	MIF
	RXRA
	RSAD2
	IL1R1
	VIM
	CHKA
	THBD
	CTSD
	GSK3B
	MIR23B
	PDX1
	MIR200A
	LYRM7
	ENO2
	GYPE
	PDK3
	ATP6V1A
	MIR146B
	SIRT2
	ADH7
	CRYAA
	SARS2
	FURIN
	AVP
	LRAT
	CCDC115
	HCRT
	MIR335
	FADS3
	CHUK
	PPCS
	PER2
	ATF4
	SGCB
	ATG14
	MAT2A
	APEX1
	CYP4F22
	RPL11
	CARD9
	PFKFB3
	KRT8
	LIPT2
	KLF1
	MIR142
	MTO1
	INTS2
	KARS1
	MIR150
	NNMT
	PRPF6
	USF1
	PRDX5
	SST
	GK2
	ULK1
	ADI1
	SOAT2
	SLC22A12
	CD44
	VWF
	SULT1E1
	MYB
	MIR30A
	FOXRED1
	CTSB
	FBXO7
	KDM4C
	HKDC1
	SERAC1
	RHAG
	ERCC6
	SPTB
	IL4
	SFXN2
	SLC17A1
	CYP8B1
	DUOX2
	ATG2A
	GNB1
	SLC34A3
	WIPI1
	BLOC1S1
	NDUFB10
	OPTN
	IFNA1
	MIR499A
	PNPT1
	PPT1
	DVL2
	MAP2K1
	MAPK10
	MIR214
	ACOT8
	PLPBP
	SLC52A3
	WIPI2
	MMP2
	ENG
	DPAGT1
	DNM1
	TRPV6
	RHEB
	AGTR1
	LOC106804612
	EP300
	MIR148A
	KRT7
	EDNRA
	ABCB4
	FXYD2
	CDIN1
	PTPN22
	BACH1
	D2HGDH
	MIR27B
	IL2
	RRM1
	IAPP
	PRKCA
	RELA
	CRH
	VCP
	PDK1
	STEAP2
	MIR196A2
	BCO2
	BMP4
	TRIM8
	NR1D2
	NFKB1
	DNM1L
	MIR486-1
	MIR378A
	NDUFAF1
	SOST
	LAMP2
	TST
	BAX
	MIRLET7D
	IL1A
	F8
	F7
	MT-TK
	IFNB1
	SCD5
	OXA1L
	GMPS
	ALDH1L1
	MIR455
	SLC34A2
	PRTN3
	FAAH
	CYB561A3
	DAXX
	NDUFA2
	SLC26A4
	RLBP1
	PRKCD
	NDUFA4
	MAPK9
	IL11
	CFH
	ERCC4
	SLC30A9
	C9orf72
	PIK3R4
	KITLG
	PHKB
	SRC
	SLC1A2
	FLT3
	DMD
	SC5D
	INTS3
	MIRLET7A1
	COL2A1
	FOXP1
	SELP
	HERC2
	BLVRA
	SPG7
	ARV1
	ARSH
	PGRMC1
	DES
	FDFT1
	IL1RAPL2
	GATA2
	GCLM
	AKR7A2
	WDR45B
	FAM20C
	LRP5
	DNA2
	NBN
	FGGY
	COX17
	DIO2
	CYP20A1
	FUT2
	TTF2
	ACOT1
	PICALM
	ADH4
	AS3MT
	PINK1
	DAO
	SOAT1
	TNXB
	PSEN1
	NDUFA11
	CDK1
	STUB1
	PAOX
	CARTPT
	NEFH
	ITPR2
	RANBP2
	PLA2G10
	TEX14
	AIRE
	TFEB
	MYCN
	SLC25A12
	BMPR2
	HACL1
	CAV3
	TBP
	MLST8
	RUNX1
	PIK3CB
	NDUFB3
	ZFYVE26
	NARF
	RBP1
	NUS1
	GNB3
	ACMSD
	MIR125B1
	CD8A
	TNFSF10
	DNMT3B
	UNC13A
	MAPK3
	EGLN2
	CD40LG
	ANPEP
	MIR151A
	IL2RB
	ECI2
	IL7
	BEST1
	TIGAR
	PDF
	NT5C3A
	PPP1CB
	TK1
	CSF1
	AKR1B10
	ANXA5
	PRKACA
	STAT5B
	CYP27C1
	MPL
	BMPR1A
	RAB7A
	BOLA1
	NDUFAF4
	HSP90AA1
	EBP
	TM6SF2
	MTUS1
	FASTKD2
	GSTO1
	XRCC3
	CSN2
	TMEM126B
	RAG1
	ACER3
	PFKP
	SLC6A4
	GPD2
	SLC7A11
	CYP3A43
	FEN1
	SCN2A
	CYBA
	CNP
	MIR130A
	MYD88
	DDHD2
	TLR2
	NTS
	CD19
	CYP2W1
	MIR124-1
	HNF1B
	MTHFD2
	PHKG2
	MEPE
	RPS7
	ALKBH2
	LOC108510657
	TFAP2A
	MIR196A1
	MIR18A
	MAPT
	TIMP1
	MMP9
	RAD51C
	TNFRSF1A
	HGF
	GGT7
	TXNIP
	TSFM
	MIR342
	DMP1
	CDKN2B
	CYP2A7
	MIR24-1
	ALKBH5
	MIR26B
	MAGED2
	TNFRSF1B
	ADO
	MIRLET7I
	CHEK2
	PRIM2
	SLC3A2
	SLC9A1
	SAT1
	IL2RA
	SFXN3
	GP2
	LOX
	SLC25A11
	LRRK2
	ADAMTS13
	FER
	HNRNPA1
	GLRX2
	SMPD2
	FOLH1
	GSTM3
	PPP2CA
	MIR15B
	RET
	ABO
	ENO1
	PHB1
	POLB
	GNRH1
	PAFAH1B1
	SKP1
	PTRH2
	CYP4A22
	TP63
	CREB1
	DEPTOR
	SNCB
	ZNF699
	AIFM1
	PRDX2
	NR2E3
	ACBD5
	PISD
	RPS3
	CSF3
	MIR19B1
	LACTB
	HIF1AN
	MIR30B
	GAD2
	CSF2
	ATG16L1
	BCR
	FANCI
	LPCAT1
	UGDH
	CHST6
	TGM2
	GFER
	SCN8A
	MIR19A
	CCKBR
	TTN
	RIPK3
	ABL1
	F2R
	MIR29B1
	MAGT1
	MUTYH
	TXNRD2
	COX7A2
	HNRNPK
	MIRLET7B
	ABCD2
	DGAT2
	RAC1
	NRAS
	MIR130B
	P3H1
	USF2
	PLCG1
	SPTLC2
	PTPN3
	GLRX
	MIR181B1
	INPP5E
	GATA6
	MUC1
	HSD17B11
	GJB2
	RETSAT
	FANCM
	PAM
	UGT2B4
	EIF5A
	CREB3L3
	XRCC1
	MIR423
	HMGCS1
	SERPINA2
	NSMCE1
	DBI
	BTK
	RPS6KA3
	MIR133A1
	MIR28
	S100B
	EGR1
	ACSL6
	ANXA2
	MYBPC3
	KEAP1
	SLC25A39
	ENTPD1
	CRY2
	CLDN16
	ESR2
	DNM3
	RAF1
	SPAST
	INTS4
	FTHL17
	ACAD11
	ARID2
	TCIRG1
	SUGCT
	MIR92A1
	IVL
	F13A1
	TMLHE
	MIR30C1
	SULT1A3
	CTSG
	CROT
	SFTPD
	MIR10A
	IGFBP2
	GADD45A
	SLC8A1
	SP1
	RDH12
	OXT
	IL3
	ELAVL1
	AGMO
	IRF4
	GGH
	CD46
	THRA
	CSNK2A1
	ACAA1
	PCSK7
	HBE1
	FMR1
	TARDBP
	LOC100289580
	KIF4A
	PCYT1A
	EPB42
	MIR33B
	RBCK1
	PIK3CD
	CTLA4
	AARS2
	AKT1S1
	NDUFA10
	STEAP1
	NEUROD1
	NDUFB8
	LMNB2
	CBR4
	ATG12
	DNAH8
	MGAT2
	NUP107
	ATG4A
	MTAP
	ERCC1
	KCNMA1
	MIR532
	SULT4A1
	CREBBP
	MPDU1
	GSK3A
	ABCC11
	RNPC3
	CUL1
	IL17A
	WRN
	DLST
	ANK1
	FANCC
	NGF
	ERCC3
	ATG101
	CLN3
	G6PC2
	DPH3
	AOC3
	ATG3
	PLAUR
	RBP2
	TNNI3
	COQ8A
	XIAP
	HYOU1
	IKZF1
	WNT2
	SRF
	GGCX
	CDKN1B
	SAA1
	ACAA2
	INTS5
	STING1
	CFHR2
	ACE2
	TPP1
	PSMB9
	GANAB
	IKBKG
	HBD
	KCNE1
	ATP6V0D1
	KDR
	AGPS
	FGF2
	IDE
	ADH1A
	ACP7
	SESN2
	SEPSECS
	RPL5
	NDFIP1
	CDH1
	PDHA2
	PALB2
	ALS2
	ATG13
	PLAT
	CDC42BPA
	PRPS2
	SNCG
	NTHL1
	FAR1
	MYO5B
	CBL
	PLOD2
	PDGFRB
	MIR181C
	DHODH
	KRT14
	VKORC1L1
	SLC25A26
	MIR224
	SMARCA4
	URI1
	CYP4Z1
	ABCC5
	CD9
	CD79A
	YWHAE
	PKD2
	GTPBP1
	YAP1
	MAGEF1
	NKX2-1
	CASP9
	ATP1A1
	ABCE1
	RGMB
	CLCN7
	COL1A1
	XBP1
	MAP3K5
	RMND1
	AOC1
	ADD1
	TRPV4
	MIR24-2
	SGK1
	LAP3
	HLA-C
	NOX4
	TECPR2
	SMAD3
	EMP1
	DARS2
	ASXL1
	PDSS1
	NDUFAF3
	MIA2
	TJP2
	PCBD1
	PTGES2
	ABCA4
	OMP
	MTX2
	PLCG2
	PLOD3
	USP24
	MUC16
	HSD17B12
	HSF1
	P4HB
	ABHD12
	PGRMC2
	HNRNPA2B1
	MRE11
	PTK2B
	RIPK1
	WAS
	HPR
	CD40
	FANCD2
	UBA1
	CEL
	SDS
	GSTO2
	TIMMDC1
	MSH2
	PIGQ
	IARS2
	ACTB
	SLC39A7
	KCNQ1OT1
	DDHD1
	PIKFYVE
	FLVCR2
	ACP1
	ME2
	PDSS2
	HSPB2
	RARA
	POLE
	RNU4ATAC
	LDHB
	NQO2
	KCNH2
	RFX6
	ATP6V1G1
	KRT19
	HSD17B8
	TGIF1
	TUBA1A
	LIF
	SLC25A17
	MT-ATP8
	EHMT2
	CD5
	PFKFB1
	IL5
	DPH2
	SYP
	SCN5A
	RASGRP1
	TMEM165
	PCNA
	ACTC1
	FCGR3A
	PRKAR2B
	PIGY
	RECK
	SOX9
	NOTCH2
	IDH3B
	SLC12A4
	VAC14
	CXCR4
	CYP4X1
	JAK1
	ATXN3
	COX20
	ADCY10
	CYBB
	CELF2
	RHOA
	INPP5K
	MAT2B
	GNAI2
	MICOS13
	RHCE
	TGFBR2
	GPX3
	UQCC1
	RDH11
	RARB
	AQP2
	IKBKB
	SETBP1
	CCNA2
	NCOR1
	NDUFA8
	PDGFRL
	LTO1
	TRPM6
	MEG3
	BCL2L1
	CSN3
	GGT5
	MIR30D
	TRPV1
	GPAT4
	XPC
	MTCH2
	NDUFA12
	PDGFB
	CLYBL
	ATP5F1B
	GYPA
	RB1
	LCN1
	TNFAIP3
	TGFA
	HCCS
	JMJD4
	PVALB
	CYB561D2
	SELL
	CLU
	IDO2
	P4HA2
	ABCF2
	CHGA
	NFKBIA
	NDUFA5
	PIPOX
	TNNT2
	GLMN
	SLC1A3
	NENF
	CYB561
	PMVK
	DPP6
	CLDN19
	NOD2
	B4GALNT1
	IL13
	KAT5
	ACSM5
	HSP90B1
	UBC
	COX7B
	KLK3
	FRDA2
	ALKBH1
	MIR10B
	GPC3
	HTR2C
	CXCL10
	M6PR
	HDAC8
	PTDSS1
	KLF11
	MYLIP
	MIR200C
	AP5S1
	MTARC1
	PAX8
	XK
	GSTA4
	DPEP1
	SPTBN2
	KCNB1
	DPH1
	CFP
	PTPRC
	MIR181B2
	P3H3
	BUD13
	CA9
	CHCHD10
	SLCO2B1
	SCT
	ATP5IF1
	SFXN5
	PER3
	ELF4
	SNRPA
	BCL11A
	NDUFB7
	CEACAM5
	ERN1
	MRPL3
	PFKFB2
	SGMS1
	SLC1A5
	TTC7A
	SLC27A5
	ROCK1
	SLC23A1
	XPNPEP2
	NME1
	AMDHD1
	ALDH1L2
	ACOX3
	LTA
	EFL1
	LOC101928371
	PMPCA
	PTGDS
	CUL4B
	DUT
	TGFBR1
	TOP1
	NNT
	SLC25A27
	PIP4K2A
	DHPS
	WT1
	SELENOP
	F10
	RPA1
	GDNF
	ITGAM
	PIGT
	NPM1
	ADAMTS3
	MPST
	EIF2AK4
	PRKCSH
	A2M
	CDK5
	SHC1
	CXCL2
	PPP2R1A
	PTPA
	ADAR
	EZH2
	NEIL1
	CKB
	SAMHD1
	PPEF1
	PPEF2
	STIM1
	CFI
	RPS17
	IMPDH1
	BTBD10
	SULT1B1
	IDI1
	IGFBP4
	APOL1
	NCOA4
	HYAL2
	CKM
	VPS35
	SOX2
	SOCS3
	MCU
	H19
	CGA
	MIR31
	BBOX1
	SGMS2
	CLN6
	KMT5B
	RPS6
	SLC51A
	PML
	TRPV5
	TEK
	GRB2
	NCDN
	NOX1
	YWHAG
	GPX2
	ANGPT2
	HELLS
	S100A1
	BARD1
	GLUD2
	TRAP1
	BIRC5
	CCS
	STAT5A
	GMPR
	SEC14L2
	MAP2K4
	AMD1
	HAO1
	PRKG1
	POLA1
	LRP6
	SPART
	RPS14
	CCL5
	PRDM16
	PLEC
	PRKACG
	SCARB2
	SAMD9
	RIOX2
	FARSB
	IDH3A
	PTPN2
	CDX2
	TOMM20
	FIS1
	SON
	PCSK2
	MT-ND4L
	CKMT1A
	CHCHD4
	ALG6
	KDM3A
	YBX1
	MTMR14
	CAMKK2
	PARN
	H4C3
	DKC1
	ACSS2
	MAP3K7
	FOXC2
	CXCR3
	ALG3
	ACBD4
	TRPM7
	ZPR1
	UBE2L3
	ECI1
	MIR212
	CNR2
	UCKL1
	ALKBH8
	CDS2
	EPX
	APTX
	EIF3A
	BAP1
	UBA5
[truncated: 3,077 more rows]
