# Supplementary material for: Immunomodulation and iron dysregulation: exploring their roles in the pathogenesis of osteoarthritis
Source: BMC Med Genomics. 2025 Oct 22;18:167. doi: 10.1186/s12920-025-02206-4 (PMC12542007; doi:10.1186/s12920-025-02206-4)
Supplement: Supplementary file 1 — Supplementary Material 1. [file 12920_2025_2206_MOESM1_ESM.zip › Supplementary/Supplementary table5.xlsx]

## Sheet: table5
Supplementary Table 5: Results of GO and Kegg
GeneRatio	BgRatio	pvalue	p.adjust	qvalue	geneID	Count
15/143	236/18800	3.57313e-10	9.1507e-07	6.42449e-07	CXCL8/WNT5A/CCR5/KIT/CSF1R/TNFSF11/MDK/PPBP/CCL20/IL1B/PF4/VEGFA/CXCR1/AZU1/FFAR2	15
20/143	475/18800	5.59676e-10	9.1507e-07	6.42449e-07	SULF1/TLR7/WNT5A/KIT/CSF1R/MDK/IFIH1/CD2/ELANE/ITK/CD58/IL1B/PF4/ORM1/OAS1/AZU1/IL15/GATA4/CD28/FFAR2	20
17/143	384/18800	5.77261e-09	6.29215e-06	4.41757e-06	CXCL8/WNT5A/CCR5/KIT/CSF1R/TNFSF11/MDK/PPBP/THY1/CCL20/ELANE/IL1B/PF4/VEGFA/CXCR1/AZU1/FFAR2	17
15/143	315/18800	1.83297e-08	1.49846e-05	1.05203e-05	CXCL8/WNT5A/CCR5/KIT/CSF1R/TNFSF11/MDK/PPBP/CCL20/IL1B/PF4/VEGFA/CXCR1/AZU1/FFAR2	15
17/143	443/18800	4.70985e-08	2.73889e-05	1.92291e-05	SULF1/WNT5A/COL8A1/COL8A2/KIT/TNFSF11/ARG1/MDK/KLF9/MYC/APLNR/ZFP36/VEGFA/AREG/VIP/SERPINB5/JUN	17
9/143	97/18800	5.35895e-08	2.73889e-05	1.92291e-05	TLR7/WNT5A/CSF1R/KLF4/ELANE/IL1B/OAS1/AZU1/FFAR2	9
9/143	98/18800	5.86306e-08	2.73889e-05	1.92291e-05	TLR7/WNT5A/CSF1R/KLF4/ELANE/IL1B/OAS1/AZU1/FFAR2	9
14/143	303/18800	8.15283e-08	3.33247e-05	2.33965e-05	SGCD/CXCL8/CCR5/TNFSF11/NFATC1/RYR2/CCL20/APLNR/GUCY1B1/MTNR1B/VEGFA/CXCR1/AZU1/ADM	14
10/143	145/18800	1.62492e-07	5.04613e-05	3.54277e-05	TLR7/WNT5A/TNFSF11/MDK/IL1B/CEBPA/LDLR/IL15/CD28/FFAR2	10
17/143	486/18800	1.7738e-07	5.04613e-05	3.54277e-05	CXCL8/TNFRSF25/WNT5A/CCR5/KIT/CSF1R/TNFSF11/ARG1/PPBP/CCL20/IL1B/CEBPA/PF4/IL18RAP/CXCR1/OAS1/IL15	17
12/143	229/18800	1.86613e-07	5.04613e-05	3.54277e-05	CXCL8/KIT/CSF1R/TNFSF11/MDK/PPBP/CCL20/IL1B/PF4/VEGFA/CXCR1/AZU1	12
16/143	431/18800	1.88457e-07	5.04613e-05	3.54277e-05	SULF1/WNT5A/CSF1R/TNFSF11/ARG1/MDK/MYC/SOD2/CEBPA/VEGFA/AREG/INHBB/WNT3/SERPINB5/JUN/FASN	16
16/143	433/18800	2.00611e-07	5.04613e-05	3.54277e-05	KIT/CSF1R/NFIL3/MDK/BTN2A2/CD2/MYC/KLF6/ITK/IL1B/VEGFA/CR2/IL15/JUN/CD28/FASN	16
6/143	38/18800	3.93815e-07	9.19838e-05	6.45797e-05	KIT/NFATC1/APLNR/SOD2/VEGFA/ADM	6
7/143	62/18800	4.40809e-07	9.60964e-05	6.7467e-05	TLR7/WNT5A/CD2/ELANE/CD58/IL1B/FFAR2	7
7/143	70/18800	1.02143e-06	0.000194674	0.000136676	TLR7/WNT5A/CSF1R/IL1B/OAS1/AZU1/FFAR2	7
8/143	102/18800	1.10522e-06	0.000194674	0.000136676	TLR7/WNT5A/KLF4/CD2/ELANE/CD58/IL1B/FFAR2	8
13/143	323/18800	1.15473e-06	0.000194674	0.000136676	AMACR/KIT/LIPC/CYP46A1/ABCA2/CEBPA/SLC27A2/LDLR/FDXR/LCAT/ADM/CYP27A1/FGF23	13
9/143	139/18800	1.17316e-06	0.000194674	0.000136676	ARG1/STC1/MDK/KLF9/SDC1/ZFP36/AREG/LCAT/ADM	9
8/143	103/18800	1.19067e-06	0.000194674	0.000136676	TLR7/WNT5A/KLF4/CD2/ELANE/CD58/IL1B/FFAR2	8
13/143	328/18800	1.37026e-06	0.000195321	0.00013713	FZD1/WNT5A/TMED2/CSF1R/MDK/RHOB/RYR2/MYC/APLNR/VEGFA/AREG/GATA4/ADM	13
10/143	183/18800	1.39451e-06	0.000195321	0.00013713	CXCL8/WNT5A/KLF4/MDK/RHOB/APLNR/IL1B/VEGFA/GATA4/ADM	10
10/143	183/18800	1.39451e-06	0.000195321	0.00013713	CXCL8/WNT5A/KLF4/MDK/RHOB/APLNR/IL1B/VEGFA/GATA4/ADM	10
15/143	442/18800	1.43355e-06	0.000195321	0.00013713	TLR7/CXCL8/WNT5A/CSF1R/TNFSF11/ARG1/MDK/IL1B/CEBPA/VEGFA/LDLR/AZU1/IL15/CD28/FFAR2	15
15/143	446/18800	1.60258e-06	0.000209617	0.000147167	WNT5A/HLA-DQA1/COL8A1/TNFSF11/MDK/BTN2A2/THY1/ELANE/CCN1/IL1B/NEDD9/VEGFA/AZU1/IL15/CD28	15
11/143	237/18800	2.03041e-06	0.000255363	0.000179284	WNT5A/KLF4/WNT5B/ANGPTL8/SOD2/ZFP36/CEBPA/WIF1/INHBB/PPARGC1A/FFAR2	11
12/143	289/18800	2.1978e-06	0.000266178	0.000186877	TLR7/WNT5A/TNFSF11/ARG1/MDK/IL1B/NPAS2/CEBPA/LDLR/IL15/CD28/FFAR2	12
9/143	157/18800	3.22521e-06	0.000376658	0.000264443	ARG1/STC1/MDK/KLF9/SDC1/ZFP36/AREG/LCAT/ADM	9
12/143	307/18800	4.09539e-06	0.000461501	0.000324009	SULF1/COL8A1/COL8A2/COL3A1/ELANE/FSCN1/CCN1/COL5A1/MMP10/TNFRSF11B/SERPINB5/ADAMTS6	12
12/143	308/18800	4.23396e-06	0.000461501	0.000324009	SULF1/COL8A1/COL8A2/COL3A1/ELANE/FSCN1/CCN1/COL5A1/MMP10/TNFRSF11B/SERPINB5/ADAMTS6	12
12/143	310/18800	4.52353e-06	0.00047716	0.000335002	SULF1/COL8A1/COL8A2/COL3A1/ELANE/FSCN1/CCN1/COL5A1/MMP10/TNFRSF11B/SERPINB5/ADAMTS6	12
10/143	210/18800	4.79464e-06	0.000489952	0.000343984	KIT/CSF1R/TNFSF11/MYC/CEBPA/PF4/VEGFA/IL15/JUN/FASN	10
14/143	433/18800	5.71519e-06	0.000561651	0.000394322	SULF1/WNT5A/TMED2/KIT/STC1/MYC/CCN1/SDC1/CEBPA/VEGFA/INHBB/GATA4/ADM/SERPINB5	14
8/143	128/18800	6.10411e-06	0.000561651	0.000394322	CXCL8/CSF1R/MDK/PPBP/CCL20/IL1B/PF4/CXCR1	8
13/143	376/18800	6.11677e-06	0.000561651	0.000394322	AMACR/HIBCH/ACOX2/ARG1/ALDH5A1/HPD/CYP46A1/GSTZ1/CDA/SLC27A2/TDO2/CYP27A1/FGF23	13
14/143	436/18800	6.18332e-06	0.000561651	0.000394322	SULF1/WNT5A/TMED2/KIT/STC1/MYC/CCN1/SDC1/CEBPA/VEGFA/INHBB/GATA4/ADM/SERPINB5	14
13/143	382/18800	7.25255e-06	0.000636884	0.000447141	SULF1/WNT5A/ARG1/MDK/KLF9/MYC/APLNR/ZFP36/VEGFA/AREG/VIP/SERPINB5/JUN	13
5/143	36/18800	7.4011e-06	0.000636884	0.000447141	CSF1R/MYC/VEGFA/JUN/FASN	5
8/143	135/18800	9.04384e-06	0.000758291	0.000532378	WNT5A/CSF1R/TNFSF11/ARG1/VEGFA/AREG/WNT3/FASN	8
14/143	452/18800	9.30374e-06	0.000760581	0.000533986	SULF1/FZD1/WNT5A/KLF4/NFATC1/MDK/ROR1/WNT5B/SDC1/CDH2/DKK2/WIF1/WNT3/GPC5	14
14/143	454/18800	9.77853e-06	0.000779897	0.000547547	SULF1/FZD1/WNT5A/KLF4/NFATC1/MDK/ROR1/WNT5B/SDC1/CDH2/DKK2/WIF1/WNT3/GPC5	14
13/143	394/18800	1.00962e-05	0.00078606	0.000551874	TLR7/WNT5A/TNFSF11/KLF4/MDK/ELANE/IL1B/ZFP36/CEBPA/LDLR/IL15/CD28/FFAR2	13
9/143	182/18800	1.07304e-05	0.000797464	0.00055988	WNT5A/IFIH1/CLEC4A/CD2/ZFP36/PF4/ORM1/OAS1/AZU1	9
9/143	182/18800	1.07304e-05	0.000797464	0.00055988	WNT5A/IFIH1/CLEC4A/CD2/ZFP36/PF4/ORM1/OAS1/AZU1	9
11/143	286/18800	1.21823e-05	0.000885248	0.000621512	CXCL8/CCR5/CSF1R/ARG1/ELANE/PF4/INHBB/LDLR/CR2/AZU1/JUN	11
12/143	345/18800	1.33135e-05	0.000908452	0.000637802	SULF1/CXCL8/WNT5A/KLF4/MDK/RHOB/APLNR/IL1B/PF4/VEGFA/GATA4/ADM	12
9/143	187/18800	1.33351e-05	0.000908452	0.000637802	WNT5A/IFIH1/CLEC4A/CD2/ZFP36/PF4/ORM1/OAS1/AZU1	9
9/143	187/18800	1.33351e-05	0.000908452	0.000637802	WNT5A/IFIH1/CLEC4A/CD2/ZFP36/PF4/ORM1/OAS1/AZU1	9
7/143	103/18800	1.37032e-05	0.000914476	0.000642032	WNT5A/IFIH1/CD2/PF4/ORM1/OAS1/AZU1	7
12/143	351/18800	1.58035e-05	0.00101329	0.000711404	WNT5A/KIT/ARG1/RYR2/SDC1/SOD2/CEBPA/TNFRSF11B/INHBB/LCAT/FGF23/JUN	12
12/143	351/18800	1.58035e-05	0.00101329	0.000711404	SULF1/CXCL8/WNT5A/KLF4/MDK/RHOB/APLNR/IL1B/PF4/VEGFA/GATA4/ADM	12
7/143	106/18800	1.65382e-05	0.00104	0.000730159	CXCL8/MDK/PPBP/CCL20/IL1B/PF4/CXCR1	7
7/143	107/18800	1.75845e-05	0.00108493	0.000761704	WNT5A/IFIH1/CD2/PF4/ORM1/OAS1/AZU1	7
6/143	73/18800	1.9519e-05	0.00118198	0.000829843	KIT/NFATC1/APLNR/SOD2/VEGFA/ADM	6
7/143	111/18800	2.23325e-05	0.00132777	0.000932195	WNT5A/ARG1/MDK/APLNR/VEGFA/VIP/JUN	7
8/143	154/18800	2.35933e-05	0.00135796	0.000953391	CXCL8/CSF1R/MDK/PPBP/CCL20/IL1B/PF4/CXCR1	8
9/143	201/18800	2.36709e-05	0.00135796	0.000953391	TLR7/KIT/KCNK2/MDK/RYR2/IL1B/CDH2/GATA4/JUN	9
9/143	202/18800	2.46164e-05	0.00138786	0.000974382	SGCD/CXCL8/CCR5/TNFSF11/NFATC1/RYR2/CCL20/CXCR1/AZU1	9
10/143	254/18800	2.51454e-05	0.00139365	0.000978452	FZD1/WNT5A/TMED2/RYR2/APLNR/CCN1/COL5A1/VEGFA/GATA4/JUN	10
5/143	49/18800	3.45789e-05	0.00182858	0.0012838	AMACR/KIT/CYP46A1/SLC27A2/CYP27A1	5
5/143	49/18800	3.45789e-05	0.00182858	0.0012838	CSF1R/CEBPA/PF4/VEGFA/IL15	5
9/143	211/18800	3.46703e-05	0.00182858	0.0012838	WNT5A/ARG1/MDK/MYC/APLNR/VEGFA/AREG/VIP/JUN	9
12/143	381/18800	3.53599e-05	0.00183535	0.00128855	HLA-DQA1/TNFSF11/KLF4/ARG1/OLR1/MDK/BTN2A2/THY1/ELANE/IL1B/IL15/CD28	12
9/143	215/18800	4.01468e-05	0.00204582	0.00143632	AMACR/ELOVL4/GAMT/LIPC/IL1B/CYP46A1/SLC27A2/CYP27A1/FASN	9
6/143	83/18800	4.06662e-05	0.00204582	0.00143632	ARG1/STC1/SOD2/IL15/GATA4/FGF23	6
8/143	167/18800	4.21458e-05	0.00208813	0.00146603	FZD1/WNT5A/KCNK2/RYR2/APLNR/CCN1/GATA4/ADAMTS6	8
7/143	123/18800	4.32969e-05	0.00211315	0.00148359	SULF1/WNT5A/CSF1R/ARG1/MDK/AREG/SERPINB5	7
13/143	456/18800	4.64451e-05	0.00223346	0.00156806	WNT5A/HLA-DQA1/TNFSF11/KLF4/ARG1/MDK/BTN2A2/THY1/ELANE/IL1B/VEGFA/IL15/CD28	13
11/143	333/18800	4.93101e-05	0.00233687	0.00164066	CXCL8/WNT5A/CCR5/ARG1/PPBP/ELANE/IL1B/SOD2/ZFP36/PF4/ADM	11
7/143	126/18800	5.05043e-05	0.00235927	0.00165639	FZD1/WNT5A/KCNK2/RYR2/APLNR/CCN1/GATA4	7
11/143	336/18800	5.34603e-05	0.00245826	0.00172588	SULF1/FZD1/WNT5A/NFATC1/MDK/WNT5B/CDH2/DKK2/WIF1/WNT3/GPC5	11
8/143	173/18800	5.41267e-05	0.00245826	0.00172588	ACOX2/LIPC/ANGPTL8/ABCA2/CEBPA/ABHD5/LDLR/LCAT	8
7/143	128/18800	5.5834e-05	0.00250106	0.00175593	CXCL8/MDK/PPBP/CCL20/IL1B/PF4/CXCR1	7
6/143	89/18800	6.03144e-05	0.00266524	0.0018712	CXCL8/CCR5/PPBP/CCL20/PF4/CXCR1	6
11/143	344/18800	6.60267e-05	0.00284679	0.00199866	HLA-DQA1/TNFSF11/KLF4/ARG1/MDK/BTN2A2/THY1/ELANE/IL1B/IL15/CD28	11
8/143	178/18800	6.61639e-05	0.00284679	0.00199866	SULF1/WNT5A/ARG1/MDK/APLNR/VEGFA/VIP/JUN	8
13/143	476/18800	7.18226e-05	0.0030321	0.00212876	WNT5A/KIT/CSF1R/TNFSF11/ROR1/EPHA3/ELANE/CCN1/IL1B/NEDD9/VEGFA/AREG/AZU1	13
9/143	232/18800	7.23253e-05	0.0030321	0.00212876	CXCL8/WNT5A/KIT/CD2/CEBPA/LDLR/AZU1/IL15/JUN	9
12/143	411/18800	7.32663e-05	0.00303267	0.00212916	FZD1/ARG1/MDK/MYC/IL1B/NPAS2/SOD2/CYP46A1/ABCA2/TNFRSF11B/GATA4/JUN	12
4/143	30/18800	7.5419e-05	0.00308275	0.00216433	ARG1/ELANE/PF4/AZU1	4
10/143	291/18800	7.90156e-05	0.00315099	0.00221223	WNT5A/HLA-DQA1/TNFSF11/MDK/BTN2A2/THY1/ELANE/IL1B/IL15/CD28	10
10/143	291/18800	7.90156e-05	0.00315099	0.00221223	CSF1R/MDK/ROR1/MYC/IL1B/CDH2/ABCA2/AREG/LDLR/AZU1	10
11/143	354/18800	8.52325e-05	0.00335013	0.00235205	CXCL8/WNT5A/CCR5/ARG1/PPBP/ELANE/IL1B/SOD2/ZFP36/PF4/ADM	11
8/143	185/18800	8.6688e-05	0.00335013	0.00235205	SULF1/WNT5A/TMED2/MDK/MYC/VEGFA/AREG/ADM	8
9/143	238/18800	8.79334e-05	0.00335013	0.00235205	AMACR/HIBCH/ACOX2/ARG1/ALDH5A1/HPD/GSTZ1/SLC27A2/TDO2	9
12/143	420/18800	8.99616e-05	0.00335013	0.00235205	FZD1/WNT5A/TNFSF11/STC1/MDK/CCN1/CEBPA/AREG/WNT3/FGF23/NELL1/FASN	12
3/143	12/18800	9.01563e-05	0.00335013	0.00235205	ARG1/ELANE/AZU1	3
3/143	12/18800	9.01563e-05	0.00335013	0.00235205	FZD1/WNT5A/WNT3	3
7/143	139/18800	9.40276e-05	0.00345472	0.00242548	LIPC/CYP46A1/CEBPA/LDLR/FDXR/LCAT/CYP27A1	7
6/143	97/18800	9.75878e-05	0.00350673	0.00246199	CXCL8/CCR5/PPBP/CCL20/PF4/CXCR1	6
6/143	97/18800	9.75878e-05	0.00350673	0.00246199	CXCL8/CCR5/PPBP/CCL20/PF4/CXCR1	6
9/143	242/18800	9.98379e-05	0.00352564	0.00247527	AMACR/HIBCH/ACOX2/ARG1/ALDH5A1/HPD/GSTZ1/SLC27A2/TDO2	9
5/143	61/18800	0.00010027	0.00352564	0.00247527	KLF4/CD2/THY1/CD58/IL1B	5
7/143	141/18800	0.000102843	0.00357763	0.00251177	CXCL8/WNT5A/CSF1R/MDK/THY1/CCL20/VEGFA	7
9/143	245/18800	0.000109629	0.00377355	0.00264932	HLA-DQA1/TNFSF11/MDK/BTN2A2/THY1/ELANE/IL1B/IL15/CD28	9
8/143	194/18800	0.000120582	0.00410733	0.00288366	SULF1/WNT5A/ARG1/MDK/APLNR/VEGFA/VIP/JUN	8
6/143	101/18800	0.000122085	0.00411564	0.0028895	CSF1R/ARG1/ELANE/PF4/AZU1/JUN	6
5/143	65/18800	0.000135867	0.00453353	0.00318289	SULF1/WNT5A/MDK/WNT5B/VEGFA	5
8/143	199/18800	0.000143718	0.00468312	0.00328791	SULF1/WNT5A/TMED2/MDK/MYC/VEGFA/AREG/ADM	8
10/143	313/18800	0.00014376	0.00468312	0.00328791	FZD1/WNT5A/KLF4/MDK/WNT5B/SDC1/CDH2/DKK2/WNT3/GPC5	10
7/143	149/18800	0.000145094	0.00468312	0.00328791	LIPC/CYP46A1/CEBPA/LDLR/FDXR/LCAT/CYP27A1	7
3/143	14/18800	0.000147511	0.00468312	0.00328791	CXCL8/VEGFA/AZU1	3
3/143	14/18800	0.000147511	0.00468312	0.00328791	ARG1/ELANE/AZU1	3
7/143	150/18800	0.000151241	0.00469312	0.00329493	ARG1/STC1/SOD2/TNFRSF11B/IL15/GATA4/FGF23	7
9/143	256/18800	0.0001527	0.00469312	0.00329493	CXCL8/WNT5A/CCR5/ARG1/PPBP/IL1B/ZFP36/PF4/CDA	9
4/143	36/18800	0.000156471	0.00469312	0.00329493	AMACR/CYP46A1/SLC27A2/CYP27A1	4
4/143	36/18800	0.000156471	0.00469312	0.00329493	MDK/KLF9/ZFP36/AREG	4
5/143	67/18800	0.000156937	0.00469312	0.00329493	WNT5A/WNT5B/EPHA3/MYC/WNT3	5
12/143	446/18800	0.000157825	0.00469312	0.00329493	ARG1/STC1/SOD2/ZFP36/TNFRSF11B/INHBB/LDLR/PPARGC1A/IL15/GATA4/ADM/FGF23	12
6/143	106/18800	0.000159308	0.00469312	0.00329493	FZD1/WNT5A/APLNR/CCN1/GATA4/ADAMTS6	6
6/143	106/18800	0.000159308	0.00469312	0.00329493	MDK/COL3A1/APLNR/VEGFA/LDLR/ADAMTS6	6
8/143	203/18800	0.00016476	0.00481042	0.00337728	WNT5A/STC1/WNT5B/IL1B/SDC1/CDH2/VEGFA/FASN	8
11/143	382/18800	0.000166306	0.00481257	0.00337879	KIT/NFIL3/MDK/BTN2A2/CD2/KLF6/ITK/IL1B/CR2/IL15/CD28	11
5/143	68/18800	0.000168365	0.00482942	0.00339062	WNT5A/CSF1R/TNFSF11/AREG/WNT3	5
7/143	153/18800	0.000170962	0.00483482	0.00339441	KIT/CCN1/IL1B/ABHD5/LDLR/PPARGC1A/ADM	7
9/143	260/18800	0.00017151	0.00483482	0.00339441	SULF1/WNT5A/STC1/MDK/COL3A1/WNT5B/CCN1/COL5A1/PPARGC1A	9
4/143	37/18800	0.000174406	0.00487442	0.00342222	FZD1/WNT5A/VEGFA/WNT3	4
7/143	154/18800	0.000177979	0.00493214	0.00346274	LIPC/CYP46A1/CEBPA/LDLR/FDXR/LCAT/CYP27A1	7
6/143	109/18800	0.00018562	0.00507253	0.0035613	WNT5A/KLF4/WNT5B/EPHA3/MYC/WNT3	6
11/143	387/18800	0.000186148	0.00507253	0.0035613	SGCD/KIT/NFATC1/WNT5B/APLNR/SDC1/CDH2/SOD2/VEGFA/GATA4/ADM	11
5/143	70/18800	0.000193118	0.00521896	0.00366411	WNT5A/TMED2/RYR2/APLNR/GATA4	5
9/143	265/18800	0.000197706	0.00529916	0.00372041	FZD1/WNT5A/KIT/TNFSF11/ROR1/IL1B/VEGFA/IL18RAP/PPARGC1A	9
11/143	391/18800	0.000203436	0.00540088	0.00379183	KIT/CSF1R/TNFSF11/MYC/ZFP36/CEBPA/PF4/VEGFA/IL15/JUN/FASN	11
10/143	327/18800	0.000204804	0.00540088	0.00379183	AMACR/ACOX2/LIPC/IL1B/CYP46A1/ABHD5/SLC27A2/LDLR/CYP27A1/FGF23	10
5/143	71/18800	0.000206488	0.00540173	0.00379243	FZD1/WNT5A/APLNR/CCN1/GATA4	5
6/143	112/18800	0.00021525	0.00558625	0.00392197	HIBCH/ARG1/ALDH5A1/HPD/GSTZ1/TDO2	6
10/143	330/18800	0.000220387	0.00562208	0.00394713	ARG1/STC1/MDK/KLF9/SDC1/ZFP36/ABCA2/AREG/LCAT/ADM	10
11/143	395/18800	0.000222069	0.00562208	0.00394713	AMACR/ACOX2/ELOVL4/LIPC/IL1B/ABHD5/SLC27A2/CYP4B1/PPARGC1A/FASN/CYP4F8	11
3/143	16/18800	0.000224422	0.00562208	0.00394713	HPD/GSTZ1/TDO2	3
6/143	113/18800	0.000225914	0.00562208	0.00394713	TNFSF11/ELANE/IL1B/ORM1/HP/FFAR2	6
6/143	113/18800	0.000225914	0.00562208	0.00394713	SULF1/CXCL8/WNT5A/MYC/ZFP36/FGF23	6
11/143	396/18800	0.000226946	0.00562208	0.00394713	WNT5A/KIT/CSF1R/TNFSF11/ELANE/CCN1/IL1B/NEDD9/VEGFA/AREG/AZU1	11
5/143	73/18800	0.000235334	0.00578604	0.00406224	FZD1/WNT5A/APLNR/CCN1/GATA4	5
12/143	468/18800	0.000245732	0.00599659	0.00421006	SGCD/WNT5A/CCR5/TNFSF11/STC1/THY1/RYR2/ELANE/APLNR/MTNR1B/CXCR1/ADM	12
10/143	335/18800	0.000248571	0.00602095	0.00422716	CSF1R/TNFSF11/BTN2A2/CCL20/MYC/CCN1/IL1B/GATA4/FGF23/JUN	10
8/143	217/18800	0.000259366	0.00621592	0.00436405	CXCL8/WNT5A/CCR5/ARG1/PPBP/IL1B/ZFP36/PF4	8
6/143	116/18800	0.000260422	0.00621592	0.00436405	WNT5A/KIT/TNFSF11/ELANE/IL1B/VEGFA	6
8/143	218/18800	0.000267543	0.0063297	0.00444393	CXCL8/WNT5A/CSF1R/MDK/THY1/CCL20/ELANE/VEGFA	8
3/143	17/18800	0.000270996	0.0063297	0.00444393	KIT/KLF9/INHBB	3
3/143	17/18800	0.000270996	0.0063297	0.00444393	FZD1/WNT5A/WNT3	3
10/143	342/18800	0.000293063	0.00679656	0.00477171	HLA-DQA1/TNFSF11/ARG1/MDK/BTN2A2/CD2/THY1/IL1B/IL15/CD28	10
6/143	119/18800	0.000298947	0.00688419	0.00483323	SULF1/CXCL8/WNT5A/MYC/ZFP36/FGF23	6
12/143	479/18800	0.000303468	0.00693944	0.00487202	ARG1/STC1/SOD2/ZFP36/TNFRSF11B/INHBB/LDLR/PPARGC1A/IL15/GATA4/ADM/FGF23	12
8/143	223/18800	0.000311659	0.00707725	0.00496877	HLA-DQA1/TNFSF11/MDK/BTN2A2/THY1/IL1B/IL15/CD28	8
7/143	170/18800	0.00032576	0.00734645	0.00515777	ELANE/MYC/SOD2/VIP/PPARGC1A/IL15/JUN	7
8/143	225/18800	0.000330891	0.00741105	0.00520313	CXCL8/WNT5A/CSF1R/MDK/ELANE/VEGFA/WNT3/AZU1	8
6/143	122/18800	0.000341808	0.0075496	0.0053004	COL8A1/MDK/THY1/CCN1/NEDD9/VEGFA	6
4/143	44/18800	0.000344003	0.0075496	0.0053004	CSF1R/MYC/IL1B/AREG	4
4/143	44/18800	0.000344003	0.0075496	0.0053004	WNT5A/CSF1R/ARG1/AREG	4
9/143	287/18800	0.000355883	0.00775824	0.00544688	TNFSF11/IL1B/ABCA2/SLC19A2/MTNR1B/INHBB/VIP/FFAR2/CA2	9
7/143	173/18800	0.000362114	0.00784181	0.00550555	ELANE/MYC/SOD2/VIP/PPARGC1A/IL15/JUN	7
8/143	229/18800	0.000372266	0.00786416	0.00552124	CXCL8/WNT5A/CCR5/ARG1/PPBP/IL1B/ZFP36/PF4	8
7/143	174/18800	0.000374929	0.00786416	0.00552124	FZD1/WNT5A/NFATC1/MDK/CDH2/DKK2/WIF1	7
12/143	491/18800	0.000379225	0.00786416	0.00552124	WNT5A/KIT/CSF1R/TNFSF11/CCL20/ELANE/IL1B/CDH2/VEGFA/GATA4/FGF23/JUN	12
3/143	19/18800	0.000381889	0.00786416	0.00552124	MDK/ELANE/FFAR2	3
3/143	19/18800	0.000381889	0.00786416	0.00552124	TNFSF11/VEGFA/AREG	3
3/143	19/18800	0.000381889	0.00786416	0.00552124	TNFSF11/VEGFA/AREG	3
11/143	421/18800	0.000382011	0.00786416	0.00552124	WNT5A/HLA-DQA1/TNFSF11/MDK/BTN2A2/CD2/THY1/IL1B/CEBPA/IL15/CD28	11
5/143	81/18800	0.000382386	0.00786416	0.00552124	WNT5A/COL3A1/MYC/SOD2/JUN	5
6/143	126/18800	0.000406282	0.00830339	0.00582961	FZD1/WNT5A/RYR2/APLNR/CCN1/GATA4	6
8/143	233/18800	0.000417764	0.00848502	0.00595713	KCNK2/ELANE/MYC/SOD2/VIP/PPARGC1A/IL15/JUN	8
5/143	83/18800	0.00042809	0.00864107	0.00606669	KLF4/ARG1/KCNK2/SOD2/JUN	5
6/143	128/18800	0.000441891	0.00885461	0.00621661	ARG1/RHOB/SDC1/SOD2/AREG/HP	6
4/143	47/18800	0.000444084	0.00885461	0.00621661	MDK/KLF9/ZFP36/AREG	4
5/143	84/18800	0.000452429	0.00896632	0.00629504	WNT5A/TMED2/RYR2/APLNR/GATA4	5
6/143	129/18800	0.000460585	0.00907297	0.00636991	SULF1/FZD1/WNT5A/ROR1/TNFRSF11B/VEGFA	6
4/143	48/18800	0.000481616	0.00935485	0.00656782	TNFSF11/IL1B/ORM1/HP	4
4/143	48/18800	0.000481616	0.00935485	0.00656782	SGCD/APLNR/VEGFA/ADAMTS6	4
11/143	433/18800	0.000483477	0.00935485	0.00656782	FZD1/ACOX2/ARG1/RHOB/SDC1/SOD2/AREG/HP/PPARGC1A/GATA4/JUN	11
5/143	86/18800	0.000504222	0.00969886	0.00680934	CSF1R/TNFSF11/MDK/TNFRSF11B/IL15	5
11/143	436/18800	0.000512103	0.00979284	0.00687532	WNT5A/HLA-DQA1/TNFSF11/MDK/BTN2A2/CD2/THY1/IL1B/CEBPA/IL15/CD28	11
4/143	49/18800	0.000521352	0.00987333	0.00693183	CSF1R/TNFSF11/MDK/TNFRSF11B	4
8/143	241/18800	0.000522351	0.00987333	0.00693183	FZD1/CCN1/CEBPA/AREG/WNT3/FGF23/NELL1/FASN	8
5/143	87/18800	0.000531731	0.00999288	0.00701577	KLF4/ALDH5A1/SOD2/SLC18A2/VEGFA	5
6/143	134/18800	0.000563499	0.0104695	0.00735042	ARG1/MDK/MYC/SOD2/CEBPA/JUN	6
6/143	134/18800	0.000563499	0.0104695	0.00735042	STC1/RYR2/IL1B/SDC1/AREG/INHBB	6
10/143	373/18800	0.000578399	0.0106857	0.00750216	KIT/CSF1R/ROR1/THY1/EPHA3/ITK/NEDD9/VEGFA/AREG/IL15	10
5/143	89/18800	0.000590118	0.0107832	0.00757061	TNFSF11/STC1/IL1B/FGF23/CA2	5
7/143	188/18800	0.000595706	0.0107832	0.00757061	KLF4/MDK/THY1/MYC/GATA4/ADM/JUN	7
3/143	22/18800	0.000596866	0.0107832	0.00757061	RYR2/CCL20/AZU1	3
3/143	22/18800	0.000596866	0.0107832	0.00757061	TMED2/CCN1/ADM	3
4/143	51/18800	0.000607731	0.0109191	0.00766606	SULF1/WNT5A/MDK/VEGFA	4
10/143	376/18800	0.0006153	0.0109947	0.00771912	KIT/CSF1R/ROR1/THY1/EPHA3/ITK/NEDD9/VEGFA/AREG/IL15	10
6/143	137/18800	0.000633312	0.0111685	0.00784113	ARG1/MDK/MYC/SOD2/CEBPA/JUN	6
7/143	190/18800	0.00063427	0.0111685	0.00784113	WNT5A/COL8A1/KLF4/WNT5B/APLNR/COL5A1/WNT3	7
9/143	311/18800	0.000635272	0.0111685	0.00784113	CSF1R/TNFSF11/BTN2A2/CCL20/CCN1/IL1B/GATA4/FGF23/JUN	9
11/143	449/18800	0.000653102	0.0113777	0.00798799	CXCL8/WNT5A/TMED2/KIT/RYR2/APLNR/CCN1/CEBPA/VEGFA/GATA4/ADM	11
10/143	379/18800	0.000654129	0.0113777	0.00798799	WNT5A/COL8A1/COL8A2/KLF4/WNT5B/THY1/COL5A1/MTNR1B/VEGFA/JUN	10
3/143	23/18800	0.000682587	0.0118098	0.0082914	WNT5A/CCN1/GATA4	3
4/143	53/18800	0.000703804	0.0120572	0.00846509	ARG1/STC1/KLF9/ZFP36	4
10/143	383/18800	0.000709034	0.0120572	0.00846509	WNT5A/COL8A1/COL8A2/KLF4/WNT5B/THY1/COL5A1/MTNR1B/VEGFA/JUN	10
6/143	140/18800	0.000709656	0.0120572	0.00846509	CXCL8/WNT5A/CSF1R/MDK/VEGFA/AZU1	6
9/143	316/18800	0.000711634	0.0120572	0.00846509	AMACR/ELOVL4/GAMT/LIPC/IL1B/CYP46A1/SLC27A2/CYP27A1/FASN	9
7/143	195/18800	0.000739398	0.0124631	0.00875002	SULF1/WNT5A/STC1/MDK/COL3A1/WNT5B/CCN1	7
9/143	318/18800	0.000744207	0.0124798	0.00876175	AMACR/ELOVL4/GAMT/LIPC/IL1B/CYP46A1/SLC27A2/CYP27A1/FASN	9
4/143	54/18800	0.000755658	0.0125035	0.00877838	IL1B/LDLR/AZU1/JUN	4
5/143	94/18800	0.00075709	0.0125035	0.00877838	CXCL8/WNT5A/CSF1R/MDK/VEGFA	5
5/143	94/18800	0.00075709	0.0125035	0.00877838	HIBCH/ARG1/HPD/GSTZ1/TDO2	5
3/143	24/18800	0.000775771	0.0127476	0.00894978	RYR2/CDH2/JUN	3
10/143	389/18800	0.00079849	0.0130553	0.00916583	WNT5A/COL8A1/COL8A2/KLF4/WNT5B/THY1/COL5A1/MTNR1B/VEGFA/JUN	10
6/143	144/18800	0.000822313	0.0133779	0.00939233	SULF1/WNT5A/WNT5B/DKK2/WNT3/GPC5	6
7/143	199/18800	0.000833059	0.0134857	0.00946796	WNT5A/CCR5/CSF1R/TNFSF11/MDK/CCL20/CXCR1	7
3/143	25/18800	0.000876668	0.0139839	0.00981778	KLF4/THY1/IL1B	3
3/143	25/18800	0.000876668	0.0139839	0.00981778	BTN2A2/THY1/UBASH3A	3
3/143	25/18800	0.000876668	0.0139839	0.00981778	CXCL8/VEGFA/AZU1	3
7/143	201/18800	0.000883277	0.014021	0.00984378	FZD1/WNT5A/THY1/EPHA3/APLNR/IL1B/VEGFA	7
5/143	98/18800	0.000914242	0.0144424	0.0101397	WNT5A/KIT/ARG1/IL1B/FFAR2	5
8/143	263/18800	0.000923117	0.0145096	0.0101869	KIT/MDK/BTN2A2/CD2/ITK/IL1B/IL15/CD28	8
4/143	57/18800	0.000927374	0.0145096	0.0101869	KIT/MYC/VEGFA/INHBB	4
7/143	203/18800	0.000935857	0.0145726	0.0102311	ARG1/RHOB/SDC1/SOD2/AREG/HP/JUN	7
9/143	330/18800	0.000966191	0.014903	0.0104631	WNT5A/COL8A1/COL8A2/KLF4/WNT5B/THY1/MTNR1B/VEGFA/JUN	9
9/143	330/18800	0.000966191	0.014903	0.0104631	KIT/CSF1R/TNFSF11/ARG1/BTN2A2/IL1B/CR2/IL15/CD28	9
3/143	26/18800	0.000985522	0.0149197	0.0104748	KLF4/ELANE/OAS1	3
3/143	26/18800	0.000985522	0.0149197	0.0104748	WNT5A/TNFSF11/AREG	3
3/143	26/18800	0.000985522	0.0149197	0.0104748	CXCL8/VEGFA/AZU1	3
3/143	26/18800	0.000985522	0.0149197	0.0104748	KIT/NFATC1/SOD2	3
5/143	100/18800	0.00100135	0.0150895	0.0105939	WNT5A/KIT/ARG1/IL1B/FFAR2	5
4/143	59/18800	0.00105605	0.0156967	0.0110203	KLF4/THY1/ADM/JUN	4
4/143	59/18800	0.00105605	0.0156967	0.0110203	KIT/ARG1/SOD2/JUN	4
4/143	59/18800	0.00105605	0.0156967	0.0110203	ARG1/STC1/KLF9/ZFP36	4
7/143	208/18800	0.00107814	0.0159526	0.0112	WNT5A/KIT/CSF1R/TNFSF11/ELANE/IL1B/VEGFA	7
3/143	27/18800	0.00110257	0.016024	0.01125	TNFSF11/IL1B/FFAR2	3
3/143	27/18800	0.00110257	0.016024	0.01125	APLNR/CCN1/GATA4	3
3/143	27/18800	0.00110257	0.016024	0.01125	CYP46A1/CYP27A1/FGF23	3
3/143	27/18800	0.00110257	0.016024	0.01125	TMED2/CCN1/ADM	3
4/143	60/18800	0.00112486	0.0162757	0.0114268	IL1B/MTNR1B/INHBB/FGF23	4
11/143	482/18800	0.00116218	0.0166462	0.0116869	TLR7/KIT/IFIH1/BTN2A2/THY1/ITK/OAS1/CR2/UBASH3A/CD28/FFAR2	11
6/143	154/18800	0.00116455	0.0166462	0.0116869	WNT5A/COL8A1/COL8A2/THY1/COL5A1/VEGFA	6
9/143	339/18800	0.00116574	0.0166462	0.0116869	KIT/ANGPTL8/CCN1/IL1B/ABCA2/ABHD5/LDLR/PPARGC1A/ADM	9
9/143	341/18800	0.00121433	0.0172346	0.0121	FZD1/WNT5A/KIT/MDK/ROR1/EPHA3/FSCN1/VEGFA/WNT3	9
3/143	28/18800	0.00122803	0.0172346	0.0121	WNT5A/CDH2/VEGFA	3
3/143	28/18800	0.00122803	0.0172346	0.0121	SULF1/WNT5A/SERPINB5	3
3/143	28/18800	0.00122803	0.0172346	0.0121	CCR5/ABCA2/INHBB	3
5/143	105/18800	0.00124601	0.0174122	0.0122247	SULF1/FZD1/WNT5A/CCN1/GATA4	5
5/143	106/18800	0.0012998	0.0180866	0.0126982	WNT5A/CEBPA/LDLR/AZU1/JUN	5
3/143	29/18800	0.00136214	0.0186368	0.0130845	WNT5A/CDH2/FASN	3
3/143	29/18800	0.00136214	0.0186368	0.0130845	WNT5A/CCN1/GATA4	3
3/143	29/18800	0.00136214	0.0186368	0.0130845	SULF1/IL1B/GATA4	3
3/143	29/18800	0.00136214	0.0186368	0.0130845	KIT/KLF9/INHBB	3
10/143	418/18800	0.00137208	0.0186793	0.0131143	CXCL8/CCR5/CSF1R/IFIH1/ZFP36/LDLR/OAS1/CR2/JUN/CD28	10
7/143	217/18800	0.00137667	0.0186793	0.0131143	COL8A1/MDK/THY1/EPHA3/CCN1/NEDD9/VEGFA	7
8/143	281/18800	0.00140872	0.0190351	0.0133641	TNFSF11/IL1B/MTNR1B/INHBB/VIP/ADM/FGF23/FFAR2	8
4/143	64/18800	0.00143171	0.019109	0.013416	STC1/IL1B/VEGFA/FASN	4
4/143	64/18800	0.00143171	0.019109	0.013416	WNT5A/TMED2/APLNR/GATA4	4
4/143	64/18800	0.00143171	0.019109	0.013416	CXCL8/WNT5A/VEGFA/AZU1	4
8/143	283/18800	0.00147328	0.0195838	0.0137493	TNFSF11/MDK/BTN2A2/CD2/MYC/PF4/IL15/CD28	8
3/143	30/18800	0.00150511	0.0198456	0.0139331	WNT5A/CSF1R/AREG	3
3/143	30/18800	0.00150511	0.0198456	0.0139331	COL3A1/MYC/CA2	3
4/143	65/18800	0.00151668	0.0199179	0.0139839	NFATC1/APLNR/CCN1/GATA4	4
10/143	425/18800	0.00155175	0.0202696	0.0142308	ARG1/MDK/BTN2A2/COL3A1/THY1/MYC/LDLR/OAS1/CR2/UBASH3A	10
11/143	500/18800	0.00155586	0.0202696	0.0142308	WNT5A/KIT/TNFSF11/MDK/THY1/MYC/IL1B/NEDD9/VEGFA/LDLR/WNT3	11
5/143	111/18800	0.0015949	0.0206957	0.01453	CXCL8/CCL20/MYC/IL1B/INHBB	5
3/143	31/18800	0.00165715	0.0212505	0.0149195	HPD/GSTZ1/TDO2	3
3/143	31/18800	0.00165715	0.0212505	0.0149195	WNT5A/MDK/CCN1	3
3/143	31/18800	0.00165715	0.0212505	0.0149195	WNT5A/VEGFA/AZU1	3
8/143	290/18800	0.00171798	0.0218922	0.01537	TNFSF11/IL1B/MTNR1B/INHBB/VIP/ADM/FGF23/FFAR2	8
10/143	431/18800	0.00172058	0.0218922	0.01537	FZD1/WNT5A/KLF4/MDK/ROR1/THY1/EPHA3/CDH2/VEGFA/WNT3	10
7/143	226/18800	0.00173628	0.0220063	0.0154501	WNT5A/KIT/MYC/SDC1/VEGFA/INHBB/GATA4	7
6/143	167/18800	0.00176141	0.0222386	0.0156132	WNT5A/KIT/ARG1/IL1B/CD28/FFAR2	6
4/143	68/18800	0.0017926	0.0222496	0.0156209	WNT5A/KIT/IL1B/FFAR2	4
4/143	68/18800	0.0017926	0.0222496	0.0156209	KIT/ITK/CCN1/ABHD5	4
4/143	68/18800	0.0017926	0.0222496	0.0156209	WNT5A/TMED2/APLNR/GATA4	4
9/143	361/18800	0.0017963	0.0222496	0.0156209	LIPC/ADH1B/CYP46A1/ABCA2/CEBPA/LDLR/FDXR/LCAT/CYP27A1	9
9/143	361/18800	0.0017963	0.0222496	0.0156209	WNT5A/KIT/MDK/THY1/MYC/IL1B/VEGFA/LDLR/WNT3	9
3/143	32/18800	0.00181846	0.0224391	0.015754	ARG1/NFIL3/FASN	3
5/143	115/18800	0.00186427	0.0228303	0.0160286	MDK/ROR1/IL1B/ABCA2/LDLR	5
9/143	363/18800	0.00186504	0.0228303	0.0160286	KLF4/ARG1/BTN2A2/CLEC4A/ELANE/ZFP36/ORM1/INHBB/OAS1	9
7/143	229/18800	0.00187111	0.0228303	0.0160286	CXCL8/TNFRSF25/TNFSF11/CCL20/CD58/ZFP36/CEBPA	7
7/143	231/18800	0.00196541	0.0237083	0.0166451	WNT5A/KIT/MYC/SDC1/VEGFA/INHBB/GATA4	7
3/143	33/18800	0.00198924	0.0237083	0.0166451	MDK/NPAS2/LYPD1	3
3/143	33/18800	0.00198924	0.0237083	0.0166451	CCR5/ABCA2/INHBB	3
3/143	33/18800	0.00198924	0.0237083	0.0166451	MDK/BTN2A2/CD28	3
3/143	33/18800	0.00198924	0.0237083	0.0166451	WNT5A/VEGFA/WNT3	3
3/143	33/18800	0.00198924	0.0237083	0.0166451	BTN2A2/THY1/UBASH3A	3
8/143	297/18800	0.00199382	0.0237083	0.0166451	KIT/TNFSF11/MDK/MYC/IL1B/NEDD9/VEGFA/WNT3	8
5/143	118/18800	0.00208713	0.0246386	0.0172982	WNT5A/MDK/CCN1/FGF23/NELL1	5
5/143	118/18800	0.00208713	0.0246386	0.0172982	WNT5A/ARG1/CCL20/MYC/CD58	5
9/143	371/18800	0.00216137	0.024982	0.0175393	TNFSF11/MDK/BTN2A2/CD2/MYC/ZFP36/PF4/IL15/CD28	9
7/143	235/18800	0.00216506	0.024982	0.0175393	CCR5/KLF9/MYC/SOD2/ABCA2/INHBB/CDA	7
6/143	174/18800	0.00216631	0.024982	0.0175393	CSF1R/TNFSF11/ARG1/MDK/TNFRSF11B/IL15	6
8/143	301/18800	0.00216645	0.024982	0.0175393	WNT5A/MDK/EPHA3/MYC/APLNR/IL1B/CDH2/GATA4	8
3/143	34/18800	0.00216969	0.024982	0.0175393	MDK/NPAS2/LYPD1	3
3/143	34/18800	0.00216969	0.024982	0.0175393	ARG1/NFIL3/FASN	3
3/143	34/18800	0.00216969	0.024982	0.0175393	STC1/RYR2/GATA4	3
9/143	372/18800	0.00220091	0.0252526	0.0177292	WNT5A/KIT/CSF1R/TNFSF11/THY1/ELANE/IL1B/CEBPA/VEGFA	9
4/143	72/18800	0.00221217	0.025293	0.0177576	FZD1/WNT5A/ROR1/WNT5B	4
6/143	175/18800	0.00222944	0.0254017	0.0178339	AMACR/CYP46A1/SLC27A2/FDXR/ADM/CYP27A1	6
5/143	120/18800	0.00224611	0.0255027	0.0179049	WNT5A/KIT/IL1B/CD28/FFAR2	5
10/143	449/18800	0.00231841	0.0259677	0.0182313	SULF1/SGCD/KIT/GAMT/STC1/RYR2/IL1B/MYBPC2/IL15/GATA4	10
4/143	73/18800	0.00232677	0.0259677	0.0182313	MDK/THY1/ELANE/AZU1	4
4/143	73/18800	0.00232677	0.0259677	0.0182313	SOD2/VIP/PPARGC1A/IL15	4
4/143	73/18800	0.00232677	0.0259677	0.0182313	FZD1/WNT5A/COL3A1/RYR2	4
4/143	73/18800	0.00232677	0.0259677	0.0182313	IL1B/LDLR/AZU1/JUN	4
3/143	35/18800	0.00235998	0.0260714	0.0183041	ACOX2/ELOVL4/SLC27A2	3
3/143	35/18800	0.00235998	0.0260714	0.0183041	ARG1/ELANE/AZU1	3
3/143	35/18800	0.00235998	0.0260714	0.0183041	STC1/IL15/FGF23	3
5/143	122/18800	0.00241375	0.0264864	0.0185955	CXCL8/PPBP/ELANE/PF4/AZU1	5
5/143	122/18800	0.00241375	0.0264864	0.0185955	WNT5A/COL8A1/COL8A2/THY1/VEGFA	5
10/143	452/18800	0.0024326	0.0266041	0.0186781	FZD1/WNT5A/KIT/TNFSF11/KLF4/ROR1/IL1B/VEGFA/IL18RAP/PPARGC1A	10
2/143	10/18800	0.00248407	0.0269864	0.0189465	ARG1/CEBPA	2
2/143	10/18800	0.00248407	0.0269864	0.0189465	WNT5A/VEGFA	2
5/143	123/18800	0.00250089	0.0270792	0.0190117	WNT5A/COL8A1/KLF4/COL5A1/WNT3	5
3/143	36/18800	0.0025603	0.0274284	0.0192568	MDK/BTN2A2/CD28	3
3/143	36/18800	0.0025603	0.0274284	0.0192568	MDK/WNT5B/VEGFA	3
4/143	75/18800	0.00256811	0.0274284	0.0192568	SGCD/STC1/RYR2/GATA4	4
5/143	124/18800	0.0025903	0.0274284	0.0192568	CXCL8/WNT5A/CSF1R/MDK/VEGFA	5
5/143	124/18800	0.0025903	0.0274284	0.0192568	WNT5A/KIT/MYC/VEGFA/INHBB	5
5/143	124/18800	0.0025903	0.0274284	0.0192568	STC1/IL1B/SDC1/AREG/INHBB	5
10/143	456/18800	0.00259186	0.0274284	0.0192568	WNT5A/CCR5/STC1/THY1/RYR2/ELANE/APLNR/MTNR1B/CXCR1/ADM	10
6/143	181/18800	0.00263786	0.0278251	0.0195354	WNT5A/THY1/IL1B/VEGFA/LDLR/WNT3	6
8/143	312/18800	0.0027024	0.0284143	0.019949	WNT5A/HLA-DQA1/KIT/ARG1/ELANE/IL1B/CD28/FFAR2	8
7/143	245/18800	0.002733	0.028644	0.0201102	TLR7/WNT5A/TNFSF11/MYC/IL1B/ZFP36/VEGFA	7
3/143	37/18800	0.00277082	0.0286458	0.0201116	WNT5A/CCN1/GATA4	3
3/143	37/18800	0.00277082	0.0286458	0.0201116	MDK/NPAS2/LYPD1	3
3/143	37/18800	0.00277082	0.0286458	0.0201116	WNT5A/VEGFA/WNT3	3
3/143	37/18800	0.00277082	0.0286458	0.0201116	WNT5A/VEGFA/WNT3	3
6/143	183/18800	0.00278574	0.0286458	0.0201116	WNT5A/KIT/TNFSF11/ELANE/IL1B/VEGFA	6
6/143	183/18800	0.00278574	0.0286458	0.0201116	TNFSF11/IL1B/MTNR1B/INHBB/FFAR2/CA2	6
4/143	77/18800	0.00282611	0.0289698	0.020339	TLR7/WNT5A/CD2/IL1B	4
7/143	247/18800	0.00285917	0.0292171	0.0205126	ARG1/SDC1/SOD2/SLC18A2/GSTZ1/INHBB/HP	7
5/143	127/18800	0.00287245	0.0292614	0.0205437	BTN2A2/THY1/ITK/UBASH3A/CD28	5
7/143	248/18800	0.0029239	0.0293133	0.0205802	LIPC/MYC/ABCA2/SLC18A2/LDLR/VIP/LCAT	7
6/143	185/18800	0.00293976	0.0293133	0.0205802	TMED2/ARG1/STC1/IL1B/VEGFA/ADM	6
8/143	317/18800	0.00297792	0.0293133	0.0205802	CXCL8/PPBP/ELANE/IL1B/PF4/CR2/AZU1/CD28	8
7/143	249/18800	0.00298976	0.0293133	0.0205802	TNFSF11/IL1B/MTNR1B/INHBB/VIP/FFAR2/CA2	7
7/143	249/18800	0.00298976	0.0293133	0.0205802	CXCL8/TNFRSF25/TNFSF11/CCL20/CD58/ZFP36/CEBPA	7
3/143	38/18800	0.00299171	0.0293133	0.0205802	CSF1R/MDK/AZU1	3
2/143	11/18800	0.00302097	0.0293133	0.0205802	TNFSF11/IL1B	2
2/143	11/18800	0.00302097	0.0293133	0.0205802	KIT/VEGFA	2
2/143	11/18800	0.00302097	0.0293133	0.0205802	CYP46A1/CYP27A1	2
2/143	11/18800	0.00302097	0.0293133	0.0205802	SULF1/KIT	2
2/143	11/18800	0.00302097	0.0293133	0.0205802	CYP46A1/CYP27A1	2
2/143	11/18800	0.00302097	0.0293133	0.0205802	TMED2/PPP1R15A	2
2/143	11/18800	0.00302097	0.0293133	0.0205802	SULF1/WNT5A	2
2/143	11/18800	0.00302097	0.0293133	0.0205802	ELANE/AZU1	2
2/143	11/18800	0.00302097	0.0293133	0.0205802	FZD1/WNT5A	2
2/143	11/18800	0.00302097	0.0293133	0.0205802	VEGFA/ADM	2
4/143	79/18800	0.00310132	0.0297399	0.0208797	LIPC/ABCA2/LDLR/LCAT	4
4/143	79/18800	0.00310132	0.0297399	0.0208797	WNT5A/MYC/SOD2/JUN	4
4/143	79/18800	0.00310132	0.0297399	0.0208797	MDK/COL3A1/VEGFA/LDLR	4
4/143	79/18800	0.00310132	0.0297399	0.0208797	CXCL8/PPBP/ELANE/PF4	4
5/143	130/18800	0.00317619	0.0303689	0.0213213	CXCL8/WNT5A/KIT/COL3A1/GATA4	5
7/143	252/18800	0.00319416	0.0304516	0.0213793	TLR7/WNT5A/TNFSF11/MYC/IL1B/ZFP36/VEGFA	7
3/143	39/18800	0.00322313	0.0304614	0.0213862	MDK/THY1/ELANE	3
3/143	39/18800	0.00322313	0.0304614	0.0213862	TLR7/IFIH1/OAS1	3
3/143	39/18800	0.00322313	0.0304614	0.0213862	KLF4/MDK/ELANE	3
4/143	80/18800	0.00324555	0.0304969	0.0214112	FZD1/WNT5A/VEGFA/JUN	4
4/143	80/18800	0.00324555	0.0304969	0.0214112	FZD1/WNT5A/COL3A1/RYR2	4
9/143	396/18800	0.00333654	0.0312622	0.0219484	SULF1/WNT5A/KLF4/STC1/COL3A1/RHOB/THY1/ELANE/WNT3	9
6/143	190/18800	0.00335267	0.0313235	0.0219915	KIT/CSF1R/NEDD9/VEGFA/AREG/IL15	6
8/143	324/18800	0.00339995	0.0316747	0.0222381	STC1/KCNK2/RYR2/MYC/GUCY1B1/SOD2/VEGFA/ADM	8
3/143	40/18800	0.00346524	0.0321001	0.0225367	SULF1/CCN1/GATA4	3
3/143	40/18800	0.00346524	0.0321001	0.0225367	STC1/RYR2/GATA4	3
5/143	133/18800	0.00350245	0.032316	0.0226883	STC1/RHOB/IL1B/VEGFA/FASN	5
2/143	12/18800	0.00360713	0.032316	0.0226883	ARG1/SOD2	2
2/143	12/18800	0.00360713	0.032316	0.0226883	ARG1/CEBPA	2
2/143	12/18800	0.00360713	0.032316	0.0226883	TNFSF11/IL1B	2
2/143	12/18800	0.00360713	0.032316	0.0226883	AMACR/ACOX2	2
2/143	12/18800	0.00360713	0.032316	0.0226883	LIPC/LCAT	2
2/143	12/18800	0.00360713	0.032316	0.0226883	LIPC/LCAT	2
2/143	12/18800	0.00360713	0.032316	0.0226883	WNT5A/INHBB	2
2/143	12/18800	0.00360713	0.032316	0.0226883	ARG1/CEBPA	2
2/143	12/18800	0.00360713	0.032316	0.0226883	FZD1/WNT3	2
2/143	12/18800	0.00360713	0.032316	0.0226883	FZD1/WNT5A	2
2/143	12/18800	0.00360713	0.032316	0.0226883	KIT/VEGFA	2
8/143	328/18800	0.00366116	0.0327103	0.0229651	KIT/BTN2A2/THY1/ITK/CR2/UBASH3A/CD28/FFAR2	8
10/143	479/18800	0.00367758	0.0327675	0.0230053	WNT5A/CSF1R/KLF4/THY1/UNC5C/EPHA3/CDH2/VEGFA/WNT3/JUN	10
4/143	83/18800	0.00370554	0.0328608	0.0230708	APLNR/GUCY1B1/MTNR1B/ADM	4
3/143	41/18800	0.00371819	0.0328608	0.0230708	CSF1R/TNFSF11/TNFRSF11B	3
3/143	41/18800	0.00371819	0.0328608	0.0230708	KLF4/IL1B/SOD2	3
5/143	136/18800	0.00385213	0.0339441	0.0238313	CCN1/CEBPA/AREG/FGF23/NELL1	5
8/143	331/18800	0.00386708	0.0339441	0.0238313	CCR5/THY1/RYR2/APLNR/IL1B/SLC18A2/ABHD5/FFAR2	8
7/143	261/18800	0.00387191	0.0339441	0.0238313	KIT/CSF1R/THY1/NEDD9/VEGFA/AREG/IL15	7
8/143	332/18800	0.00393767	0.0344283	0.0241713	FZD1/ARG1/RHOB/MYC/SOD2/PPARGC1A/GATA4/JUN	8
3/143	42/18800	0.00398213	0.0347242	0.024379	FZD1/WNT5A/APLNR	3
4/143	85/18800	0.00403562	0.0349113	0.0245104	CCN1/IL1B/LDLR/ADM	4
4/143	85/18800	0.00403562	0.0349113	0.0245104	WNT5A/MDK/CDH2/VEGFA	4
4/143	85/18800	0.00403562	0.0349113	0.0245104	WNT5A/VEGFA/INHBB/VIP	4
5/143	139/18800	0.00422616	0.0357867	0.025125	KIT/KLF4/MYC/WDR43/CDH2	5
2/143	13/18800	0.00424178	0.0357867	0.025125	KIT/IL1B	2
2/143	13/18800	0.00424178	0.0357867	0.025125	SLC25A37/KLF4	2
2/143	13/18800	0.00424178	0.0357867	0.025125	RYR2/NPAS2	2
2/143	13/18800	0.00424178	0.0357867	0.025125	TMED2/ADM	2
2/143	13/18800	0.00424178	0.0357867	0.025125	CCN1/ABCA2	2
2/143	13/18800	0.00424178	0.0357867	0.025125	FZD1/WNT5A	2
2/143	13/18800	0.00424178	0.0357867	0.025125	CCN1/ABCA2	2
3/143	43/18800	0.0042572	0.0357867	0.025125	ROR1/IL1B/LDLR	3
3/143	43/18800	0.0042572	0.0357867	0.025125	KIT/NFATC1/SOD2	3
3/143	43/18800	0.0042572	0.0357867	0.025125	KLF4/IL1B/SOD2	3
5/143	140/18800	0.0043564	0.0362479	0.0254488	WNT5A/KIT/SDC1/INHBB/GATA4	5
5/143	140/18800	0.0043564	0.0362479	0.0254488	WNT5A/ARG1/CCL20/MYC/CD58	5
5/143	140/18800	0.0043564	0.0362479	0.0254488	PIGV/OLR1/ANGPTL8/LDLR/LCAT	5
5/143	140/18800	0.0043564	0.0362479	0.0254488	WNT5A/THY1/IL1B/LDLR/WNT3	5
4/143	87/18800	0.00438505	0.0363016	0.0254865	TMED2/CCN1/CEBPA/ADM	4
4/143	87/18800	0.00438505	0.0363016	0.0254865	CXCL8/IFIH1/OAS1/CD28	4
7/143	268/18800	0.00447059	0.0367935	0.0258318	KLF4/ARG1/MDK/ELANE/ZFP36/LDLR/OAS1	7
5/143	141/18800	0.00448948	0.0367935	0.0258318	WNT5A/KIT/SDC1/INHBB/GATA4	5
5/143	141/18800	0.00448948	0.0367935	0.0258318	CXCL8/CCL20/MYC/IL1B/INHBB	5
5/143	141/18800	0.00448948	0.0367935	0.0258318	KIT/KLF4/MYC/WDR43/CDH2	5
3/143	44/18800	0.00454353	0.0370507	0.0260124	WNT5A/CDH2/FASN	3
3/143	44/18800	0.00454353	0.0370507	0.0260124	BTN2A2/THY1/UBASH3A	3
10/143	494/18800	0.00456173	0.0370588	0.0260181	WNT5A/CCR5/STC1/THY1/RYR2/ELANE/APLNR/MTNR1B/CXCR1/ADM	10
4/143	88/18800	0.00456718	0.0370588	0.0260181	CSF1R/TNFSF11/MDK/TNFRSF11B	4
5/143	142/18800	0.00462543	0.037183	0.0261053	WNT5A/SOD2/ZFP36/CEBPA/WIF1	5
5/143	142/18800	0.00462543	0.037183	0.0261053	CXCL8/WNT5A/KIT/COL3A1/GATA4	5
5/143	142/18800	0.00462543	0.037183	0.0261053	FZD1/WNT5A/MDK/CDH2/DKK2	5
6/143	203/18800	0.00462797	0.037183	0.0261053	HIBCH/ARG1/ALDH5A1/HPD/GSTZ1/TDO2	6
10/143	496/18800	0.00469131	0.0375994	0.0263977	TNFSF11/ADH1B/IL1B/CYP46A1/MTNR1B/INHBB/VIP/ADM/FGF23/FFAR2	10
4/143	89/18800	0.00475434	0.0379187	0.0266218	STC1/SDC1/AREG/INHBB	4
4/143	89/18800	0.00475434	0.0379187	0.0266218	MDK/PPBP/IL1B/VEGFA	4
3/143	45/18800	0.00484125	0.0379702	0.026658	SLC2A14/TCN1/SLC19A2	3
3/143	45/18800	0.00484125	0.0379702	0.026658	KLF4/MYC/JUN	3
6/143	205/18800	0.00485204	0.0379702	0.026658	TMED2/ARG1/STC1/IL1B/VEGFA/ADM	6
6/143	205/18800	0.00485204	0.0379702	0.026658	CSF1R/APLNR/FSCN1/IL1B/CDH2/VEGFA	6
9/143	420/18800	0.004891	0.0379702	0.026658	FZD1/WNT5A/THY1/EPHA3/APLNR/FSCN1/IL1B/CDH2/VEGFA	9
5/143	144/18800	0.00490609	0.0379702	0.026658	WNT5A/RYR2/SDC1/INHBB/JUN	5
2/143	14/18800	0.00492416	0.0379702	0.026658	MDK/AREG	2
2/143	14/18800	0.00492416	0.0379702	0.026658	TNFSF11/IL1B	2
2/143	14/18800	0.00492416	0.0379702	0.026658	TNFSF11/IL1B	2
2/143	14/18800	0.00492416	0.0379702	0.026658	TMED2/PPP1R15A	2
2/143	14/18800	0.00492416	0.0379702	0.026658	MYC/PPARGC1A	2
2/143	14/18800	0.00492416	0.0379702	0.026658	KIT/SOD2	2
2/143	14/18800	0.00492416	0.0379702	0.026658	MYC/PPARGC1A	2
4/143	90/18800	0.00494658	0.0379702	0.026658	FZD1/WNT5A/TMED2/ADM	4
4/143	90/18800	0.00494658	0.0379702	0.026658	KIT/ITK/CCN1/ABHD5	4
4/143	90/18800	0.00494658	0.0379702	0.026658	CSF1R/THY1/NEDD9/AREG	4
5/143	145/18800	0.00505086	0.0385895	0.0270928	MDK/SOD2/MTNR1B/PPARGC1A/JUN	5
5/143	145/18800	0.00505086	0.0385895	0.0270928	WNT5A/THY1/IL1B/LDLR/WNT3	5
4/143	91/18800	0.00514398	0.0391182	0.0274639	FZD1/WNT5A/TMED2/ADM	4
4/143	91/18800	0.00514398	0.0391182	0.0274639	KLF9/MYC/SOD2/INHBB	4
8/143	349/18800	0.00529742	0.0401915	0.0282175	SULF1/SGCD/KIT/GAMT/STC1/RYR2/MYBPC2/GATA4	8
6/143	209/18800	0.005324	0.0402997	0.0282935	FZD1/MDK/SOD2/MTNR1B/PPARGC1A/JUN	6
4/143	92/18800	0.00534659	0.0403057	0.0282977	WNT5A/CDH2/GATA4/FASN	4
5/143	147/18800	0.00534945	0.0403057	0.0282977	TMED2/STC1/CCN1/CEBPA/ADM	5
3/143	47/18800	0.0054714	0.0409416	0.0287441	LDLR/AZU1/JUN	3
3/143	47/18800	0.0054714	0.0409416	0.0287441	TNFSF11/IL1B/FFAR2	3
3/143	47/18800	0.0054714	0.0409416	0.0287441	TMED2/CCN1/ADM	3
6/143	211/18800	0.00557221	0.0409911	0.0287789	IL1B/CYP46A1/TDO2/PPARGC1A/FDXR/ADM	6
9/143	429/18800	0.00560106	0.0409911	0.0287789	WNT5A/KLF4/ARG1/MDK/ELANE/ZFP36/LDLR/OAS1/WNT3	9
9/143	429/18800	0.00560106	0.0409911	0.0287789	WNT5A/COL3A1/WNT5B/CCN1/COL5A1/SDC1/PF4/VEGFA/GATA4	9
2/143	15/18800	0.00565352	0.0409911	0.0287789	HPD/GSTZ1	2
2/143	15/18800	0.00565352	0.0409911	0.0287789	THY1/IL1B	2
2/143	15/18800	0.00565352	0.0409911	0.0287789	VEGFA/OAS1	2
2/143	15/18800	0.00565352	0.0409911	0.0287789	PF4/AZU1	2
2/143	15/18800	0.00565352	0.0409911	0.0287789	ARG1/BTN2A2	2
2/143	15/18800	0.00565352	0.0409911	0.0287789	WNT5A/WNT5B	2
2/143	15/18800	0.00565352	0.0409911	0.0287789	ABCA2/IL15	2
2/143	15/18800	0.00565352	0.0409911	0.0287789	CCN1/GATA4	2
2/143	15/18800	0.00565352	0.0409911	0.0287789	SULF1/WNT5A	2
2/143	15/18800	0.00565352	0.0409911	0.0287789	IL1B/OAS1	2
2/143	15/18800	0.00565352	0.0409911	0.0287789	WNT5A/WNT5B	2
7/143	281/18800	0.00576513	0.0414351	0.0290906	WNT5A/KIT/MYC/SDC1/VEGFA/INHBB/GATA4	7
4/143	94/18800	0.00576769	0.0414351	0.0290906	WNT5A/TMED2/STC1/WNT3	4
4/143	94/18800	0.00576769	0.0414351	0.0290906	LIPC/ABCA2/LDLR/LCAT	4
3/143	48/18800	0.00580405	0.0414351	0.0290906	VEGFA/AZU1/ADM	3
3/143	48/18800	0.00580405	0.0414351	0.0290906	WNT5A/MYC/JUN	3
3/143	48/18800	0.00580405	0.0414351	0.0290906	IL1B/VEGFA/FASN	3
5/143	150/18800	0.00582045	0.0414351	0.0290906	FZD1/WNT5A/MDK/ROR1/EPHA3	5
5/143	150/18800	0.00582045	0.0414351	0.0290906	SULF1/FZD1/WNT5A/TMED2/ADM	5
6/143	213/18800	0.00582879	0.0414351	0.0290906	TMED2/ARG1/STC1/IL1B/VEGFA/ADM	6
8/143	356/18800	0.00595158	0.0422162	0.029639	WNT5A/CCR5/THY1/RYR2/APLNR/MTNR1B/CXCR1/ADM	8
5/143	151/18800	0.00598375	0.0423525	0.0297347	MDK/BTN2A2/CD2/IL15/CD28	5
7/143	284/18800	0.00610007	0.0430826	0.0302473	FZD1/ARG1/RHOB/SOD2/PPARGC1A/GATA4/JUN	7
3/143	49/18800	0.00614857	0.0432501	0.0303649	SULF1/WNT5A/SERPINB5	3
5/143	152/18800	0.00615025	0.0432501	0.0303649	FZD1/WNT5A/TMED2/VEGFA/ADM	5
4/143	96/18800	0.00621036	0.0435791	0.0305959	FZD1/WNT5A/TMED2/ADM	4
6/143	216/18800	0.00622972	0.0436214	0.0306255	AMACR/ACOX2/ABCA2/SLC27A2/PPARGC1A/LCAT	6
5/143	153/18800	0.00631998	0.0441437	0.0309923	WNT5A/MDK/MYC/VEGFA/AREG	5
7/143	286/18800	0.00633132	0.0441437	0.0309923	STC1/KCNK2/RYR2/MYC/SOD2/VEGFA/ADM	7
2/143	16/18800	0.0064291	0.0441479	0.0309952	TNFSF11/IL1B	2
2/143	16/18800	0.0064291	0.0441479	0.0309952	LIPC/LCAT	2
2/143	16/18800	0.0064291	0.0441479	0.0309952	LIPC/LDLR	2
2/143	16/18800	0.0064291	0.0441479	0.0309952	FZD1/WNT5A	2
2/143	16/18800	0.0064291	0.0441479	0.0309952	CYP46A1/ADM	2
2/143	16/18800	0.0064291	0.0441479	0.0309952	PF4/AZU1	2
2/143	16/18800	0.0064291	0.0441479	0.0309952	APLNR/VEGFA	2
4/143	97/18800	0.00643993	0.0441479	0.0309952	TLR7/WNT5A/IFIH1/IL1B	4
5/143	154/18800	0.00649298	0.0442431	0.0310621	WNT5A/THY1/CDH2/VEGFA/WNT3	5
5/143	154/18800	0.00649298	0.0442431	0.0310621	WNT5A/TNFSF11/ROR1/IL1B/IL18RAP	5
3/143	50/18800	0.00650507	0.0442431	0.0310621	LDLR/AZU1/JUN	3
6/143	218/18800	0.00650794	0.0442431	0.0310621	MDK/ROR1/IL1B/CDH2/ABCA2/LDLR	6
9/143	440/18800	0.00657461	0.0446037	0.0313152	WNT5A/KIT/MDK/THY1/MYC/IL1B/VEGFA/LDLR/WNT3	9
6/143	219/18800	0.00665038	0.0450243	0.0316105	AMACR/ACOX2/LIPC/ABHD5/SLC27A2/LDLR	6
4/143	98/18800	0.00667506	0.0450981	0.0316623	LIPC/ABCA2/LDLR/LCAT	4
8/143	364/18800	0.00677271	0.0456261	0.032033	COL8A1/MDK/COL3A1/THY1/EPHA3/CCN1/NEDD9/VEGFA	8
6/143	220/18800	0.00679509	0.0456261	0.032033	TNFSF11/IL1B/MTNR1B/INHBB/VIP/FFAR2	6
6/143	220/18800	0.00679509	0.0456261	0.032033	CSF1R/TNFSF11/CCL20/GATA4/FGF23/JUN	6
3/143	51/18800	0.00687366	0.045965	0.0322709	WNT5A/CCN1/NELL1	3
3/143	51/18800	0.00687366	0.045965	0.0322709	CXCL8/CSF1R/MDK	3
4/143	99/18800	0.00691582	0.0461525	0.0324026	LIPC/ABCA2/LDLR/LCAT	4
5/143	157/18800	0.0070319	0.0466695	0.0327655	TNFSF11/MDK/BTN2A2/PF4/IL15	5
5/143	157/18800	0.0070319	0.0466695	0.0327655	TNFSF11/MDK/BTN2A2/PF4/IL15	5
6/143	222/18800	0.00709133	0.0466695	0.0327655	KIT/MDK/MYC/IL1B/VEGFA/WNT3	6
9/143	446/18800	0.00715789	0.0466695	0.0327655	LIPC/TNFSF11/IL1B/ABCA2/ABHD5/SLC27A2/LDLR/LCAT/FFAR2	9
4/143	100/18800	0.00716226	0.0466695	0.0327655	MDK/MYC/IL1B/LDLR	4
8/143	368/18800	0.00721416	0.0466695	0.0327655	SULF1/FZD1/WNT5A/COL3A1/CCN1/INHBB/GATA4/JUN	8
2/143	17/18800	0.00725018	0.0466695	0.0327655	APLNR/IL1B	2
2/143	17/18800	0.00725018	0.0466695	0.0327655	SLC25A37/KLF4	2
2/143	17/18800	0.00725018	0.0466695	0.0327655	TNFSF11/IL1B	2
2/143	17/18800	0.00725018	0.0466695	0.0327655	ARG1/GATA4	2
2/143	17/18800	0.00725018	0.0466695	0.0327655	WNT5A/TMED2	2
2/143	17/18800	0.00725018	0.0466695	0.0327655	KLF4/VEGFA	2
2/143	17/18800	0.00725018	0.0466695	0.0327655	VEGFA/OAS1	2
2/143	17/18800	0.00725018	0.0466695	0.0327655	MYC/IL1B	2
2/143	17/18800	0.00725018	0.0466695	0.0327655	PUS1/OSGEPL1	2
2/143	17/18800	0.00725018	0.0466695	0.0327655	WNT5A/VEGFA	2
2/143	17/18800	0.00725018	0.0466695	0.0327655	IL1B/VEGFA	2
2/143	17/18800	0.00725018	0.0466695	0.0327655	IL1B/VEGFA	2
6/143	224/18800	0.00739683	0.0474465	0.0333111	KIT/CSF1R/THY1/ITK/VEGFA/JUN	6
5/143	159/18800	0.0074081	0.0474465	0.0333111	CXCL8/IFIH1/ZFP36/OAS1/CD28	5
4/143	101/18800	0.00741443	0.0474465	0.0333111	FZD1/ACOX2/SOD2/GATA4	4
6/143	225/18800	0.00755309	0.0481849	0.0338295	TNFSF11/IL1B/MTNR1B/INHBB/VIP/FFAR2	6
8/143	371/18800	0.00755928	0.0481849	0.0338295	HLA-DQA1/TNFSF11/MDK/BTN2A2/THY1/IL1B/IL15/CD28	8
3/143	53/18800	0.00764746	0.0484635	0.0340251	ARG1/CLEC4A/ELANE	3
3/143	53/18800	0.00764746	0.0484635	0.0340251	FZD1/WNT5A/ROR1	3
3/143	53/18800	0.00764746	0.0484635	0.0340251	WNT5A/MYC/APLNR	3
9/143	451/18800	0.00767364	0.0485354	0.0340756	TNFSF11/IL1B/MTNR1B/INHBB/VIP/STX11/ADM/FGF23/FFAR2	9
4/143	103/18800	0.00793618	0.0493697	0.0346613	APLNR/IL1B/VEGFA/PPARGC1A	4
4/143	103/18800	0.00793618	0.0493697	0.0346613	SGCD/STC1/RYR2/GATA4	4
7/143	299/18800	0.00799734	0.0493697	0.0346613	STC1/KCNK2/RYR2/MYC/SOD2/VEGFA/ADM	7
5/143	162/18800	0.00799841	0.0493697	0.0346613	SULF1/FZD1/WNT5A/CCN1/GATA4	5
3/143	54/18800	0.00805286	0.0493697	0.0346613	WNT5A/CDH2/FASN	3
3/143	54/18800	0.00805286	0.0493697	0.0346613	CXCL8/APLNR/ADM	3
3/143	54/18800	0.00805286	0.0493697	0.0346613	FZD1/SOD2/GATA4	3
2/143	18/18800	0.00811603	0.0493697	0.0346613	MDK/THY1	2
2/143	18/18800	0.00811603	0.0493697	0.0346613	CSF1R/MDK	2
2/143	18/18800	0.00811603	0.0493697	0.0346613	IL1B/ABHD5	2
2/143	18/18800	0.00811603	0.0493697	0.0346613	TNFRSF11B/FGF23	2
2/143	18/18800	0.00811603	0.0493697	0.0346613	ABCA2/LCAT	2
2/143	18/18800	0.00811603	0.0493697	0.0346613	ABCA2/LCAT	2
2/143	18/18800	0.00811603	0.0493697	0.0346613	ABCA2/LCAT	2
2/143	18/18800	0.00811603	0.0493697	0.0346613	TMED2/PPP1R15A	2
2/143	18/18800	0.00811603	0.0493697	0.0346613	VEGFA/ADM	2
2/143	18/18800	0.00811603	0.0493697	0.0346613	INHBB/FGF23	2
2/143	18/18800	0.00811603	0.0493697	0.0346613	WNT5A/AREG	2
2/143	18/18800	0.00811603	0.0493697	0.0346613	KLF4/OAS1	2
2/143	18/18800	0.00811603	0.0493697	0.0346613	KLF4/OAS1	2
7/143	300/18800	0.0081377	0.0493697	0.0346613	BTN2A2/THY1/ITK/CR2/UBASH3A/CD28/FFAR2	7
7/143	300/18800	0.0081377	0.0493697	0.0346613	BTN2A2/THY1/ITK/CR2/UBASH3A/CD28/FFAR2	7
4/143	104/18800	0.00820588	0.0495078	0.0347582	FZD1/WNT5A/TMED2/ADM	4
4/143	104/18800	0.00820588	0.0495078	0.0347582	KIT/ARG1/ELANE/AZU1	4
4/143	104/18800	0.00820588	0.0495078	0.0347582	KIT/ABCA2/LDLR/ADM	4
5/143	164/18800	0.00840964	0.0506105	0.0355324	WNT5A/KIT/SDC1/INHBB/GATA4	5
3/143	55/18800	0.00847071	0.0506105	0.0355324	NFATC1/CCN1/GATA4	3
3/143	55/18800	0.00847071	0.0506105	0.0355324	KIT/ITK/CCN1	3
3/143	55/18800	0.00847071	0.0506105	0.0355324	CSF1R/NEDD9/AREG	3
3/143	55/18800	0.00847071	0.0506105	0.0355324	CSF1R/MDK/AZU1	3
4/143	105/18800	0.00848152	0.0506105	0.0355324	KIT/MYC/VEGFA/INHBB	4
6/143	231/18800	0.00854122	0.0508739	0.0357174	TNFSF11/IL1B/MTNR1B/INHBB/FGF23/FFAR2	6
4/143	106/18800	0.00876315	0.0521009	0.0365788	AMACR/ACOX2/SLC27A2/PPARGC1A	4
7/143	305/18800	0.00886695	0.0526223	0.0369449	WNT5A/KIT/CSF1R/MDK/RHOB/NEDD9/VEGFA	7
6/143	233/18800	0.00889031	0.0526339	0.036953	WNT5A/IL1B/ABCA2/CEBPA/LDLR/VIP	6
3/143	56/18800	0.00890108	0.0526339	0.036953	KLF4/MDK/ELANE	3
2/143	19/18800	0.00902593	0.0529889	0.0372022	TNFSF11/IL1B	2
2/143	19/18800	0.00902593	0.0529889	0.0372022	ARG1/IL1B	2
2/143	19/18800	0.00902593	0.0529889	0.0372022	KIT/SOD2	2
2/143	19/18800	0.00902593	0.0529889	0.0372022	SGCD/VEGFA	2
6/143	234/18800	0.00906864	0.0530491	0.0372445	WNT5A/CSF1R/UNC5C/EPHA3/VEGFA/WNT3	6
6/143	234/18800	0.00906864	0.0530491	0.0372445	SGCD/WNT5A/KCNK2/RYR2/VEGFA/GATA4	6
9/143	464/18800	0.0091479	0.0534172	0.037503	STC1/EPHA3/MYC/IL1B/ABCA2/MTNR1B/INHBB/VIP/FGF23	9
6/143	235/18800	0.00924952	0.0538891	0.0378342	WNT5A/CSF1R/UNC5C/EPHA3/VEGFA/WNT3	6
3/143	57/18800	0.00934407	0.0538891	0.0378342	STC1/IL1B/VEGFA	3
3/143	57/18800	0.00934407	0.0538891	0.0378342	WNT5A/TMED2/WNT3	3
3/143	57/18800	0.00934407	0.0538891	0.0378342	TLR7/IFIH1/OAS1	3
3/143	57/18800	0.00934407	0.0538891	0.0378342	TLR7/IFIH1/OAS1	3
3/143	57/18800	0.00934407	0.0538891	0.0378342	IL1B/ZFP36/VEGFA	3
3/143	57/18800	0.00934407	0.0538891	0.0378342	FZD1/WNT5A/ROR1	3
8/143	386/18800	0.00947511	0.0545486	0.0382973	BTN2A2/THY1/ITK/IL1B/CR2/UBASH3A/CD28/FFAR2	8
8/143	387/18800	0.00961461	0.0552544	0.0387928	TMED2/KLF4/COL3A1/MYC/CCN1/CEBPA/VEGFA/ADM	8
4/143	109/18800	0.00964454	0.0553292	0.0388453	KIT/MYC/VEGFA/INHBB	4
3/143	58/18800	0.00979973	0.0558277	0.0391953	WNT5A/CCN1/COL5A1	3
3/143	58/18800	0.00979973	0.0558277	0.0391953	TLR7/IFIH1/OAS1	3
3/143	58/18800	0.00979973	0.0558277	0.0391953	SULF1/IL1B/VEGFA	3
3/143	58/18800	0.00979973	0.0558277	0.0391953	TMED2/ARG1/STC1	3
4/143	110/18800	0.00995067	0.0562619	0.0395001	SULF1/MDK/COL3A1/WNT5B	4
2/143	20/18800	0.00997917	0.0562619	0.0395001	SOD2/HP	2
2/143	20/18800	0.00997917	0.0562619	0.0395001	CYP27A1/FGF23	2
2/143	20/18800	0.00997917	0.0562619	0.0395001	TMED2/PPP1R15A	2
2/143	20/18800	0.00997917	0.0562619	0.0395001	LIPC/LCAT	2
2/143	20/18800	0.00997917	0.0562619	0.0395001	TMED2/CCN1	2
7/143	313/18800	0.0101322	0.0570261	0.0400367	FZD1/WNT5A/MDK/SOD2/MTNR1B/PPARGC1A/JUN	7
5/143	172/18800	0.0102014	0.0571035	0.040091	TLR7/WNT5A/IFIH1/IL1B/ORM1	5
5/143	172/18800	0.0102014	0.0571035	0.040091	TLR7/WNT5A/IFIH1/IL1B/ORM1	5
4/143	111/18800	0.010263	0.0571035	0.040091	KIT/ROR1/BTN2A2/CD28	4
4/143	111/18800	0.010263	0.0571035	0.040091	KIT/CSF1R/MDK/NEDD9	4
3/143	59/18800	0.0102681	0.0571035	0.040091	SULF1/IL1B/GATA4	3
3/143	59/18800	0.0102681	0.0571035	0.040091	WNT5A/IL1B/CD28	3
3/143	59/18800	0.0102681	0.0571035	0.040091	KLF4/MYC/JUN	3
5/143	173/18800	0.0104424	0.0578756	0.0406331	SULF1/FZD1/WNT5A/CCN1/GATA4	5
5/143	173/18800	0.0104424	0.0578756	0.0406331	SULF1/FZD1/WNT5A/CCN1/GATA4	5
8/143	393/18800	0.010484	0.0580081	0.0407261	CSF1R/STC1/MDK/RHOB/RYR2/EPHA3/FSCN1/GATA4	8
4/143	112/18800	0.0105817	0.0584495	0.041036	AMACR/ACOX2/SLC27A2/PPARGC1A	4
5/143	174/18800	0.0106872	0.0587372	0.041238	ARG1/BTN2A2/IL1B/IL15/CD28	5
3/143	60/18800	0.0107494	0.0587372	0.041238	KLF4/MYC/JUN	3
6/143	243/18800	0.0107906	0.0587372	0.041238	AMACR/WNT5A/CYP46A1/ABCA2/SLC27A2/CYP27A1	6
7/143	317/18800	0.010812	0.0587372	0.041238	CXCL8/CCR5/IFIH1/LDLR/OAS1/CR2/CD28	7
4/143	113/18800	0.0109067	0.0587372	0.041238	CXCL8/VEGFA/CXCR1/ADM	4
4/143	113/18800	0.0109067	0.0587372	0.041238	SLC2A14/PPBP/MYC/IL1B	4
5/143	175/18800	0.010936	0.0587372	0.041238	CCN1/IL1B/ABCA2/LDLR/ADM	5
2/143	21/18800	0.010975	0.0587372	0.041238	APLNR/ADM	2
2/143	21/18800	0.010975	0.0587372	0.041238	RYR2/PPARGC1A	2
2/143	21/18800	0.010975	0.0587372	0.041238	MYC/CA2	2
2/143	21/18800	0.010975	0.0587372	0.041238	APLNR/ADM	2
2/143	21/18800	0.010975	0.0587372	0.041238	IL1B/CR2	2
2/143	21/18800	0.010975	0.0587372	0.041238	TNFSF11/IL1B	2
2/143	21/18800	0.010975	0.0587372	0.041238	TLR7/IFIH1	2
2/143	21/18800	0.010975	0.0587372	0.041238	MYC/NFE2	2
2/143	21/18800	0.010975	0.0587372	0.041238	ITK/VEGFA	2
2/143	21/18800	0.010975	0.0587372	0.041238	IL1B/OAS1	2
2/143	21/18800	0.010975	0.0587372	0.041238	IL1B/OAS1	2
2/143	21/18800	0.010975	0.0587372	0.041238	WNT5A/VEGFA	2
6/143	244/18800	0.0109953	0.0587495	0.0412466	CEBPA/MTNR1B/OAS1/PPARGC1A/GATA4/FFAR2	6
5/143	176/18800	0.0111887	0.0596628	0.0418878	SULF1/WNT5A/VEGFA/INHBB/VIP	5
6/143	245/18800	0.0112027	0.0596628	0.0418878	CEBPA/MTNR1B/OAS1/PPARGC1A/GATA4/FFAR2	6
3/143	61/18800	0.0112435	0.0596853	0.0419036	KLF4/IL1B/SOD2	3
3/143	61/18800	0.0112435	0.0596853	0.0419036	IL1B/ABHD5/LDLR	3
6/143	246/18800	0.0114129	0.060365	0.0423808	CXCL8/ABCA2/VEGFA/CXCR1/LDLR/ADM	6
5/143	177/18800	0.0114453	0.060365	0.0423808	TNFSF11/IL1B/VEGFA/PPARGC1A/IL15	5
5/143	177/18800	0.0114453	0.060365	0.0423808	KIT/CSF1R/ROR1/BTN2A2/CD28	5
5/143	177/18800	0.0114453	0.060365	0.0423808	TNFSF11/IL1B/MTNR1B/INHBB/FFAR2	5
5/143	178/18800	0.011706	0.0613782	0.0430922	WNT5A/KLF4/ARG1/IFIH1/OAS1	5
3/143	62/18800	0.0117505	0.0613782	0.0430922	ELANE/FSCN1/MMP10	3
3/143	62/18800	0.0117505	0.0613782	0.0430922	WNT5A/ORM1/AZU1	3
3/143	62/18800	0.0117505	0.0613782	0.0430922	COL3A1/APLNR/ADAMTS6	3
3/143	62/18800	0.0117505	0.0613782	0.0430922	WNT5A/CEBPA/LDLR	3
6/143	248/18800	0.0118416	0.0613782	0.0430922	WNT5A/KIT/ARG1/IL1B/CD28/FFAR2	6
6/143	248/18800	0.0118416	0.0613782	0.0430922	SGCD/WNT5A/KCNK2/RYR2/VEGFA/GATA4	6
4/143	116/18800	0.0119201	0.0613782	0.0430922	WNT5A/CSF1R/MDK/CCL20	4
5/143	179/18800	0.0119706	0.0613782	0.0430922	WNT5A/ARG1/COL3A1/CEBPA/VEGFA	5
2/143	22/18800	0.0120129	0.0613782	0.0430922	ARG1/SOD2	2
2/143	22/18800	0.0120129	0.0613782	0.0430922	MYC/IL1B	2
2/143	22/18800	0.0120129	0.0613782	0.0430922	APLNR/ADM	2
2/143	22/18800	0.0120129	0.0613782	0.0430922	APLNR/VEGFA	2
2/143	22/18800	0.0120129	0.0613782	0.0430922	TNFSF11/IL1B	2
2/143	22/18800	0.0120129	0.0613782	0.0430922	WNT5A/FSCN1	2
2/143	22/18800	0.0120129	0.0613782	0.0430922	INHBB/FGF23	2
2/143	22/18800	0.0120129	0.0613782	0.0430922	WNT5A/KIT	2
2/143	22/18800	0.0120129	0.0613782	0.0430922	IL15/FGF23	2
2/143	22/18800	0.0120129	0.0613782	0.0430922	TMED2/PPP1R15A	2
2/143	22/18800	0.0120129	0.0613782	0.0430922	APLNR/VEGFA	2
8/143	404/18800	0.0122279	0.0614483	0.0431414	ARG1/COL3A1/MYC/IL1B/AREG/INHBB/ADM/CA2	8
5/143	180/18800	0.0122393	0.0614483	0.0431414	TNFSF11/IL1B/MTNR1B/INHBB/FFAR2	5
3/143	63/18800	0.0122705	0.0614483	0.0431414	SULF1/IL1B/GATA4	3
3/143	63/18800	0.0122705	0.0614483	0.0431414	IL1B/ZFP36/CD28	3
3/143	63/18800	0.0122705	0.0614483	0.0431414	IL1B/ZFP36/CD28	3
3/143	63/18800	0.0122705	0.0614483	0.0431414	CSF1R/TNFSF11/TNFRSF11B	3
3/143	63/18800	0.0122705	0.0614483	0.0431414	THY1/EPHA3/VEGFA	3
3/143	63/18800	0.0122705	0.0614483	0.0431414	THY1/EPHA3/VEGFA	3
4/143	117/18800	0.0122709	0.0614483	0.0431414	SLC2A14/PPBP/MYC/IL1B	4
4/143	117/18800	0.0122709	0.0614483	0.0431414	SLC16A4/TNFSF11/MYC/IL1B	4
4/143	117/18800	0.0122709	0.0614483	0.0431414	TLR7/WNT5A/CD2/IL1B	4
4/143	117/18800	0.0122709	0.0614483	0.0431414	TLR7/WNT5A/CD2/IL1B	4
4/143	117/18800	0.0122709	0.0614483	0.0431414	STC1/IL1B/VEGFA/FASN	4
8/143	405/18800	0.0123964	0.0619822	0.0435162	SGCD/WNT5A/KCNK2/COL3A1/RYR2/VEGFA/PPARGC1A/GATA4	8
5/143	181/18800	0.0125121	0.0623698	0.0437884	MDK/BTN2A2/CD2/IL15/CD28	5
5/143	181/18800	0.0125121	0.0623698	0.0437884	KIT/CSF1R/ROR1/BTN2A2/CD28	5
5/143	182/18800	0.012789	0.0633399	0.0444695	KLF4/MDK/ELANE/ZFP36/LDLR	5
3/143	64/18800	0.0128036	0.0633399	0.0444695	ARG1/CLEC4A/ELANE	3
3/143	64/18800	0.0128036	0.0633399	0.0444695	MDK/MYC/IL1B	3
3/143	64/18800	0.0128036	0.0633399	0.0444695	WNT5A/THY1/WNT3	3
3/143	64/18800	0.0128036	0.0633399	0.0444695	KLF4/IL1B/SOD2	3
4/143	119/18800	0.0129921	0.0636116	0.0446602	SLC2A14/PPBP/MYC/IL1B	4
4/143	119/18800	0.0129921	0.0636116	0.0446602	STC1/THY1/RYR2/APLNR	4
5/143	183/18800	0.01307	0.0636116	0.0446602	WNT5A/ARG1/COL3A1/CEBPA/VEGFA	5
5/143	183/18800	0.01307	0.0636116	0.0446602	SGCD/SDC1/VEGFA/GATA4/ADM	5
2/143	23/18800	0.0130919	0.0636116	0.0446602	WNT5A/MYC	2
2/143	23/18800	0.0130919	0.0636116	0.0446602	WNT5A/CDH2	2
2/143	23/18800	0.0130919	0.0636116	0.0446602	MYC/INHBB	2
2/143	23/18800	0.0130919	0.0636116	0.0446602	CXCL8/IL1B	2
2/143	23/18800	0.0130919	0.0636116	0.0446602	WNT5A/AREG	2
2/143	23/18800	0.0130919	0.0636116	0.0446602	SULF1/WNT5A	2
2/143	23/18800	0.0130919	0.0636116	0.0446602	ABHD5/LDLR	2
2/143	23/18800	0.0130919	0.0636116	0.0446602	MYC/PPARGC1A	2
6/143	254/18800	0.0131958	0.0640214	0.0449479	CSF1R/ARG1/BTN2A2/IL1B/IL15/CD28	6
3/143	65/18800	0.0133497	0.0644525	0.0452506	RYR2/SOD2/PPARGC1A	3
5/143	184/18800	0.0133551	0.0644525	0.0452506	ELOVL4/MYC/GUCY1B1/CDA/PPARGC1A	5
4/143	120/18800	0.0133627	0.0644525	0.0452506	SULF1/CCN1/INHBB/GATA4	4
9/143	494/18800	0.0133635	0.0644525	0.0452506	HPD/ZFP36/CYP46A1/GSTZ1/CDA/TDO2/VIP/CYP27A1/FGF23	9
4/143	121/18800	0.0137399	0.06617	0.0464564	CCR5/THY1/RYR2/APLNR	4
3/143	66/18800	0.013909	0.0667876	0.04689	KIT/ITK/CCN1	3
3/143	66/18800	0.013909	0.0667876	0.04689	BTN2A2/THY1/UBASH3A	3
5/143	186/18800	0.0139379	0.0668285	0.0469187	MDK/PPBP/MYC/IL1B/VEGFA	5
4/143	122/18800	0.0141238	0.067059	0.0470805	CCR5/THY1/RYR2/APLNR	4
2/143	24/18800	0.0142116	0.067059	0.0470805	NFIL3/IL15	2
2/143	24/18800	0.0142116	0.067059	0.0470805	CCN1/GATA4	2
2/143	24/18800	0.0142116	0.067059	0.0470805	ABCA2/IL15	2
2/143	24/18800	0.0142116	0.067059	0.0470805	KIT/VEGFA	2
2/143	24/18800	0.0142116	0.067059	0.0470805	SULF1/WNT5A	2
2/143	24/18800	0.0142116	0.067059	0.0470805	IL1B/LDLR	2
2/143	24/18800	0.0142116	0.067059	0.0470805	WNT5A/FSCN1	2
2/143	24/18800	0.0142116	0.067059	0.0470805	CXCL8/MDK	2
2/143	24/18800	0.0142116	0.067059	0.0470805	VEGFA/JUN	2
2/143	24/18800	0.0142116	0.067059	0.0470805	MDK/ELANE	2
3/143	67/18800	0.0144814	0.0681356	0.0478364	KIT/CSF1R/IL15	3
3/143	67/18800	0.0144814	0.0681356	0.0478364	ZFP36/CEBPA/WIF1	3
6/143	261/18800	0.014909	0.0698599	0.049047	FZD1/WNT5A/MDK/CDH2/DKK2/GPC5	6
4/143	124/18800	0.014912	0.0698599	0.049047	FZD1/WNT5A/TMED2/ADM	4
4/143	124/18800	0.014912	0.0698599	0.049047	CCR5/THY1/RYR2/APLNR	4
3/143	68/18800	0.0150671	0.0702843	0.0493449	LIPC/ABHD5/LDLR	3
3/143	68/18800	0.0150671	0.0702843	0.0493449	IL1B/MTNR1B/INHBB	3
3/143	68/18800	0.0150671	0.0702843	0.0493449	THY1/EPHA3/VEGFA	3
2/143	25/18800	0.0153711	0.0710943	0.0499136	MYC/PPARGC1A	2
2/143	25/18800	0.0153711	0.0710943	0.0499136	NPAS2/MTNR1B	2
2/143	25/18800	0.0153711	0.0710943	0.0499136	WNT5A/FSCN1	2
2/143	25/18800	0.0153711	0.0710943	0.0499136	MYC/PPARGC1A	2
2/143	25/18800	0.0153711	0.0710943	0.0499136	CSF1R/MDK	2
2/143	25/18800	0.0153711	0.0710943	0.0499136	TNFSF11/IL1B	2
6/143	263/18800	0.0154256	0.0712452	0.0500196	SOD2/ABCA2/MTNR1B/VEGFA/AZU1/ADM	6
5/143	191/18800	0.0154694	0.071347	0.050091	ELOVL4/MYC/GUCY1B1/CDA/PPARGC1A	5
3/143	69/18800	0.0156659	0.0720501	0.0505846	MDK/NPAS2/MTNR1B	3
3/143	69/18800	0.0156659	0.0720501	0.0505846	WNT5A/ELANE/WNT3	3
7/143	342/18800	0.0158338	0.0727199	0.0510549	KIT/MYC/IL1B/CDA/LDLR/PPARGC1A/ADM	7
6/143	266/18800	0.0162236	0.0744055	0.0522384	WNT5A/COL8A1/COL8A2/THY1/COL5A1/VEGFA	6
3/143	70/18800	0.0162781	0.0745508	0.0523404	WNT5A/MDK/CCN1	3
6/143	267/18800	0.0164958	0.0746356	0.0523999	SULF1/FZD1/WNT5A/CCN1/INHBB/GATA4	6
2/143	26/18800	0.01657	0.0746356	0.0523999	RYR2/ADM	2
2/143	26/18800	0.01657	0.0746356	0.0523999	CCR5/CXCR1	2
2/143	26/18800	0.01657	0.0746356	0.0523999	ARG1/PF4	2
2/143	26/18800	0.01657	0.0746356	0.0523999	THY1/VEGFA	2
2/143	26/18800	0.01657	0.0746356	0.0523999	CXCL8/IL1B	2
2/143	26/18800	0.01657	0.0746356	0.0523999	SULF1/WNT5A	2
2/143	26/18800	0.01657	0.0746356	0.0523999	FZD1/WNT5A	2
2/143	26/18800	0.01657	0.0746356	0.0523999	MYC/CA2	2
2/143	26/18800	0.01657	0.0746356	0.0523999	WNT5A/WNT5B	2
4/143	128/18800	0.0165705	0.0746356	0.0523999	WNT5A/TMED2/APLNR/GATA4	4
4/143	128/18800	0.0165705	0.0746356	0.0523999	CCR5/THY1/RYR2/APLNR	4
3/143	71/18800	0.0169035	0.0759265	0.0533062	IL1B/AZU1/IL15	3
3/143	71/18800	0.0169035	0.0759265	0.0533062	THY1/RYR2/APLNR	3
4/143	129/18800	0.0170024	0.0762659	0.0535445	ARG1/COL3A1/MYC/VEGFA	4
8/143	430/18800	0.0171886	0.0769953	0.0540566	WNT5A/CSF1R/THY1/UNC5C/EPHA3/CDH2/VEGFA/WNT3	8
6/143	270/18800	0.0173315	0.0775294	0.0544316	KIT/MDK/MYC/IL1B/VEGFA/WNT3	6
4/143	130/18800	0.0174413	0.0779141	0.0547017	TNFSF11/SDC1/TNFRSF11B/ADM	4
3/143	72/18800	0.0175423	0.0780563	0.0548015	FZD1/WNT5A/ROR1	3
3/143	72/18800	0.0175423	0.0780563	0.0548015	FZD1/WNT5A/ROR1	3
5/143	198/18800	0.0177969	0.0780563	0.0548015	WNT5A/TNFSF11/MYC/IL1B/VEGFA	5
2/143	27/18800	0.0178073	0.0780563	0.0548015	ARG1/PF4	2
2/143	27/18800	0.0178073	0.0780563	0.0548015	WNT5A/AREG	2
2/143	27/18800	0.0178073	0.0780563	0.0548015	GUCY1B1/VEGFA	2
2/143	27/18800	0.0178073	0.0780563	0.0548015	RYR2/ADM	2
2/143	27/18800	0.0178073	0.0780563	0.0548015	CSF1R/MDK	2
2/143	27/18800	0.0178073	0.0780563	0.0548015	TLR7/IFIH1	2
2/143	27/18800	0.0178073	0.0780563	0.0548015	TLR7/IFIH1	2
2/143	27/18800	0.0178073	0.0780563	0.0548015	CYP4B1/TDO2	2
2/143	27/18800	0.0178073	0.0780563	0.0548015	WNT5A/WNT3	2
2/143	27/18800	0.0178073	0.0780563	0.0548015	CXCL8/MDK	2
2/143	27/18800	0.0178073	0.0780563	0.0548015	ABCA2/IL15	2
4/143	131/18800	0.0178873	0.0782725	0.0549533	SLC2A14/PPBP/MYC/IL1B	4
6/143	272/18800	0.0179045	0.0782725	0.0549533	CSF1R/TNFSF11/COL3A1/TNFRSF11B/VEGFA/OAS1	6
5/143	199/18800	0.0181472	0.079018	0.0554767	KLF4/ARG1/MDK/BTN2A2/VEGFA	5
3/143	73/18800	0.0181944	0.079018	0.0554767	WNT5A/KLF4/WNT3	3
3/143	73/18800	0.0181944	0.079018	0.0554767	WNT5A/ORM1/AZU1	3
3/143	73/18800	0.0181944	0.079018	0.0554767	MDK/NPAS2/LYPD1	3
6/143	273/18800	0.0181959	0.079018	0.0554767	TNFSF11/STC1/THY1/RYR2/APLNR/IL1B	6
7/143	352/18800	0.0182445	0.0791241	0.0555512	SULF1/WNT5A/MYC/SDC1/VEGFA/SERPINB5/ADAMTS6	7
4/143	132/18800	0.0183403	0.0792242	0.0556214	WNT5A/KLF4/VEGFA/WNT3	4
4/143	132/18800	0.0183403	0.0792242	0.0556214	WNT5A/TNFSF11/IL1B/VEGFA	4
4/143	132/18800	0.0183403	0.0792242	0.0556214	WNT5A/MDK/CDH2/INHBB	4
7/143	353/18800	0.018499	0.0796994	0.0559551	WNT5A/KIT/ARG1/IL1B/CR2/CD28/FFAR2	7
7/143	353/18800	0.018499	0.0796994	0.0559551	FZD1/WNT5A/MDK/SOD2/MTNR1B/PPARGC1A/JUN	7
4/143	133/18800	0.0188004	0.0808354	0.0567526	SGCD/STC1/RYR2/GATA4	4
3/143	74/18800	0.0188598	0.0808354	0.0567526	CCN1/CEBPA/NELL1	3
3/143	74/18800	0.0188598	0.0808354	0.0567526	LIPC/LDLR/LCAT	3
5/143	201/18800	0.0188616	0.0808354	0.0567526	WNT5A/TNFSF11/MYC/IL1B/VEGFA	5
2/143	28/18800	0.0190827	0.0812504	0.057044	WNT5A/AZU1	2
2/143	28/18800	0.0190827	0.0812504	0.057044	CCN1/NELL1	2
2/143	28/18800	0.0190827	0.0812504	0.057044	IL1B/ABHD5	2
2/143	28/18800	0.0190827	0.0812504	0.057044	APLNR/VEGFA	2
2/143	28/18800	0.0190827	0.0812504	0.057044	KLF4/VEGFA	2
4/143	134/18800	0.0192676	0.0818246	0.0574471	CXCL8/IFIH1/OAS1/CD28	4
4/143	134/18800	0.0192676	0.0818246	0.0574471	WNT5A/TNFSF11/IL1B/VEGFA	4
8/143	440/18800	0.0194372	0.0824379	0.0578777	TMED2/PPP1R15A/THY1/IL1B/ABCA2/CEBPA/CDA/JUN	8
3/143	75/18800	0.0195386	0.0825469	0.0579542	KLF4/IL1B/SOD2	3
3/143	75/18800	0.0195386	0.0825469	0.0579542	WNT5A/MYC/INHBB	3
3/143	75/18800	0.0195386	0.0825469	0.0579542	WNT5A/KLF4/WNT3	3
5/143	203/18800	0.0195942	0.0826751	0.0580442	WNT5A/ARG1/COL3A1/CEBPA/VEGFA	5
8/143	441/18800	0.0196731	0.0829008	0.0582027	TMED2/PPP1R15A/THY1/IL1B/ABCA2/CEBPA/CDA/JUN	8
7/143	358/18800	0.0198092	0.0833671	0.05853	WNT5A/KIT/KLF4/STC1/RHOB/VEGFA/JUN	7
5/143	204/18800	0.0199675	0.0839251	0.0589218	ARG1/BTN2A2/IL1B/IL15/CD28	5
4/143	136/18800	0.0202234	0.0845281	0.0593452	FZD1/WNT5A/TMED2/ADM	4
3/143	76/18800	0.0202308	0.0845281	0.0593452	AMACR/ACOX2/SLC27A2	3
5/143	205/18800	0.0203454	0.0845281	0.0593452	NFIL3/KLF9/NPAS2/MTNR1B/PPARGC1A	5
2/143	29/18800	0.0203953	0.0845281	0.0593452	SULF1/WNT5A	2
2/143	29/18800	0.0203953	0.0845281	0.0593452	WNT5A/CDH2	2
2/143	29/18800	0.0203953	0.0845281	0.0593452	WNT5A/MYC	2
2/143	29/18800	0.0203953	0.0845281	0.0593452	MDK/GATA4	2
2/143	29/18800	0.0203953	0.0845281	0.0593452	IL1B/IL15	2
2/143	29/18800	0.0203953	0.0845281	0.0593452	ABCA2/LDLR	2
2/143	29/18800	0.0203953	0.0845281	0.0593452	WNT5A/KIT	2
2/143	29/18800	0.0203953	0.0845281	0.0593452	WNT5A/CDH2	2
7/143	361/18800	0.0206259	0.0852674	0.0598643	SLC16A4/TNFSF11/SLC2A14/MYC/IL1B/SLC19A2/SLC25A31	7
7/143	361/18800	0.0206259	0.0852674	0.0598643	WNT5A/KIT/KLF4/STC1/RHOB/VEGFA/JUN	7
3/143	77/18800	0.0209364	0.0863331	0.0606124	STC1/RYR2/GATA4	3
3/143	77/18800	0.0209364	0.0863331	0.0606124	FZD1/SOD2/GATA4	3
5/143	207/18800	0.0211152	0.0867964	0.0609377	ELOVL4/KIT/PIGV/CCN1/ABCA2	5
5/143	207/18800	0.0211152	0.0867964	0.0609377	MDK/SOD2/MTNR1B/PPARGC1A/JUN	5
4/143	138/18800	0.021208	0.0867964	0.0609377	KIT/ARG1/IL1B/CD28	4
4/143	138/18800	0.021208	0.0867964	0.0609377	CXCL8/APLNR/ADM/RGS1	4
4/143	138/18800	0.021208	0.0867964	0.0609377	WNT5A/TMED2/APLNR/GATA4	4
4/143	138/18800	0.021208	0.0867964	0.0609377	SGCD/STC1/RYR2/GATA4	4
7/143	364/18800	0.0214657	0.0877412	0.061601	WNT5A/TMED2/THY1/CCL20/EPHA3/NEDD9/RGS1	7
3/143	78/18800	0.0216554	0.0877838	0.0616309	COL8A1/COL5A1/GATA4	3
3/143	78/18800	0.0216554	0.0877838	0.0616309	CYP46A1/CYP27A1/FGF23	3
4/143	139/18800	0.0217112	0.0877838	0.0616309	WNT5A/TMED2/APLNR/GATA4	4
4/143	139/18800	0.0217112	0.0877838	0.0616309	CXCL8/IFIH1/OAS1/CD28	4
2/143	30/18800	0.0217446	0.0877838	0.0616309	LIPC/LCAT	2
2/143	30/18800	0.0217446	0.0877838	0.0616309	LIPC/LCAT	2
2/143	30/18800	0.0217446	0.0877838	0.0616309	MYC/INHBB	2
2/143	30/18800	0.0217446	0.0877838	0.0616309	WNT5A/CEBPA	2
2/143	30/18800	0.0217446	0.0877838	0.0616309	MYC/SOD2	2
2/143	30/18800	0.0217446	0.0877838	0.0616309	MYC/IL1B	2
6/143	285/18800	0.0219493	0.088501	0.0621345	HIBCH/ARG1/ALDH5A1/HPD/GSTZ1/TDO2	6
7/143	366/18800	0.0220387	0.0887519	0.0623106	WNT5A/KIT/KLF4/STC1/RHOB/VEGFA/JUN	7
3/143	79/18800	0.0223878	0.0899363	0.0631422	KIT/ROR1/CD28	3
3/143	79/18800	0.0223878	0.0899363	0.0631422	ROR1/IL1B/LDLR	3
5/143	211/18800	0.0227112	0.0911236	0.0639757	FZD1/KIT/CDH2/WNT3/GATA4	5
2/143	31/18800	0.0231299	0.0918046	0.0644538	MDK/GATA4	2
2/143	31/18800	0.0231299	0.0918046	0.0644538	LIPC/ABHD5	2
2/143	31/18800	0.0231299	0.0918046	0.0644538	WNT5A/CSF1R	2
2/143	31/18800	0.0231299	0.0918046	0.0644538	IL1B/PPARGC1A	2
2/143	31/18800	0.0231299	0.0918046	0.0644538	IL15/FGF23	2
2/143	31/18800	0.0231299	0.0918046	0.0644538	THY1/VEGFA	2
2/143	31/18800	0.0231299	0.0918046	0.0644538	WNT5A/CCL20	2
3/143	80/18800	0.0231336	0.0918046	0.0644538	APLNR/VEGFA/ADM	3
3/143	80/18800	0.0231336	0.0918046	0.0644538	THY1/RYR2/APLNR	3
7/143	370/18800	0.0232164	0.0920213	0.064606	MYC/IL1B/SOD2/PF4/INHBB/GATA4/SLC25A31	7
6/143	290/18800	0.0236572	0.0935417	0.0656734	WNT5A/KLF4/STC1/RHOB/VEGFA/JUN	6
6/143	290/18800	0.0236572	0.0935417	0.0656734	TLR7/IFIH1/IL1B/OAS1/AZU1/IL15	6
8/143	457/18800	0.0237311	0.0935683	0.0656921	HLA-DQA1/KIT/ARG1/ELANE/IL1B/CR2/AZU1/CD28	8
4/143	143/18800	0.0237968	0.0935683	0.0656921	WNT5A/MDK/CDH2/VEGFA	4
4/143	143/18800	0.0237968	0.0935683	0.0656921	STC1/KCNK2/MYC/VEGFA	4
4/143	143/18800	0.0237968	0.0935683	0.0656921	IL1B/MTNR1B/INHBB/FGF23	4
3/143	81/18800	0.0238928	0.0935683	0.0656921	MDK/SOD2/GATA4	3
3/143	81/18800	0.0238928	0.0935683	0.0656921	CCN1/FGF23/NELL1	3
3/143	81/18800	0.0238928	0.0935683	0.0656921	KLF4/IL1B/SOD2	3
3/143	81/18800	0.0238928	0.0935683	0.0656921	SGCD/VEGFA/GATA4	3
6/143	291/18800	0.0240092	0.0939114	0.065933	TLR7/IFIH1/IL1B/OAS1/AZU1/IL15	6
4/143	144/18800	0.0243365	0.0945593	0.0663878	KIT/ROR1/BTN2A2/CD28	4
4/143	144/18800	0.0243365	0.0945593	0.0663878	KLF4/ARG1/MDK/BTN2A2	4
2/143	32/18800	0.0245507	0.0945593	0.0663878	NFATC1/GATA4	2
2/143	32/18800	0.0245507	0.0945593	0.0663878	ABCA2/LDLR	2
2/143	32/18800	0.0245507	0.0945593	0.0663878	IL1B/FGF23	2
2/143	32/18800	0.0245507	0.0945593	0.0663878	LIPC/LCAT	2
2/143	32/18800	0.0245507	0.0945593	0.0663878	WNT5A/CDH2	2
2/143	32/18800	0.0245507	0.0945593	0.0663878	TMED2/CCN1	2
2/143	32/18800	0.0245507	0.0945593	0.0663878	KLF4/THY1	2
2/143	32/18800	0.0245507	0.0945593	0.0663878	MYC/VEGFA	2
2/143	32/18800	0.0245507	0.0945593	0.0663878	IL1B/VEGFA	2
2/143	32/18800	0.0245507	0.0945593	0.0663878	WNT5A/IL1B	2
2/143	32/18800	0.0245507	0.0945593	0.0663878	CXCL8/MDK	2
3/143	82/18800	0.0246654	0.0948894	0.0666196	KLF4/IL1B/SOD2	3
5/143	216/18800	0.0248139	0.0953484	0.0669419	TNFSF11/BTN2A2/IL1B/GATA4/CD28	5
7/143	376/18800	0.0250636	0.0961946	0.067536	WNT5A/CSF1R/MDK/COL3A1/MYC/CDH2/INHBB	7
4/143	146/18800	0.0254381	0.0973406	0.0683405	MYC/IL1B/PPARGC1A/ADM	4
3/143	83/18800	0.0254514	0.0973406	0.0683405	KIT/CSF1R/IL15	3
3/143	83/18800	0.0254514	0.0973406	0.0683405	THY1/EPHA3/VEGFA	3
6/143	296/18800	0.0258219	0.0981993	0.0689434	ARG1/BTN2A2/IL1B/CR2/IL15/CD28	6
4/143	147/18800	0.0260001	0.0981993	0.0689434	ARG1/RHOB/SOD2/JUN	4
2/143	33/18800	0.0260063	0.0981993	0.0689434	TMED2/STC1	2
2/143	33/18800	0.0260063	0.0981993	0.0689434	WNT5A/CSF1R	2
2/143	33/18800	0.0260063	0.0981993	0.0689434	CCN1/NELL1	2
2/143	33/18800	0.0260063	0.0981993	0.0689434	CCR5/CXCR1	2
2/143	33/18800	0.0260063	0.0981993	0.0689434	MYC/TNFRSF11B	2
2/143	33/18800	0.0260063	0.0981993	0.0689434	CXCL8/MDK	2
2/143	33/18800	0.0260063	0.0981993	0.0689434	IL1B/PF4	2
2/143	33/18800	0.0260063	0.0981993	0.0689434	TNFSF11/IL1B	2
2/143	33/18800	0.0260063	0.0981993	0.0689434	IL1B/PF4	2
6/143	297/18800	0.0261951	0.0987804	0.0693514	NFIL3/MDK/KLF9/NPAS2/MTNR1B/PPARGC1A	6
3/143	84/18800	0.0262508	0.0987804	0.0693514	WNT5A/INHBB/JUN	3
3/143	84/18800	0.0262508	0.0987804	0.0693514	LIPC/LDLR/LCAT	3
4/143	148/18800	0.0265694	0.0998644	0.0701124	ELOVL4/PIGV/CCN1/ABCA2	4
12/146	311/19594	3.82336e-06	0.00054796	0.000473105	WNT5A/COL8A1/COL8A2/LIPC/COL3A1/WNT5B/CCN1/COL5A1/CDH2/SLC27A2/WNT3/FGF23	12
14/146	429/19594	4.10457e-06	0.00054796	0.000473105	SULF1/WNT5A/COL8A1/COL8A2/MDK/COL3A1/WNT5B/ELANE/CCN1/COL5A1/CDH2/PF4/ORM1/GPC5	14
5/146	55/19594	5.52741e-05	0.00491939	0.00424738	PPBP/TCN1/ORM1/CDA/HP	5
5/146	62/19594	9.86075e-05	0.00582213	0.00502679	ARG1/ELANE/TCN1/ORM1/HP	5
6/146	104/19594	0.000128593	0.00582213	0.00502679	WNT5A/WNT5B/SDC1/WNT3/FGF23/GPC5	6
10/146	322/19594	0.000153985	0.00582213	0.00502679	ARG1/PPBP/ELANE/TCN1/PF4/VEGFA/ORM1/CDA/HP/AZU1	10
10/146	325/19594	0.000166002	0.00582213	0.00502679	ARG1/PPBP/ELANE/TCN1/PF4/VEGFA/ORM1/CDA/HP/AZU1	10
10/146	327/19594	0.000174446	0.00582213	0.00502679	ARG1/PPBP/ELANE/TCN1/PF4/VEGFA/ORM1/CDA/HP/AZU1	10
7/146	160/19594	0.000199205	0.00590976	0.00510246	ARG1/OLR1/ELANE/TCN1/ORM1/SLC27A2/HP	7
7/146	164/19594	0.000231784	0.00607017	0.00524095	OLR1/PPBP/TCN1/CD58/ORM1/CDA/HP	7
10/146	342/19594	0.000250082	0.00607017	0.00524095	TLR7/WNT5A/HLA-DQA1/GRIA2/WNT5B/ELANE/AREG/LDLR/HP/WNT3	10
3/146	22/19594	0.000562521	0.0121548	0.0104944	COL8A1/COL3A1/COL5A1	3
11/146	455/19594	0.000618127	0.0121548	0.0104944	CCR5/KIT/GRIA2/BTN2A2/CLEC4A/CD2/THY1/SDC1/CXCR1/LDLR/CD28	11
7/146	194/19594	0.00063733	0.0121548	0.0104944	WNT5A/HLA-DQA1/GRIA2/WNT5B/AREG/LDLR/WNT3	7
5/146	111/19594	0.00145923	0.0259743	0.0224261	WNT5A/HLA-DQA1/SLC18A2/AREG/LDLR	5
4/146	67/19594	0.00157567	0.0262941	0.0227022	PPBP/PF4/VEGFA/ORM1	4
7/146	230/19594	0.00171133	0.0268779	0.0232062	NFIL3/MYC/NPAS2/CEBPA/GATA4/JUN/NFE2	7
4/146	72/19594	0.00205513	0.0291436	0.0251624	WNT5A/HLA-DQA1/AREG/LDLR	4
6/146	176/19594	0.00207389	0.0291436	0.0251624	WNT5A/HLA-DQA1/TMED2/SLC18A2/AREG/LDLR	6
3/146	36/19594	0.0024167	0.0307267	0.0265292	LIPC/LDLR/LCAT	3
3/146	36/19594	0.0024167	0.0307267	0.0265292	LIPC/LDLR/LCAT	3
3/146	39/19594	0.00304336	0.0369353	0.0318898	LIPC/LDLR/LCAT	3
10/146	483/19594	0.00338479	0.0370114	0.0319554	KLF4/NFATC1/NFIL3/ELANE/MYC/NPAS2/CEBPA/GATA4/JUN/NFE2	10
2/146	12/19594	0.00346548	0.0370114	0.0319554	COL3A1/COL5A1	2
2/146	12/19594	0.00346548	0.0370114	0.0319554	COL3A1/COL5A1	2
4/146	86/19594	0.00391543	0.0402085	0.0347158	COL8A1/COL8A2/COL3A1/COL5A1	4
2/146	13/19594	0.00407562	0.0403034	0.0347977	FZD1/WNT3	2
4/146	91/19594	0.00478919	0.0440936	0.0380701	PPBP/PF4/VEGFA/ORM1	4
4/146	91/19594	0.00478919	0.0440936	0.0380701	WNT5A/HLA-DQA1/AREG/LDLR	4
2/146	19/19594	0.00867754	0.0772301	0.06668	TLR7/LDLR	2
5/146	174/19594	0.00985025	0.0848392	0.0732497	ARG1/ELANE/SDC1/AZU1/GPC5	5
3/146	62/19594	0.0111229	0.0899943	0.0777006	HLA-DQA1/TMED2/AREG	3
3/146	62/19594	0.0111229	0.0899943	0.0777006	CD2/THY1/GPC5	3
20/143	489/18410	1.32225e-09	3.35983e-07	2.81689e-07	CXCL8/WNT5A/TNFSF11/STC1/MDK/PPBP/WNT5B/CCL20/ANGPTL8/IL1B/PF4/TNFRSF11B/VEGFA/AREG/INHBB/VIP/WNT3/IL15/ADM/FGF23	20
20/143	496/18410	1.68836e-09	3.35983e-07	2.81689e-07	CXCL8/WNT5A/TNFSF11/STC1/MDK/PPBP/WNT5B/CCL20/ANGPTL8/IL1B/PF4/TNFRSF11B/VEGFA/AREG/INHBB/VIP/WNT3/IL15/ADM/FGF23	20
14/143	235/18410	4.28596e-09	5.68604e-07	4.76719e-07	CXCL8/WNT5A/TNFSF11/PPBP/WNT5B/CCL20/IL1B/PF4/TNFRSF11B/VEGFA/AREG/INHBB/WNT3/IL15	14
10/143	168/18410	7.7046e-07	7.66608e-05	6.42726e-05	CXCL8/LIPC/MDK/ELANE/CCN1/COL5A1/PF4/VEGFA/AZU1/NELL1	10
11/143	234/18410	2.19119e-06	0.000174419	0.000146233	SULF1/CXCL8/LIPC/MDK/ELANE/CCN1/COL5A1/PF4/VEGFA/AZU1/NELL1	11
11/143	267/18410	7.75184e-06	0.000514206	0.000431111	CXCL8/LIPC/MDK/RYR2/ELANE/CCN1/COL5A1/PF4/VEGFA/AZU1/NELL1	11
7/143	149/18410	0.000164867	0.00937389	0.00785909	TCN1/GUCY1B1/CYP46A1/CYP4B1/TDO2/CYP27A1/CYP4F8	7
4/143	38/18410	0.000209835	0.0104393	0.00875231	FZD1/WNT5A/WNT5B/WNT3	4
4/143	41/18410	0.000282734	0.0125031	0.0104826	COL8A1/COL8A2/COL3A1/COL5A1	4
3/143	18/18410	0.000343768	0.013682	0.011471	CXCL8/PPBP/PF4	3
9/143	288/18410	0.000424446	0.0153572	0.0128755	FZD1/CXCL8/WNT5A/PPBP/WNT5B/CCL20/PF4/WNT3/ADM	9
4/143	49/18410	0.000563779	0.0186987	0.015677	CXCL8/PPBP/CCL20/PF4	4
6/143	139/18410	0.000761636	0.0218656	0.0183322	GUCY1B1/CYP46A1/CYP4B1/TDO2/CYP27A1/CYP4F8	6
6/143	141/18410	0.000820673	0.0218656	0.0183322	CCR5/KIT/CSF1R/ELANE/ZFP36/CXCR1	6
3/143	24/18410	0.000824079	0.0218656	0.0183322	CCR5/ZFP36/CXCR1	3
8/143	272/18410	0.00130741	0.0325219	0.0272665	CXCL8/TNFSF11/PPBP/CCL20/IL1B/PF4/VEGFA/IL15	8
3/143	30/18410	0.00159771	0.0370828	0.0310903	FZD1/ROR1/WIF1	3
6/143	162/18410	0.00167711	0.0370828	0.0310903	MDK/PPBP/VEGFA/AREG/INHBB/FGF23	6
3/143	33/18410	0.0021109	0.0442177	0.0370722	CCR5/ZFP36/CXCR1	3
4/143	71/18410	0.0022664	0.0451014	0.0378132	CXCL8/PPBP/CCL20/PF4	4
5/143	122/18410	0.0026406	0.0500456	0.0419584	STC1/ANGPTL8/INHBB/VIP/ADM	5
2/143	11/18410	0.00314732	0.0569379	0.0477369	COL3A1/COL5A1	2
3/143	39/18410	0.00341785	0.0591437	0.0495862	SOD2/CYP4B1/TDO2	3
5/143	136/18410	0.00420678	0.0697624	0.0584889	KIT/COL3A1/ELANE/LDLR/CD28	5
2/143	13/18410	0.00441826	0.0703388	0.0589722	ELOVL4/FASN	2
3/143	47/18410	0.00579658	0.0823586	0.0690497	CCR5/ROR1/CD28	3
2/143	15/18410	0.00588749	0.0823586	0.0690497	OLR1/LDLR	2
2/143	15/18410	0.00588749	0.0823586	0.0690497	FZD1/ROR1	2
5/143	148/18410	0.006001	0.0823586	0.0690497	HLA-DQA1/CCR5/IL18RAP/CXCR1/CR2	5
5/143	156/18410	0.00746085	0.0989806	0.0829856	COL3A1/THY1/CCN1/IL1B/COL5A1	5
2/143	18/18410	0.00844927	0.0998006	0.0836731	LIPC/LDLR	2
2/143	18/18410	0.00844927	0.0998006	0.0836731	OLR1/LDLR	2
2/143	18/18410	0.00844927	0.0998006	0.0836731	LIPC/LCAT	2
4/143	103/18410	0.00852568	0.0998006	0.0836731	CYP46A1/CYP4B1/CYP27A1/CYP4F8	4
9/105	93/8164	2.67292e-06	0.000625464	0.00052333	CXCL8/HLA-DQA1/TNFSF11/CCL20/IL1B/VEGFA/IL15/JUN/CD28	9
14/105	295/8164	2.25298e-05	0.00263598	0.00220555	CXCL8/TNFRSF25/CCR5/CSF1R/TNFSF11/PPBP/CCL20/IL1B/PF4/TNFRSF11B/IL18RAP/INHBB/CXCR1/IL15	14
8/105	100/8164	4.00697e-05	0.00288636	0.00241504	CXCL8/CCR5/CSF1R/PPBP/CCL20/PF4/IL18RAP/CXCR1	8
4/105	17/8164	5.40591e-05	0.00288636	0.00241504	AMACR/ACOX2/CYP46A1/CYP27A1	4
10/105	170/8164	6.16744e-05	0.00288636	0.00241504	FZD1/WNT5A/NFATC1/ROR1/WNT5B/MYC/DKK2/WIF1/WNT3/JUN	10
9/105	147/8164	0.000107645	0.00419814	0.00351262	FZD1/WNT5A/KIT/TNFSF11/WNT5B/MYC/WNT3/FGF23/JUN	9
5/105	51/8164	0.000469605	0.0156982	0.0131348	LIPC/ANGPTL8/LDLR/LCAT/CYP27A1	5
5/105	65/8164	0.00143247	0.0411706	0.0344477	HLA-DQA1/NFATC1/IL1B/IL18RAP/JUN	5
6/105	99/8164	0.00167102	0.0411706	0.0344477	HLA-DQA1/KIT/CSF1R/CD2/IL1B/CR2	6
6/105	100/8164	0.00175943	0.0411706	0.0344477	CXCL8/NFATC1/COL3A1/IL1B/VEGFA/JUN	6
7/105	143/8164	0.00238065	0.0506429	0.0423733	FZD1/WNT5A/KLF4/WNT5B/MYC/INHBB/WNT3	7
10/105	294/8164	0.00442135	0.0862163	0.0721378	KIT/CSF1R/NFATC1/MYC/IL1B/VEGFA/AREG/CACNA2D3/FGF23/JUN	10
