# Supplementary material for: Immunomodulation and iron dysregulation: exploring their roles in the pathogenesis of osteoarthritis
Source: BMC Med Genomics. 2025 Oct 22;18:167. doi: 10.1186/s12920-025-02206-4 (PMC12542007; doi:10.1186/s12920-025-02206-4)
Supplement: Supplementary file 1 — Supplementary Material 1. [file 12920_2025_2206_MOESM1_ESM.zip › Supplementary/Supplementary table6.xlsx]

## Sheet: table6
Supplementary Table 6:Results of GSEA
ID	Description	setSize	enrichmentScore	NES	pvalue	p.adjust	qvalue	rank	leading_edge	core_enrichment
REACTOME_RRNA_PROCESSING	REACTOME_RRNA_PROCESSING	174	-0.545381	-2.73688	1e-10	8.06333e-08	6.82807e-08	3062	tags=53%, list=25%, signal=40%	RPS5/RPL27A/ISG20L2/RPL32/RPLP0/RPL19/RPS7/UTP20/RPS25/RPL17/RPS15A/EXOSC1/RPL9/RPL41/DDX52/RPS17/NOL6/KRR1/RPS24/RPS12/RPL31/RPL6/RPS2/RPL23A/RPL7/RPS27/EXOSC9/RPL27/TEX10/RPS3A/RPS23/RPLP1/RPL11/WDR3/FBL/RPL30/RPL34/RPS6/RPS28/EBNA1BP2/RPS13/RPL10L/RPS8/MPHOSPH6/PES1/GNL3/WDR46/RPL39/EXOSC4/RPL38/EXOSC5/RCL1/GAR1/CSNK1E/DKC1/UTP14A/EXOSC2/RBM28/DIMT1/TSR1/WDR18/CSNK1D/NAT10/RRP9/PRORP/LAS1L/DCA…
REACTOME_EUKARYOTIC_TRANSLATION_INITIATION	REACTOME_EUKARYOTIC_TRANSLATION_INITIATION	108	-0.522888	-2.40323	1e-10	8.06333e-08	6.82807e-08	4031	tags=66%, list=33%, signal=45%	RPL14/EIF2B4/RPS3/RPS27A/RPS20/RPSA/RPL37/RPS29/RPL24/RPS16/EIF4EBP1/RPL3/EIF3J/RPS18/RPS4X/RPL4/RPS15/RPL23/RPL22/EIF1AX/RPL13A/RPS5/RPL27A/RPL32/EIF4A2/RPLP0/RPL19/RPS7/RPS25/RPL17/RPS15A/RPL9/RPL41/RPS17/RPS24/RPS12/RPL31/RPL6/RPS2/RPL23A/RPL7/EIF2B5/RPS27/RPL27/RPS3A/RPS23/RPLP1/RPL11/RPL30/RPL34/RPS6/RPS28/RPS13/RPL10L/RPS8/EIF3A/RPL39/EIF3M/RPL38/PABPC1/EIF2S1/EIF3B/EIF5B/RPS14/RPL37A/EIF4G…
NABA_CORE_MATRISOME	NABA_CORE_MATRISOME	203	0.530881	1.98887	1e-10	8.06333e-08	6.82807e-08	1954	tags=35%, list=16%, signal=30%	LGI2/COL11A1/LGI1/SLIT3/IMPG1/ANOS1/EPYC/OGN/COL8A1/NELL1/COL14A1/ACAN/COL21A1/LAMA4/COL8A2/COL19A1/COL5A1/EMID1/CHAD/NID2/COL3A1/LAMA1/CCN4/THSD4/MXRA5/COL16A1/COL6A1/SPP1/DPT/CCN3/PCOLCE/IGFBP1/VTN/FNDC8/BGN/THBS3/THBS4/COL10A1/CCN6/COL5A2/DMP1/LTBP3/EFEMP2/ESM1/OMD/IGFBP5/MFAP4/ECM2/LTBP2/BCAN/LAMB3/VCAN/MATN2/FBLN5/AGRN/USH2A/VWA5A/COL4A6/ASPN/NTN3/CRELD2/CRELD1/COL2A1/COL1A2/HAPLN1/IBSP/SLIT…
REACTOME_RESPONSE_OF_EIF2AK4_GCN2_TO_AMINO_ACID_DEFICIENCY	REACTOME_RESPONSE_OF_EIF2AK4_GCN2_TO_AMINO_ACID_DEFICIENCY	91	-0.534521	-2.44883	2.12016e-10	1.28217e-07	1.08575e-07	4031	tags=71%, list=33%, signal=49%	RPL14/RPS3/RPS27A/GCN1/RPS20/RPSA/RPL37/RPS29/RPL24/RPS16/RPL3/RPS18/RPS4X/RPL4/RPS15/RPL23/RPL22/RPL13A/RPS5/RPL27A/RPL32/RPLP0/RPL19/RPS7/RPS25/RPL17/RPS15A/RPL9/RPL41/RPS17/RPS24/RPS12/RPL31/RPL6/RPS2/RPL23A/RPL7/RPS27/RPL27/RPS3A/RPS23/RPLP1/RPL11/RPL30/RPL34/RPS6/RPS28/RPS13/RPL10L/RPS8/RPL39/RPL38/EIF2S1/DDIT3/ATF4/RPS14/ASNS/RPL37A/TRIB3/ATF3/CEBPB/RPLP2/RPL10/RPS4Y1/RPL35A
REACTOME_NONSENSE_MEDIATED_DECAY_NMD	REACTOME_NONSENSE_MEDIATED_DECAY_NMD	107	-0.497636	-2.30475	1.46429e-09	7.08424e-07	5.99897e-07	3992	tags=70%, list=32%, signal=48%	RPS3/RPS27A/PNRC2/RPS20/UPF3B/RPSA/RPL37/PPP2CA/RPS29/RPL24/RPS16/RPL3/RPS18/RPS4X/RPL4/RPS15/RPL23/RPL22/SMG1/RPL13A/RPS5/RPL27A/SMG5/SMG7/RPL32/SMG6/RPLP0/RPL19/RPS7/MAGOH/RPS25/DCP1A/RPL17/RPS15A/RPL9/RPL41/RPS17/RPS24/RPS12/RPL31/RPL6/RPS2/RPL23A/RPL7/RPS27/RPL27/RPS3A/RPS23/RPLP1/RPL11/RPL30/RPL34/RPS6/RPS28/PPP2R2A/RPS13/RPL10L/RPS8/UPF2/EIF4A3/GSPT1/RPL39/RNPS1/RBM8A/RPL38/CASC3/PABPC1/ETF…
WP_MRNA_PROCESSING	WP_MRNA_PROCESSING	117	-0.470835	-2.20815	2.94199e-09	1.18611e-06	1.00441e-06	3203	tags=51%, list=26%, signal=38%	HNRNPU/NONO/HNRNPM/DICER1/SMC1A/RBMX/PRPF4/SRSF10/SUPT5H/SNRPE/HNRNPA2B1/HNRNPC/SF3B3/DHX15/SUGP2/SNRPG/SNRPD1/DHX16/U2AF1/SRP54/HNRNPH2/SF3A3/HNRNPR/PPM1G/SNRPB/HNRNPAB/SRRM1/RNPS1/PRPF40A/SF3B1/RBM39/HNRNPK/RNMT/PRPF3/TRA2B/CPSF4/PTBP2/PABPN1/HNRNPD/CELF1/DHX38/U2AF2/SFSWAP/SREK1/SNRNP70/SRSF5/SRSF4/PCBP2/HNRNPA1/CLK1/CLASRP/NXF1/SRPK1/HNRNPH1/SNRPA1/FUS/SFPQ/SRSF7/CELF2/DHX9
REACTOME_EUKARYOTIC_TRANSLATION_ELONGATION	REACTOME_EUKARYOTIC_TRANSLATION_ELONGATION	84	-0.5212	-2.35622	8.85511e-09	3.06007e-06	2.59129e-06	3882	tags=70%, list=31%, signal=49%	RPL14/RPS3/RPS27A/RPS20/RPSA/RPL37/RPS29/RPL24/RPS16/RPL3/RPS18/RPS4X/RPL4/RPS15/RPL23/RPL22/RPL13A/RPS5/RPL27A/RPL32/RPLP0/RPL19/RPS7/RPS25/RPL17/RPS15A/RPL9/RPL41/RPS17/RPS24/RPS12/RPL31/RPL6/RPS2/RPL23A/RPL7/RPS27/RPL27/RPS3A/RPS23/RPLP1/RPL11/RPL30/RPL34/RPS6/EEF2/RPS28/RPS13/RPL10L/RPS8/EEF1A1/RPL39/RPL38/RPS14/RPL37A/RPLP2/RPL10/RPS4Y1/RPL35A
KEGG_RIBOSOME	KEGG_RIBOSOME	79	-0.52834	-2.36399	1.05425e-08	3.18777e-06	2.69942e-06	4031	tags=72%, list=33%, signal=49%	RPL14/RPS3/RPS27A/RPS20/RPSA/RSL24D1/RPL37/RPS29/RPL24/RPS16/RPL3/RPS18/RPS4X/RPL4/RPS15/RPL23/RPL22/RPL13A/RPS5/RPL27A/RPL32/RPLP0/RPL19/RPS7/RPS25/RPL17/RPS15A/RPL9/RPL41/RPS17/RPS24/RPS12/RPL31/RPL6/RPS2/RPL23A/RPL7/RPS27/RPL27/RPS3A/RPS23/RPLP1/RPL11/RPL30/RPL34/RPS6/RPS28/RPS13/RPL10L/RPS8/RPL39/RPL38/RPL37A/RPLP2/RPL10/RPS4Y1/RPL35A
PID_MYC_ACTIV_PATHWAY	PID_MYC_ACTIV_PATHWAY	73	-0.534378	-2.32184	4.12016e-08	1.01806e-05	8.62094e-06	1785	tags=58%, list=14%, signal=50%	BCAT1/CREBBP/MAX/TAF12/CCND2/ACTL6A/RUVBL2/BIRC5/TERT/RPL11/DDX18/NPM1/TAF9/RIOX2/BAX/LDHA/HSPA4/EIF2S1/CDC25A/PTMA/EP300/MTA1/ENO1/RUVBL1/ID2/FOSL1/HSPD1/NCL/TAF4B/SNAI1/HSP90AA1/SLC2A1/EIF4G1/PMAIP1/E2F3/SHMT1/TFRC/HMGA1/EIF4E/PIM1/RCC1/MYC
REACTOME_PROCESSING_OF_CAPPED_INTRON_CONTAINING_PRE_MRNA	REACTOME_PROCESSING_OF_CAPPED_INTRON_CONTAINING_PRE_MRNA	213	-0.362216	-1.931	4.20858e-08	1.01806e-05	8.62094e-06	3362	tags=46%, list=27%, signal=34%	PPIL6/NUP107/PRCC/AQR/NDC1/TPR/CHERP/HNRNPL/CDC5L/RBM42/HNRNPU/RBM22/NUP205/NUP62/HNRNPM/RBMX/PRPF4/SRSF10/MAGOH/SNRPE/HNRNPA2B1/HNRNPC/SNW1/POLR2D/SF3B3/LSM8/DHX15/PRPF31/POLR2H/ZC3H11A/SNRPG/THOC5/SNRPD1/DHX16/U2AF1/WBP11/HNRNPA3/PQBP1/THOC1/SEH1L/HNRNPH2/HNRNPUL1/EIF4A3/SF3A3/HNRNPR/POM121/NUP54/SNRPB/POLDIP3/XAB2/SMNDC1/SRRM1/RNPS1/PRPF40A/THOC6/SF3B1/RBM8A/CASC3/CPSF7/HNRNPK/NUP88/HNRNPF/NXT…
WP_CYTOPLASMIC_RIBOSOMAL_PROTEINS	WP_CYTOPLASMIC_RIBOSOMAL_PROTEINS	81	-0.510649	-2.2751	4.64251e-08	1.02093e-05	8.64529e-06	4031	tags=70%, list=33%, signal=48%	RPL14/RPS3/RPS27A/RPS20/RPSA/RPL37/RPS29/RPL24/RPS16/RPL3/RPS18/RPS4X/RPL4/RPS15/RPL23/RPL22/RPL13A/RPS5/RPL27A/RPL32/RPLP0/RPL19/RPS7/RPS25/RPL17/RPS15A/RPL9/RPL41/RPS17/RPS24/RPS12/RPL31/RPL6/RPS2/RPL23A/RPL7/RPS27/RPL27/RPS3A/RPS23/RPLP1/RPL11/RPL30/RPL34/RPS6/RPS28/RPS13/RPS8/RPL39/RPS6KB1/RPL38/RPS14/RPL37A/RPLP2/RPL10/RPS4Y1/RPL35A
REACTOME_RRNA_MODIFICATION_IN_THE_NUCLEUS_AND_CYTOSOL	REACTOME_RRNA_MODIFICATION_IN_THE_NUCLEUS_AND_CYTOSOL	51	-0.608864	-2.50129	5.49707e-08	1.10812e-05	9.38359e-06	2901	tags=55%, list=23%, signal=42%	RPS7/UTP20/DDX52/NOL6/KRR1/RPS2/WDR3/FBL/RPS6/WDR46/RCL1/GAR1/DKC1/UTP14A/DIMT1/NAT10/RRP9/DCAF13/BMS1/RRP7A/RPS14/PNO1/NOP14/NOP2/NOP56/FCF1/NOC4L/WDR43
REACTOME_ACTIVATION_OF_THE_MRNA_UPON_BINDING_OF_THE_CAP_BINDING_COMPLEX_AND_EIFS_AND_SUBSEQUENT_BINDING_TO_43S	REACTOME_ACTIVATION_OF_THE_MRNA_UPON_BINDING_OF_THE_CAP_BINDING_COMPLEX_AND_EIFS_AND_SUBSEQUENT_BINDING_TO_43S	54	-0.580233	-2.42305	1.35232e-07	2.33662e-05	1.97866e-05	3992	tags=69%, list=32%, signal=47%	RPS3/RPS27A/RPS20/RPSA/RPS29/RPS16/EIF4EBP1/EIF3J/RPS18/RPS4X/RPS15/EIF1AX/RPS5/EIF4A2/RPS7/RPS25/RPS15A/RPS17/RPS24/RPS12/RPS2/RPS27/RPS3A/RPS23/RPS6/RPS28/RPS13/RPS8/EIF3A/EIF3M/PABPC1/EIF2S1/EIF3B/RPS14/EIF4G1/EIF4E/RPS4Y1
REACTOME_TRANSPORT_OF_MATURE_TRANSCRIPT_TO_CYTOPLASM	REACTOME_TRANSPORT_OF_MATURE_TRANSCRIPT_TO_CYTOPLASM	71	-0.531535	-2.28422	1.34297e-07	2.33662e-05	1.97866e-05	2518	tags=49%, list=20%, signal=40%	ZC3H11A/THOC5/U2AF1/THOC1/SEH1L/EIF4A3/POM121/NUP54/POLDIP3/SRRM1/RNPS1/THOC6/RBM8A/CASC3/NUP88/NXT1/DDX39A/THOC2/CPSF4/NUP188/NUP98/DHX38/U2AF2/SRSF5/SRSF4/SRSF11/NXF2/NUP50/RANBP2/NXF1/NUP153/NUP160/SRSF7/EIF4E/NUP58
REACTOME_INTERLEUKIN_4_AND_INTERLEUKIN_13_SIGNALING	REACTOME_INTERLEUKIN_4_AND_INTERLEUKIN_13_SIGNALING	105	-0.452466	-2.08382	1.98406e-07	3.19963e-05	2.70946e-05	1480	tags=39%, list=12%, signal=35%	POMC/HIF1A/TNFRSF1B/JAK3/HMOX1/RORC/S1PR1/LAMA5/POU2F1/RORA/TWIST1/MUC1/CCL11/LBP/SOCS1/HSP90AA1/F13A1/IL13/BATF/FOXO3/IL10/JUNB/PTGS2/MCL1/SOCS3/ITGAX/LIF/IL4/IL6/BCL2L1/BCL6/CDKN1A/IL6R/CEBPD/LCN2/MAOA/PIM1/MYC/CXCL8/VEGFA/IL1B
WP_FOLATE_METABOLISM	WP_FOLATE_METABOLISM	61	-0.508087	-2.16251	2.59848e-06	0.000366457	0.000310318	2112	tags=41%, list=17%, signal=34%	MTHFD1/CRP/FGA/SLC19A1/FOLR1/SERPINE1/FGG/PLG/CSF1/NFKB2/GPX3/GART/CTH/MPO/INSR/MTHFD2/SHMT1/ALB/IL4/IL6/APOB/LDLR/IL1B/SOD2/FOLR3
REACTOME_INFLUENZA_INFECTION	REACTOME_INFLUENZA_INFECTION	143	-0.373238	-1.86903	2.72684e-06	0.000366457	0.000310318	3450	tags=50%, list=28%, signal=37%	RPS4X/RPL4/RPS15/NUP107/NDC1/RPL23/RPL22/TPR/NUP205/NUP62/RPL13A/RPS5/RPL27A/RPL32/RPLP0/RPL19/RPS7/RPS25/RPL17/RPS15A/RPL9/RPL41/RPS17/RPS24/RPS12/RPL31/RPL6/RPS2/POLR2D/RPL23A/RPL7/RPS27/RPL27/RPS3A/RPS23/RPLP1/RPL11/POLR2H/KPNA3/RPL30/RPL34/RPS6/RPS28/RPS13/KPNB1/RPL10L/RPS8/SEH1L/POM121/NUP54/RPL39/IPO5/RPL38/RAN/NUP88/CPSF4/PABPN1/NUP188/NUP98/GTF2F2/RPS14/RPL37A/HSP90AA1/NUP50/RANBP2/NUP153…
WP_NUCLEAR_RECEPTORS_METAPATHWAY	WP_NUCLEAR_RECEPTORS_METAPATHWAY	262	-0.305651	-1.61875	2.62433e-06	0.000366457	0.000310318	988	tags=17%, list=8%, signal=16%	NFKB2/MAFG/GPX3/THBD/AKAP13/BHLHE40/STOM/HSP90AA1/SLC39A14/SERPINA1/SLC2A1/NCOA3/PPARA/EPB41L4B/JUNB/PTGS2/EGR1/SRPX2/PCK1/SCD/PDE4B/JUND/SLC2A3/SLC5A6/SEC14L1/FKBP5/SPRY1/SLC6A3/GADD45B/TNFAIP3/SLC6A8/JUN/SLC19A2/PPARGC1A/MYC/RGS2/SLC2A14/IL1B/FASN/IRS2/PDK4/MAFF/CCL20/SLC7A5/S100P
WP_GLUCOCORTICOID_RECEPTOR_PATHWAY	WP_GLUCOCORTICOID_RECEPTOR_PATHWAY	60	-0.535939	-2.26657	3.04003e-06	0.000387044	0.000327751	1946	tags=45%, list=16%, signal=38%	KTN1/TGFBR3/TSC22D3/EDN2/PRRG4/SNAI2/SRGN/ABHD2/NFKB2/THBD/AKAP13/BHLHE40/STOM/HSP90AA1/EPB41L4B/PTGS2/PDE4B/SEC14L1/SPRY1/GADD45B/TNFAIP3/MGAM/JUN/SLC19A2/RGS2/CCL20/S100P
REACTOME_COLLAGEN_BIOSYNTHESIS_AND_MODIFYING_ENZYMES	REACTOME_COLLAGEN_BIOSYNTHESIS_AND_MODIFYING_ENZYMES	54	0.615259	1.98529	5.22018e-06	0.000631381	0.000534657	2434	tags=50%, list=20%, signal=40%	COL11A1/COL8A1/COL14A1/COL21A1/COL8A2/COL19A1/COL5A1/COL3A1/COL16A1/COL6A1/PCOLCE/COL10A1/COL5A2/P3H2/P4HA2/P3H3/COL4A6/ADAMTS3/COL2A1/COL1A2/BMP1/COL13A1/P4HB/COL4A5/SERPINH1/P3H1/PLOD1
REACTOME_COLLAGEN_FORMATION	REACTOME_COLLAGEN_FORMATION	75	0.561392	1.89379	6.15874e-06	0.000701477	0.000594014	2773	tags=45%, list=22%, signal=35%	COL11A1/COL8A1/COL14A1/COL21A1/COL8A2/COL19A1/COL5A1/COL3A1/COL16A1/COL6A1/PCOLCE/COL10A1/LOX/LOXL1/COL5A2/LAMB3/P3H2/P4HA2/P3H3/COL4A6/ADAMTS3/COL2A1/COL1A2/DST/BMP1/COL13A1/P4HB/COL4A5/SERPINH1/P3H1/PLOD1/CD151/COL4A3/CTSS
WP_IL18_SIGNALING_PATHWAY	WP_IL18_SIGNALING_PATHWAY	253	-0.299065	-1.57425	6.3797e-06	0.000701477	0.000594014	1580	tags=26%, list=13%, signal=23%	NFATC4/CLDN3/MAP2K7/ZNF143/TIMP3/COL1A1/CFLAR/NSMF/ENO1/HMOX1/CCL3/IL9/SLC12A3/DES/LMNB2/NFKB2/NPPB/BMP2/KLF2/PRKAA1/PTEN/RANGAP1/IL18R1/KITLG/PHF20/PTX3/ACACB/IL13/RGS16/ADAMTS5/ZC3H12A/CXCL2/REL/TF/IL10/TOMM40/S1PR4/SDC4/PTGS2/ATF3/CEBPB/SOCS3/PPT2/CETP/PTMS/IL6/BCL2L1/SNTB1/GATA1/CHUK/MMP8/NFKBIA/TGM2/IER3/BTG2/TNFAIP3/JUN/CXCL8/VEGFA/NR4A1/IL1B/IL18RAP/CXCL3/CCL20/ARG1
REACTOME_RESPONSE_OF_EIF2AK1_HRI_TO_HEME_DEFICIENCY	REACTOME_RESPONSE_OF_EIF2AK1_HRI_TO_HEME_DEFICIENCY	14	-0.809399	-2.44848	8.67342e-06	0.000874209	0.000740284	1554	tags=71%, list=13%, signal=63%	EIF2S1/DDIT3/ATF5/ATF4/ASNS/TRIB3/ATF3/CEBPB/GRB10/PPP1R15A
PID_ATF2_PATHWAY	PID_ATF2_PATHWAY	55	-0.504164	-2.10092	8.50543e-06	0.000874209	0.000740284	1067	tags=36%, list=9%, signal=33%	DDIT3/EP300/POU2F1/HRK/MAPK14/JUNB/ATF3/SOCS3/GADD45A/SELE/DUSP8/IL6/DUSP1/JUND/BCL2L1/DUSP5/JUN/PPARGC1A/CXCL8/ARG1
REACTOME_SELENOAMINO_ACID_METABOLISM	REACTOME_SELENOAMINO_ACID_METABOLISM	95	-0.42728	-1.95948	9.04948e-06	0.000875628	0.000741486	3514	tags=58%, list=28%, signal=42%	RPS18/RPS4X/RPL4/RPS15/RPL23/RPL22/EEF1E1/RPL13A/RPS5/RPL27A/RPL32/RPLP0/AHCY/RPL19/RPS7/RPS25/RPL17/RPS15A/RPL9/RPL41/RPS17/RPS24/RPS12/RPL31/RPL6/RPS2/AIMP1/RPL23A/RPL7/RPS27/RPL27/RPS3A/SEPHS2/RPS23/RPLP1/GSR/RPL11/RPL30/RPL34/RPS6/RPS28/RPS13/RPL10L/RPS8/SECISBP2/RPL39/RPL38/NNMT/RPS14/RPL37A/CTH/RPLP2/RPL10/RPS4Y1/RPL35A
KEGG_VIRAL_MYOCARDITIS	KEGG_VIRAL_MYOCARDITIS	68	0.56936	1.90173	1.43029e-05	0.0012868	0.00108967	2577	tags=43%, list=21%, signal=34%	MYH6/MYH1/HLA-DQA1/SGCD/CD28/ITGAL/HLA-DQB1/HLA-DPB1/HLA-DOA/SGCG/HLA-DMB/MYH7B/CD55/CD40LG/CD86/HLA-DPA1/ITGB2/SGCB/CXADR/MYH7/CCND1/MYH10/PRF1/RAC2/HLA-DMA/MYH4/HLA-DRB1/HLA-DRA/SGCA
REACTOME_CELLULAR_SENESCENCE	REACTOME_CELLULAR_SENESCENCE	121	-0.380397	-1.82627	1.43628e-05	0.0012868	0.00108967	3030	tags=41%, list=24%, signal=32%	MAP2K3/CDC27/MAP4K4/IFNB1/TERF2IP/TFDP2/SUZ12/UBE2C/IGFBP7/RNF2/RELA/IL1A/CCNE2/EZH2/CBX8/MRE11/MDM2/CCNE1/ERF/UBN1/SP1/FOS/UBC/ETS1/MAP2K7/AGO3/TXN/MAP2K6/HIRA/MAP3K5/MAPKAPK2/MAPK14/KDM6B/UBE2S/PHC2/E2F3/UBE2D1/E2F2/CDK2/CEBPB/CDK6/CCNA1/IL6/HMGA1/ETS2/CDKN1A/CDKN2D/JUN/CXCL8/LMNB1
PID_IL1_PATHWAY	PID_IL1_PATHWAY	34	-0.600343	-2.30553	1.53733e-05	0.00132814	0.00112468	277	tags=21%, list=2%, signal=20%	IL1R1/CHUK/JUN/IL1RAP/IL1B/IRAK3/IL1R2
NABA_COLLAGENS	NABA_COLLAGENS	33	0.660297	1.975	1.71081e-05	0.00137949	0.00116816	1592	tags=45%, list=13%, signal=40%	COL11A1/COL8A1/COL14A1/COL21A1/COL8A2/COL19A1/COL5A1/COL3A1/COL16A1/COL6A1/COL10A1/COL5A2/COL4A6/COL2A1/COL1A2
REACTOME_COLLAGEN_CHAIN_TRIMERIZATION	REACTOME_COLLAGEN_CHAIN_TRIMERIZATION	33	0.660297	1.975	1.71081e-05	0.00137949	0.00116816	1592	tags=45%, list=13%, signal=40%	COL11A1/COL8A1/COL14A1/COL21A1/COL8A2/COL19A1/COL5A1/COL3A1/COL16A1/COL6A1/COL10A1/COL5A2/COL4A6/COL2A1/COL1A2
REACTOME_RUNX1_REGULATES_GENES_INVOLVED_IN_MEGAKARYOCYTE_DIFFERENTIATION_AND_PLATELET_FUNCTION	REACTOME_RUNX1_REGULATES_GENES_INVOLVED_IN_MEGAKARYOCYTE_DIFFERENTIATION_AND_PLATELET_FUNCTION	27	-0.654923	-2.34036	1.79847e-05	0.00140338	0.00118839	1866	tags=48%, list=15%, signal=41%	KMT2A/RBBP5/AGO3/EP300/SIN3B/THBS1/SETD1A/KMT2B/GATA1/RUNX1/NR4A3/PF4/NFE2
PID_HIF1_TFPATHWAY	PID_HIF1_TFPATHWAY	66	-0.481218	-2.08787	1.91424e-05	0.00144705	0.00122537	2101	tags=48%, list=17%, signal=40%	NDRG1/GCK/SP1/BNIP3/FOS/LDHA/EGLN1/SERPINE1/ETS1/HK2/EDN1/HIF1A/EP300/ENO1/HMOX1/ID2/PFKFB3/RORA/BHLHE40/TFF3/FURIN/SLC2A1/TF/EGLN3/MCL1/CITED2/TFRC/LEP/ADM/JUN/PLIN2/VEGFA
NABA_ECM_GLYCOPROTEINS	NABA_ECM_GLYCOPROTEINS	141	0.470888	1.70785	2.69515e-05	0.00197563	0.00167297	1954	tags=30%, list=16%, signal=26%	LGI2/LGI1/SLIT3/ANOS1/NELL1/LAMA4/EMID1/NID2/LAMA1/CCN4/THSD4/MXRA5/SPP1/DPT/CCN3/PCOLCE/IGFBP1/VTN/FNDC8/THBS3/THBS4/CCN6/DMP1/LTBP3/EFEMP2/IGFBP5/MFAP4/ECM2/LTBP2/LAMB3/MATN2/FBLN5/AGRN/USH2A/VWA5A/NTN3/CRELD2/CRELD1/IBSP/SLIT2/NTNG1/COLQ/ELN
REACTOME_HDMS_DEMETHYLATE_HISTONES	REACTOME_HDMS_DEMETHYLATE_HISTONES	21	-0.678398	-2.30366	3.16628e-05	0.00212756	0.00180163	817	tags=38%, list=7%, signal=36%	KDM3A/KDM6B/KDM4B/ARID5B/KDM7A/JMJD6/UTY/KDM5D
KEGG_ADIPOCYTOKINE_SIGNALING_PATHWAY	KEGG_ADIPOCYTOKINE_SIGNALING_PATHWAY	63	-0.46849	-1.99581	3.12775e-05	0.00212756	0.00180163	2218	tags=41%, list=18%, signal=34%	IKBKG/STK11/ACSL4/G6PC2/ACSL5/MTOR/PRKAB1/ACSL6/AKT2/POMC/TNFRSF1B/SLC2A4/IRS1/PRKAA1/ACACB/SLC2A1/PPARA/NFKBIB/SOCS3/PCK1/ACSL1/CHUK/NFKBIA/LEP/PPARGC1A/IRS2
REACTOME_SIGNALING_BY_NUCLEAR_RECEPTORS	REACTOME_SIGNALING_BY_NUCLEAR_RECEPTORS	210	-0.309262	-1.61899	3.07176e-05	0.00212756	0.00180163	1505	tags=21%, list=12%, signal=19%	ZNF217/AGO3/EP300/KDM3A/KRAS/RARA/PPP5C/DDX5/CCNT1/GTF2F2/POU2F1/AGO2/FKBP4/GREB1/TFF3/ADH1A/HSP90AA1/SRF/FOSB/NCOA3/FOXO3/CYP26B1/KDM4B/NCOR2/APOD/PCK1/NOS3/SCD/CETP/JUND/PDK1/FKBP5/CHD1/RUNX1/ARL4C/CITED1/ADH1C/ANGPTL3/JUN/MYC/FASN/PDK4/AREG/EREG
REACTOME_SENESCENCE_ASSOCIATED_SECRETORY_PHENOTYPE_SASP	REACTOME_SENESCENCE_ASSOCIATED_SECRETORY_PHENOTYPE_SASP	47	-0.526967	-2.14482	3.4377e-05	0.00224751	0.0019032	674	tags=23%, list=5%, signal=22%	UBE2S/UBE2D1/CDK2/CEBPB/CDK6/CCNA1/IL6/CDKN1A/CDKN2D/JUN/CXCL8
REACTOME_RESPONSE_TO_METAL_IONS	REACTOME_RESPONSE_TO_METAL_IONS	12	-0.805345	-2.31182	3.81736e-05	0.00240431	0.00203598	1351	tags=75%, list=11%, signal=67%	MT3/MT1H/MT1E/MT2A/MT1F/SNCB/MT1G/MT1M/MT1X
REACTOME_TP53_REGULATES_TRANSCRIPTION_OF_CELL_CYCLE_GENES	REACTOME_TP53_REGULATES_TRANSCRIPTION_OF_CELL_CYCLE_GENES	43	-0.534975	-2.12993	3.95133e-05	0.00240431	0.00203598	3015	tags=56%, list=24%, signal=42%	CNOT9/TFDP2/RBL2/CCNE2/NPM1/CARM1/E2F4/BAX/CCNE1/CNOT3/CNOT8/AURKA/EP300/PLK3/RBL1/RGCC/ARID3A/CDK2/GADD45A/CCNA1/CDKN1A/BTG2/CDC25C/E2F8
REACTOME_MUSCLE_CONTRACTION	REACTOME_MUSCLE_CONTRACTION	180	0.438362	1.62582	3.97571e-05	0.00240431	0.00203598	3188	tags=38%, list=26%, signal=28%	MYH6/KCNK2/RYR2/NEB/MYBPC2/TRDN/FGF14/GATA4/SCN4A/KCND2/CAMK2B/SCN5A/GUCY1B1/RYR1/TNNC2/ATP1B2/MYBPC1/GUCY1A2/PDE5A/TRPC1/KCNA5/SCN11A/KCNQ1/KCNK12/MYLPF/PLN/ACTA1/CASQ1/TTN/CAMK2A/TNNT3/KCND1/MYL1/RYR3/MYL3/KCND3/KCNK10/ACTC1/TNNC1/ACTN2/FXYD6/GUCY1A1/RANGRF/CACNB1/CACNG4/ATP2A1/TBX5/SCN2B/NPPC/SCN2A/CACNA1H/TMOD2/CACNA1G/ATP1B1/MYL6B/CACNA1C/TMOD3/SLC8A1/ITPR2/SLN/NPR2/SCN1A/ALDH2/TNNT1/ATP2B3/…
KEGG_SPLICEOSOME	KEGG_SPLICEOSOME	107	-0.38805	-1.79722	5.54531e-05	0.00327173	0.00277052	3327	tags=49%, list=27%, signal=36%	AQR/CHERP/CDC5L/HNRNPU/RBM22/HNRNPM/RBMX/PRPF4/SRSF10/MAGOH/SNRPE/HNRNPC/SNW1/SF3B3/LSM8/DHX15/PRPF31/SNRPG/SNRPD1/DHX16/U2AF1/WBP11/HNRNPA3/PQBP1/THOC1/EIF4A3/SF3A3/SNRPB/XAB2/SMNDC1/PRPF40A/SF3B1/RBM8A/ACIN1/PRPF38B/HNRNPK/PRPF3/THOC2/RBM25/TRA2B/TRA2A/DDX5/DHX38/U2AF2/SNRNP70/SRSF5/SRSF4/HNRNPA1/HSPA6/SNRPA1/TCERG1/SRSF7
WP_INTERLEUKIN1_IL1_STRUCTURAL_PATHWAY	WP_INTERLEUKIN1_IL1_STRUCTURAL_PATHWAY	47	-0.513962	-2.09189	5.75038e-05	0.00331194	0.00280457	1543	tags=34%, list=12%, signal=30%	MAP2K1/FOS/MAP2K7/MAP2K6/SAFB/MAPKAPK2/MAPK14/NFKBIB/MKNK2/EIF4E/IL1R1/CHUK/NFKBIA/IL1RAP/MYC/MAP3K8
WP_HYPERTROPHY_MODEL	WP_HYPERTROPHY_MODEL	20	-0.66325	-2.24102	8.19117e-05	0.0046001	0.00389539	478	tags=40%, list=4%, signal=39%	ATF3/JUND/EIF4E/IFRD1/IL1R1/NR4A3/CCN1/VEGFA
REACTOME_TRANSCRIPTIONAL_REGULATION_BY_TP53	REACTOME_TRANSCRIPTIONAL_REGULATION_BY_TP53	309	-0.268271	-1.47437	8.36727e-05	0.0046001	0.00389539	2546	tags=30%, list=21%, signal=24%	NPM1/POLR2H/PRMT5/TAF9/TAF2/CARM1/MDC1/GTF2H3/ELOC/RBBP8/MRE11/MDM2/DAXX/STK11/TAF9B/GATAD2A/E2F4/BAX/PML/CCNE1/NDRG1/CNOT3/TP53BP2/CCNH/MTOR/PRKAB1/FOS/CDK5R1/UBC/PIDD1/CHD4/AKT2/CNOT8/ELOA/AURKA/COX20/SGK1/YWHAE/RABGGTB/USP7/SSRP1/AGO3/TXN/FANCI/MAP2K6/CASP2/EP300/HIPK1/BRPF1/BLM/PRDX2/G6PD/PLK3/RBL1/USP2/RHEB/CCNT1/GTF2F2/AGO2/NOC2L/CTDP1/TOP3A/PRKAA1/ELL/PTEN/RGCC/DNA2/TAF4B/WRN/MAPK14/ARID3A…
WP_ONCOSTATIN_M_SIGNALING_PATHWAY	WP_ONCOSTATIN_M_SIGNALING_PATHWAY	64	-0.447019	-1.91156	0.000100573	0.00540637	0.00457814	2223	tags=36%, list=18%, signal=30%	PIK3R1/OSMR/MAP2K1/MTOR/FOS/SERPINE1/TIMP3/HIF1A/KRAS/JAK3/IL6ST/IRS1/MAPK14/JUNB/CDK2/EGR1/CEBPB/SOCS3/JUND/NFKBIA/CCN1/VEGFA/LDLR
WP_IL1_SIGNALING_PATHWAY	WP_IL1_SIGNALING_PATHWAY	53	-0.477247	-1.97429	0.000105066	0.00544508	0.00461092	950	tags=23%, list=8%, signal=21%	MAPKAPK2/MAPK14/REL/NFKBIB/PELI1/IL1R1/CHUK/NFKBIA/JUN/IL1RAP/IL1B/IRAK3
REACTOME_RNA_POLYMERASE_II_TRANSCRIPTION_TERMINATION	REACTOME_RNA_POLYMERASE_II_TRANSCRIPTION_TERMINATION	55	-0.46524	-1.93872	0.000105795	0.00544508	0.00461092	2873	tags=49%, list=23%, signal=38%	MAGOH/SNRPE/ZNF473/ZC3H11A/SNRPG/THOC5/U2AF1/THOC1/EIF4A3/SNRPB/POLDIP3/SRRM1/RNPS1/THOC6/RBM8A/CASC3/CPSF7/DDX39A/THOC2/CPSF4/PABPN1/DHX38/U2AF2/SRSF5/SRSF4/SRSF11/SRSF7
PID_FOXO_PATHWAY	PID_FOXO_PATHWAY	46	-0.490345	-1.98522	0.000129348	0.00638557	0.00540733	1619	tags=37%, list=13%, signal=32%	SGK1/YWHAE/RAN/USP7/CSNK1G2/CSNK1E/EP300/CSNK1D/BCL2L11/FOXO3/CDK2/GADD45A/FOXO4/ZFAND5/BCL6/CHUK/SOD2
WP_OVERVIEW_OF_PROINFLAMMATORY_AND_PROFIBROTIC_MEDIATORS	WP_OVERVIEW_OF_PROINFLAMMATORY_AND_PROFIBROTIC_MEDIATORS	100	-0.37324	-1.72764	0.000127635	0.00638557	0.00540733	1601	tags=29%, list=13%, signal=25%	IFNA14/CSF2/IL1RN/CCL14/CSF1/CCL3/CCL24/IL9/CXCL1/CCL11/IL13/CXCL2/IL10/CCL8/IL33/LIF/EBI3/PF4V1/IL4/IL6/CCL23/PF4/CXCL8/VEGFA/IL1B/CXCL3/PPBP/CCL20/AREG
WP_GASTRIN_SIGNALING_PATHWAY	WP_GASTRIN_SIGNALING_PATHWAY	112	-0.37068	-1.72872	0.00014842	0.00718055	0.00608052	2521	tags=35%, list=20%, signal=28%	MEF2D/CTNNB1/RPS6/HDAC7/PIK3R3/GSK3B/PIK3R1/YES1/GAST/MAP2K1/SP1/MTOR/FOS/SERPINB2/SERPINE1/RPS6KB1/PRKACA/PAK1/JAG1/KRAS/CHGA/CDC42/BMP2/IRS1/MAPK14/PPARG/FOXO3/PTGS2/EGR1/BCL2L1/CDKN1A/CHUK/NFKBIA/JUN/MYC/KLF4/RHOB/CXCL8/VEGFA
REACTOME_ESR_MEDIATED_SIGNALING	REACTOME_ESR_MEDIATED_SIGNALING	146	-0.327355	-1.63954	0.000156464	0.00742131	0.0062844	2055	tags=25%, list=17%, signal=21%	AXIN1/SP1/FOS/RAD21/AKT2/MED1/NRIP1/SPHK1/ZNF217/AGO3/EP300/KRAS/PPP5C/DDX5/CCNT1/GTF2F2/POU2F1/AGO2/FKBP4/GREB1/TFF3/HSP90AA1/SRF/FOSB/NCOA3/FOXO3/KDM4B/NOS3/JUND/FKBP5/CHD1/RUNX1/CITED1/JUN/MYC/AREG/EREG
WP_THYMIC_STROMAL_LYMPHOPOIETIN_TSLP_SIGNALING_PATHWAY	WP_THYMIC_STROMAL_LYMPHOPOIETIN_TSLP_SIGNALING_PATHWAY	46	-0.484822	-1.96286	0.000167544	0.00779403	0.00660003	2800	tags=46%, list=23%, signal=35%	FYN/TNFSF4/STAT5A/RELA/RPS6/GAB2/YES1/RELB/MAP2K1/MTOR/CRLF2/FES/NFKB2/TEC/MAPK14/CCL11/CISH/IL6/NFKBIA/MYC/CXCL8
KEGG_LYSOSOME	KEGG_LYSOSOME	109	0.483025	1.70776	0.000172789	0.00788635	0.0066782	3577	tags=50%, list=29%, signal=36%	ABCA2/LAMP3/PLA2G15/AP4M1/AGA/AP4S1/CTSO/NAGPA/FUCA1/CTSH/GM2A/GLB1/DNASE2/NAGA/ACP2/NAGLU/LGMN/ACP5/GAA/HEXB/CTSC/ARSA/MAN2B1/CTSD/IDUA/SGSH/GNPTAB/ATP6V0B/GUSB/LIPA/PPT1/ATP6V0D1/HYAL1/CTSK/TPP1/CLN5/AP1S2/GALC/CTSS/DNASE2B/ARSB/HEXA/LAPTM5/GBA/SLC17A5/ABCB9/ATP6AP1/CTSF/AP3M2/CTSV/CTSA/AP1B1/CTNS/GALNS/ATP6V1H
WP_TRANSCRIPTION_FACTOR_REGULATION_IN_ADIPOGENESIS	WP_TRANSCRIPTION_FACTOR_REGULATION_IN_ADIPOGENESIS	22	-0.642626	-2.20871	0.00017983	0.00802071	0.00679198	1083	tags=50%, list=9%, signal=46%	SLC2A4/IRS1/TWIST1/PPARG/CEBPB/INSR/IL6/CEBPD/LEP/PPARGC1A/IRS2
REACTOME_NEGATIVE_REGULATION_OF_MAPK_PATHWAY	REACTOME_NEGATIVE_REGULATION_OF_MAPK_PATHWAY	41	-0.520337	-2.05273	0.000182593	0.00802071	0.00679198	2000	tags=37%, list=16%, signal=31%	MAP2K1/UBC/KSR1/MARK3/PAQR3/DUSP9/KRAS/DUSP6/PPP5C/PPP2R5B/DUSP8/DUSP1/DUSP4/DUSP2/DUSP5
REACTOME_MRNA_SPLICING	REACTOME_MRNA_SPLICING	167	-0.319702	-1.59653	0.00018568	0.00802071	0.00679198	3362	tags=43%, list=27%, signal=32%	PPIL6/PRCC/AQR/CHERP/HNRNPL/CDC5L/RBM42/HNRNPU/RBM22/HNRNPM/RBMX/PRPF4/SRSF10/MAGOH/SNRPE/HNRNPA2B1/HNRNPC/SNW1/POLR2D/SF3B3/LSM8/DHX15/PRPF31/POLR2H/SNRPG/SNRPD1/DHX16/U2AF1/WBP11/HNRNPA3/PQBP1/HNRNPH2/HNRNPUL1/EIF4A3/SF3A3/HNRNPR/SNRPB/XAB2/SMNDC1/SRRM1/RNPS1/PRPF40A/SF3B1/RBM8A/CASC3/CPSF7/HNRNPK/HNRNPF/PRPF3/SF1/TRA2B/CPSF4/PABPN1/HNRNPD/DDX5/GTF2F2/DHX38/U2AF2/SNRNP70/WBP4/SRSF5/SRSF4/PCBP2/…
WP_CILIOPATHIES	WP_CILIOPATHIES	107	0.482529	1.70336	0.000201547	0.00840588	0.00711814	3134	tags=41%, list=25%, signal=31%	BBS9/EVC/RAB23/B9D1/CPLANE1/BBS7/CFAP410/IFT140/ZNF423/GLI3/RPGRIP1L/CCNO/GALNT11/ZMYND10/DNAH6/PDE6D/CRX/IFT52/PIBF1/TUB/BBS4/SPATA7/EFHC1/ARL3/GPR161/CEP290/DYNC2LI1/TCTN1/PIK3R4/GLI2/TMEM231/ARL2BP/TRIM32/DNAI1/LZTFL1/PKD1/SMO/IFT81/NEK1/CCDC28B/NPHP1/RAB28/AHI1/NME7
REACTOME_CHROMATIN_MODIFYING_ENZYMES	REACTOME_CHROMATIN_MODIFYING_ENZYMES	176	-0.308228	-1.54324	0.000198961	0.00840588	0.00711814	1509	tags=35%, list=12%, signal=31%	BRMS1/NCOA2/KAT6A/PADI1/SMARCC1/SUV39H1/TAF12/ACTL6A/RUVBL2/ARID4B/SUZ12/SAP30L/RPS2/SMARCD1/RELA/TAF5L/JADE1/PRMT5/TAF9/CARM1/TAF6L/EZH2/NSD3/RIOX2/RCOR1/GATAD2A/MORF4L2/KMT2A/PHF21A/RBBP5/CHD4/SETD2/EP300/KDM3A/MTA1/NSD2/BRPF1/RUVBL1/SETD6/PRMT3/SAP30/NFKB2/ATXN7/DOT1L/YEATS4/TADA2A/KDM6B/PHF20/SMARCA4/KMT5A/KDM4B/SUV39H2/NCOR2/ARID5B/SETD1A/KMT2B/KDM7A/JMJD6/MTA2/UTY/PADI4/KDM5D
REACTOME_CIRCADIAN_CLOCK	REACTOME_CIRCADIAN_CLOCK	65	-0.426017	-1.83031	0.000219631	0.00870962	0.00737535	1964	tags=35%, list=16%, signal=30%	CRY2/NOCT/UBC/MED1/SERPINE1/NRIP1/NR1D1/CSNK1E/HIF1A/EP300/CSNK1D/PPP1CB/RORA/BHLHE40/PPARA/NAMPT/CRY1/SIK1/ARNTL/PPARGC1A/PER1/NFIL3/NPAS2
REACTOME_ESTROGEN_DEPENDENT_GENE_EXPRESSION	REACTOME_ESTROGEN_DEPENDENT_GENE_EXPRESSION	83	-0.396209	-1.7871	0.000218138	0.00870962	0.00737535	2520	tags=39%, list=20%, signal=31%	POLR2H/SMC3/CARM1/TLE3/HSP90AB1/AXIN1/SP1/FOS/RAD21/MED1/NRIP1/ZNF217/AGO3/EP300/DDX5/CCNT1/GTF2F2/POU2F1/AGO2/FKBP4/GREB1/TFF3/HSP90AA1/FOSB/NCOA3/KDM4B/JUND/CHD1/RUNX1/CITED1/JUN/MYC
WP_ADIPOGENESIS	WP_ADIPOGENESIS	126	-0.346598	-1.6803	0.000216223	0.00870962	0.00737535	1083	tags=31%, list=9%, signal=29%	EPAS1/DDIT3/HIF1A/RARA/RBL1/SLC2A4/CELF1/IL6ST/RORA/BMP2/IRS1/TWIST1/PPARG/SOCS1/KLF7/TRIB3/PPARA/FOXC2/CYP26B1/NCOR2/CEBPB/SOCS3/NAMPT/GADD45A/LIF/PCK1/SCD/KLF5/IL6/RETN/HMGA1/CDKN1A/CEBPD/LEP/GADD45B/KLF6/PPARGC1A/PLIN2/IRS2
REACTOME_INTERLEUKIN_10_SIGNALING	REACTOME_INTERLEUKIN_10_SIGNALING	44	-0.494417	-1.97067	0.000234664	0.00915568	0.00775307	1564	tags=39%, list=13%, signal=34%	CSF2/IL1RN/CSF1/TNFRSF1B/CCL3/CXCL1/CXCL2/IL10/PTGS2/LIF/IL6/IL1R1/FPR1/CXCL8/IL1B/CCL20/IL1R2
PID_P53_DOWNSTREAM_PATHWAY	PID_P53_DOWNSTREAM_PATHWAY	124	-0.350442	-1.69458	0.000251142	0.00964306	0.00816579	910	tags=22%, list=7%, signal=20%	PTEN/RGCC/ARID3A/TNFRSF10B/DDIT4/SMARCA4/PMAIP1/E2F3/E2F2/CCNK/ATF3/MCL1/GADD45A/LIF/PERP/DUSP1/BCL2L1/BCL6/CDKN1A/CEBPZ/DUSP5/TNFRSF10D/BTG2/GDF15/JUN/BCL2A1/TNFRSF10C
WP_STRIATED_MUSCLE_CONTRACTION_PATHWAY	WP_STRIATED_MUSCLE_CONTRACTION_PATHWAY	38	0.605096	1.83301	0.000281955	0.010633	0.00900407	1849	tags=37%, list=15%, signal=31%	MYH6/NEB/MYBPC2/TNNC2/MYBPC1/ACTA1/TTN/TNNT3/MYOM1/MYL1/MYL3/ACTC1/TNNC1/ACTN2
REACTOME_SUMOYLATION	REACTOME_SUMOYLATION	159	-0.32041	-1.64669	0.000285715	0.010633	0.00900407	2442	tags=32%, list=20%, signal=26%	SMC3/MDC1/HDAC7/CBX8/SEH1L/MDM2/IKBKG/DAXX/PIAS1/POM121/PML/TFAP2C/NUP54/RAD21/NRIP1/PIAS2/AURKA/CDCA8/INCENP/HNRNPK/NUP88/EP300/MTA1/BLM/RARA/NUP188/DDX5/NUP98/SAFB/RORA/NFKB2/UBA2/RANGAP1/WRN/PPARG/MRTFA/NUP50/RANBP2/NUP153/PHC2/PPARA/TOP1/TDG/SMC5/NCOR2/NUP160/HIPK2/NFKBIA/NUP58/NR4A2/PPARGC1A
REACTOME_PERK_REGULATES_GENE_EXPRESSION	REACTOME_PERK_REGULATES_GENE_EXPRESSION	29	-0.573959	-2.08925	0.000300559	0.0108515	0.00918911	1970	tags=55%, list=16%, signal=47%	HERPUD1/EXOSC4/EIF2AK3/EXOSC5/EIF2S1/DDIT3/KHSRP/EXOSC2/ATF4/HSPA5/EXOSC8/ASNS/ATF6/ATF3/CEBPB/CXCL8
KEGG_CELL_ADHESION_MOLECULES_CAMS	KEGG_CELL_ADHESION_MOLECULES_CAMS	120	0.466274	1.66726	0.000299395	0.0108515	0.00918911	3212	tags=43%, list=26%, signal=32%	HLA-DQA1/PDCD1LG2/CDH2/CD2/CADM1/SDC1/CD58/CD28/ITGAL/CNTNAP2/HLA-DQB1/HLA-DPB1/HLA-DOA/HLA-DMB/CD40LG/CD86/CLDN1/SELL/CD6/HLA-DPA1/NCAM1/ITGB2/NLGN3/VCAN/SDC3/ICAM3/CLDN4/PTPRF/SIGLEC1/CADM3/NRCAM/CD4/NRXN3/SELPLG/NEO1/CLDN18/HLA-DMA/ICOSLG/CLDN11/HLA-DRB1/HLA-DRA/PTPRC/NCAM2/SDC2/SELP/ITGB1/CNTN1/NLGN4X/CLDN6/NRXN2/HLA-DRB5/NECTIN3
WP_LTF_DANGER_SIGNAL_RESPONSE_PATHWAY	WP_LTF_DANGER_SIGNAL_RESPONSE_PATHWAY	18	-0.662588	-2.1905	0.000321689	0.0112778	0.00955006	335	tags=22%, list=3%, signal=22%	IL6/CXCL8/IL1B/LTF
REACTOME_INTERLEUKIN_1_FAMILY_SIGNALING	REACTOME_INTERLEUKIN_1_FAMILY_SIGNALING	138	-0.322105	-1.6036	0.000320497	0.0112778	0.00955006	988	tags=13%, list=8%, signal=12%	NFKB2/PSMC4/IL18R1/IL13/NFKBIB/IL33/PELI1/IL4/IL1R1/CHUK/NFKBIA/IL1RAP/S100A12/MAP3K8/IL1B/IRAK3/IL18RAP/IL1R2
WP_TYPE_I_COLLAGEN_SYNTHESIS_IN_THE_CONTEXT_OF_OSTEOGENESIS_IMPERFECTA	WP_TYPE_I_COLLAGEN_SYNTHESIS_IN_THE_CONTEXT_OF_OSTEOGENESIS_IMPERFECTA	31	0.633102	1.86554	0.000328269	0.011344	0.0096062	2453	tags=55%, list=20%, signal=44%	TNFSF11/TNFRSF11A/TNFRSF11B/FZD1/LOX/P3H2/P4HA2/FKBP10/COL1A2/MBTPS2/CREB3L1/BMP1/P4HB/SERPINH1/P3H1/PLOD1/LRP5
WP_GENES_RELATED_TO_PRIMARY_CILIUM_DEVELOPMENT_BASED_ON_CRISPR	WP_GENES_RELATED_TO_PRIMARY_CILIUM_DEVELOPMENT_BASED_ON_CRISPR	69	0.524407	1.75841	0.000337222	0.0114893	0.00972918	3051	tags=48%, list=25%, signal=36%	BBS9/EVC/RAB23/B9D1/CPLANE1/BBS7/IFT140/RPGRIP1L/TUBD1/TXNDC15/HSPB11/KIF3A/CEP162/IFT52/PIBF1/BBS4/ARL3/IQCE/EFCAB7/FUZ/CDK20/DYNC2LI1/TCTN1/CEP97/TMEM231/IFT88/CBY1/LZTFL1/IFT81/IFT20/RABL2A/DYNLL1/IFT74
REACTOME_CELLULAR_RESPONSE_TO_STARVATION	REACTOME_CELLULAR_RESPONSE_TO_STARVATION	130	-0.341663	-1.67452	0.000344905	0.0115878	0.00981264	3062	tags=45%, list=25%, signal=34%	RPS5/RPL27A/RRAGC/RPL32/RPLP0/RPL19/RPS7/KPTN/RPS25/RPL17/RPS15A/RPL9/RPL41/RPS17/RPS24/RPS12/RPL31/RPL6/RPS2/RPL23A/RPL7/RPS27/RPL27/RPS3A/DEPDC5/RPS23/RPLP1/RPL11/RPL30/RPL34/RPS6/RPS28/SH3BP4/RPS13/RPL10L/RPS8/SEH1L/MTOR/RPL39/NPRL3/RPL38/WDR59/EIF2S1/DDIT3/RHEB/ATF4/ATP6V1G2/RPS14/FLCN/ASNS/RPL37A/TRIB3/ATF3/CEBPB/RPLP2/RPL10/RPS4Y1/RPL35A
REACTOME_FGFR3_LIGAND_BINDING_AND_ACTIVATION	REACTOME_FGFR3_LIGAND_BINDING_AND_ACTIVATION	13	0.768528	1.88551	0.000366047	0.0121297	0.0102715	2279	tags=77%, list=18%, signal=63%	FGF23/FGF5/FGFR3/FGF20/FGF9/FGF18/FGF1/FGF17/FGF16/FGF2
REACTOME_TRANSCRIPTIONAL_REGULATION_OF_GRANULOPOIESIS	REACTOME_TRANSCRIPTIONAL_REGULATION_OF_GRANULOPOIESIS	30	-0.556764	-2.04648	0.000379294	0.0123988	0.0104994	482	tags=47%, list=4%, signal=45%	PML/KMT2A/CEBPE/EP300/RARA/CDK2/CEBPB/CSF3R/KLF5/CDKN1A/RUNX1/GFI1/IL6R/MYC
WP_LEPTIN_SIGNALING_PATHWAY	WP_LEPTIN_SIGNALING_PATHWAY	75	-0.403472	-1.76865	0.000400298	0.0129109	0.010933	2283	tags=37%, list=18%, signal=31%	RPS6/GSK3A/GSK3B/PIK3R1/IKBKG/BAX/ACACA/MAP2K1/SP1/MTOR/RPS6KB1/SOCS2/IL1RN/CDC42/IRS1/PRKAA1/PTEN/MAPK14/ACACB/CISH/REL/SOCS3/NOS3/EIF4E/BCL2L1/CHUK/LEP/IL1B
PID_CIRCADIAN_PATHWAY	PID_CIRCADIAN_PATHWAY	14	-0.721622	-2.18295	0.000449547	0.0136228	0.0115358	1964	tags=57%, list=16%, signal=48%	CRY2/NR1D1/CSNK1E/BHLHE40/CRY1/ARNTL/PER1/NPAS2
WP_PHOTODYNAMIC_THERAPYINDUCED_UNFOLDED_PROTEIN_RESPONSE	WP_PHOTODYNAMIC_THERAPYINDUCED_UNFOLDED_PROTEIN_RESPONSE	21	-0.618129	-2.099	0.000454079	0.0136228	0.0115358	1741	tags=48%, list=14%, signal=41%	EIF2AK3/DDIT3/ATF4/HSPA5/BCL2L11/ASNS/TRIB3/ATF6/ATF3/PPP1R15A
NABA_PROTEOGLYCANS	NABA_PROTEOGLYCANS	29	0.629972	1.83999	0.000447037	0.0136228	0.0115358	1884	tags=45%, list=15%, signal=38%	IMPG1/EPYC/OGN/ACAN/CHAD/BGN/ESM1/OMD/BCAN/VCAN/ASPN/HAPLN1/PODNL1
WP_APOPTOSIS_MODULATION_AND_SIGNALING	WP_APOPTOSIS_MODULATION_AND_SIGNALING	82	-0.381655	-1.72639	0.000440695	0.0136228	0.0115358	1548	tags=26%, list=12%, signal=23%	CASP4/CASP2/CFLAR/PTRH2/TNFRSF1B/MAP3K5/HRK/BCL2L11/TNFRSF10B/PMAIP1/BAG3/BIK/MCL1/BCL2L1/IL1R1/NFKBIA/TNFRSF10D/JUN/BCL2A1/TNFRSF10C/IL1R2
PID_CMYB_PATHWAY	PID_CMYB_PATHWAY	80	-0.381061	-1.70075	0.000456157	0.0136228	0.0115358	1420	tags=29%, list=11%, signal=26%	EP300/KRAS/MYF6/ADA/CA1/YEATS4/ANPEP/KITLG/MPO/MAT2A/PTGS2/CEBPB/CDK6/CCNA1/ETS2/CDKN1A/GATA1/HIPK2/CEBPD/PIM1/PRTN3/MYC/ELANE
REACTOME_INTERLEUKIN_1_SIGNALING	REACTOME_INTERLEUKIN_1_SIGNALING	104	-0.349641	-1.61749	0.000453205	0.0136228	0.0115358	2218	tags=24%, list=18%, signal=20%	IKBKG/HMGB1/PELI2/MAP2K1/UBC/PSMD12/PSMD11/PSMD3/NOD1/MAP2K6/IL1RN/ALPK1/NFKB2/PSMC4/NFKBIB/PELI1/IL1R1/CHUK/NFKBIA/IL1RAP/S100A12/MAP3K8/IL1B/IRAK3/IL1R2
WP_ATM_SIGNALING_PATHWAY	WP_ATM_SIGNALING_PATHWAY	38	-0.516988	-2.03433	0.00047304	0.0139547	0.0118169	2413	tags=45%, list=19%, signal=36%	MDC1/MRE11/MDM2/IKBKG/CCNE1/ABL1/AP3B2/PIDD1/CDC25A/CASP2/CDK2/GADD45A/RAD51/CDKN1A/NFKBIA/CDC25C/JUN
REACTOME_ENDOGENOUS_STEROLS	REACTOME_ENDOGENOUS_STEROLS	21	0.675064	1.84698	0.000484695	0.0141262	0.0119622	1707	tags=48%, list=14%, signal=41%	CYP7A1/CYP46A1/FDXR/CYP27A1/CYP39A1/ARNT2/NR1H4/CYP11A1/CYP7B1/AHR
WP_SIGNAL_TRANSDUCTION_THROUGH_IL1R	WP_SIGNAL_TRANSDUCTION_THROUGH_IL1R	31	-0.538428	-2.01571	0.000525657	0.0148864	0.0126059	335	tags=35%, list=3%, signal=35%	MAP2K6/IL1RN/MAPK14/IL6/IL1R1/CHUK/NFKBIA/JUN/IL1RAP/IL1B/IRAK3
REACTOME_FORMATION_OF_FIBRIN_CLOT_CLOTTING_CASCADE	REACTOME_FORMATION_OF_FIBRIN_CLOT_CLOTTING_CASCADE	39	-0.507485	-1.99836	0.000535393	0.0148864	0.0126059	2509	tags=49%, list=20%, signal=39%	SERPING1/PROCR/SERPIND1/GP5/FGA/GP9/GP1BB/SERPINC1/FGG/THBD/TFPI/F13A1/F3/CD177/PF4V1/KLKB1/PRTN3/F12/PF4
REACTOME_A_TETRASACCHARIDE_LINKER_SEQUENCE_IS_REQUIRED_FOR_GAG_SYNTHESIS	REACTOME_A_TETRASACCHARIDE_LINKER_SEQUENCE_IS_REQUIRED_FOR_GAG_SYNTHESIS	22	0.662963	1.82186	0.000523106	0.0148864	0.0126059	1174	tags=50%, list=9%, signal=45%	GPC5/XYLT1/SDC1/GPC4/BGN/XYLT2/B3GAT1/BCAN/VCAN/AGRN/SDC3
PID_SYNDECAN_1_PATHWAY	PID_SYNDECAN_1_PATHWAY	45	0.559339	1.756	0.000532984	0.0148864	0.0126059	2315	tags=42%, list=19%, signal=34%	COL11A1/COL8A1/COL14A1/COL8A2/COL5A1/SDC1/COL3A1/COL16A1/COL6A1/COL10A1/MMP1/COL5A2/COL4A6/COL2A1/COL1A2/HGF/COL13A1/COL4A5/HPSE
WP_HEPATITIS_C_AND_HEPATOCELLULAR_CARCINOMA	WP_HEPATITIS_C_AND_HEPATOCELLULAR_CARCINOMA	49	-0.463401	-1.8833	0.000549234	0.0149909	0.0126943	828	tags=24%, list=7%, signal=23%	MAPK14/E2F2/PTGS2/IL6/BCL2L1/CDKN1A/IL6R/JUN/MYC/CXCL8/VEGFA/CXCR1
REACTOME_SRP_DEPENDENT_COTRANSLATIONAL_PROTEIN_TARGETING_TO_MEMBRANE	REACTOME_SRP_DEPENDENT_COTRANSLATIONAL_PROTEIN_TARGETING_TO_MEMBRANE	102	-0.352048	-1.65058	0.000551544	0.0149909	0.0126943	3882	tags=56%, list=31%, signal=39%	RPS20/RPSA/SRPRA/RPL37/RPS29/RPL24/RPS16/RPL3/RPS18/RPS4X/RPL4/RPS15/RPL23/RPL22/RPL13A/RPS5/RPL27A/RPL32/RPLP0/RPL19/RPS7/RPS25/RPL17/RPS15A/RPL9/RPL41/RPS17/RPS24/RPS12/RPL31/RPL6/RPS2/RPL23A/RPL7/RPS27/RPL27/RPS3A/RPS23/RPLP1/RPL11/RPL30/RPL34/SEC61A2/RPS6/RPS28/RPS13/SRP54/RPL10L/RPS8/RPL39/RPL38/RPS14/RPL37A/RPLP2/RPL10/RPS4Y1/RPL35A
WP_VITAMIN_B12_METABOLISM	WP_VITAMIN_B12_METABOLISM	44	-0.473266	-1.88637	0.000581809	0.0156377	0.0132421	588	tags=25%, list=5%, signal=24%	NFKB2/CTH/MPO/INSR/ALB/IL6/APOB/TCN1/LDLR/IL1B/SOD2
WP_PHOTODYNAMIC_THERAPYINDUCED_NFKB_SURVIVAL_SIGNALING	WP_PHOTODYNAMIC_THERAPYINDUCED_NFKB_SURVIVAL_SIGNALING	34	-0.514879	-1.97731	0.000612902	0.0160374	0.0135805	597	tags=38%, list=5%, signal=36%	CSF2/CFLAR/NFKB2/CXCL2/REL/PTGS2/SELE/IL6/CHUK/BCL2A1/CXCL8/VEGFA/IL1B
REACTOME_FRS_MEDIATED_FGFR3_SIGNALING	REACTOME_FRS_MEDIATED_FGFR3_SIGNALING	20	0.69305	1.86808	0.000610805	0.0160374	0.0135805	2279	tags=60%, list=18%, signal=49%	FGF23/FGF5/FGFR3/FGF20/FRS2/FGF9/FGF18/FRS3/FGF1/FGF17/FGF16/FGF2
REACTOME_ASSEMBLY_OF_COLLAGEN_FIBRILS_AND_OTHER_MULTIMERIC_STRUCTURES	REACTOME_ASSEMBLY_OF_COLLAGEN_FIBRILS_AND_OTHER_MULTIMERIC_STRUCTURES	54	0.541478	1.74721	0.000616567	0.0160374	0.0135805	2773	tags=41%, list=22%, signal=32%	COL11A1/COL8A1/COL14A1/COL8A2/COL5A1/COL3A1/COL6A1/PCOLCE/COL10A1/LOX/LOXL1/COL5A2/LAMB3/COL4A6/COL2A1/COL1A2/DST/BMP1/COL4A5/CD151/COL4A3/CTSS
KEGG_INSULIN_SIGNALING_PATHWAY	KEGG_INSULIN_SIGNALING_PATHWAY	128	-0.32109	-1.56566	0.000637624	0.0164086	0.0138949	2405	tags=34%, list=19%, signal=28%	RPS6/PIK3R3/RAPGEF1/GSK3B/PIK3R1/FLOT2/G6PC2/GCK/ACACA/MAP2K1/MTOR/PRKAB1/AKT2/RPS6KB1/HK2/PRKACA/PHKA1/SOCS2/GYS1/RHOQ/KRAS/RHEB/SLC2A4/PPP1CB/PKLR/IRS1/PRKAA1/PIK3CG/SOCS1/PRKAR2A/ACACB/SH2B2/SOCS3/INSR/CBLB/SORBS1/PCK1/MKNK2/EIF4E/PRKAR2B/GYS2/PPARGC1A/FASN/IRS2
BIOCARTA_IL1R_PATHWAY	BIOCARTA_IL1R_PATHWAY	29	-0.550037	-2.00217	0.00064925	0.0165319	0.0139993	335	tags=38%, list=3%, signal=37%	MAP2K6/IL1RN/MAPK14/IL6/IL1R1/CHUK/NFKBIA/JUN/IL1RAP/IL1B/IRAK3
REACTOME_RAF_INDEPENDENT_MAPK1_3_ACTIVATION	REACTOME_RAF_INDEPENDENT_MAPK1_3_ACTIVATION	22	-0.607544	-2.08813	0.000688459	0.0173477	0.0146901	1225	tags=50%, list=10%, signal=45%	MAP2K1/DUSP9/DUSP6/IL6ST/DUSP8/IL6/DUSP1/DUSP4/DUSP2/IL6R/DUSP5
WP_PI3KAKTMTOR_SIGNALING_PATHWAY_AND_THERAPEUTIC_OPPORTUNITIES	WP_PI3KAKTMTOR_SIGNALING_PATHWAY_AND_THERAPEUTIC_OPPORTUNITIES	28	-0.551704	-1.99047	0.000699593	0.0174465	0.0147738	2369	tags=54%, list=19%, signal=43%	PIK3R3/RB1CC1/GSK3B/PIK3R1/MTOR/KRAS/ULK1/RHEB/PTEN/PIK3CG/FOXO3/FOXO4/NOS3/PDK1/GRB10
WP_PREIMPLANTATION_EMBRYO	WP_PREIMPLANTATION_EMBRYO	43	-0.478893	-1.90665	0.000754367	0.0186206	0.015768	1916	tags=42%, list=15%, signal=36%	ESRRA/HNRNPAB/AQP3/BATF3/DDIT3/KHSRP/CDX2/TEAD4/FOSB/SMARCA4/CELF3/AQP9/EGR1/HMGA1/ZFP36L2/KLF4/ZFP36/MXD1
BIOCARTA_IL6_PATHWAY	BIOCARTA_IL6_PATHWAY	21	-0.5981	-2.03099	0.000825724	0.0201306	0.0170467	2000	tags=43%, list=16%, signal=36%	MAP2K1/FOS/JAK3/IL6ST/SRF/CEBPB/IL6/IL6R/JUN
REACTOME_EXTRACELLULAR_MATRIX_ORGANIZATION	REACTOME_EXTRACELLULAR_MATRIX_ORGANIZATION	269	0.376661	1.4313	0.000832188	0.0201306	0.0170467	3860	tags=45%, list=31%, signal=32%	COL11A1/MMP10/COL8A1/COL14A1/ACAN/ADAM12/COL21A1/LAMA4/COL8A2/COL19A1/COL5A1/SDC1/NID2/COL3A1/LAMA1/COL16A1/COL6A1/ITGAL/SPP1/PCOLCE/VTN/BGN/COL10A1/MMP1/LOX/LOXL1/COL5A2/DMP1/TGFB3/ADAM10/LTBP3/EFEMP2/MFAP4/NCAM1/LTBP2/TPSAB1/ITGB2/BCAN/LAMB3/PRKCA/VCAN/P3H2/FBLN5/P4HA2/AGRN/P3H3/CAPN5/SDC3/CAPN6/ICAM3/COL4A6/TIMP1/CTRB1/ITGA3/ASPN/ADAMTS3/COL2A1/COL1A2/HAPLN1/IBSP/CTSD/MMP24/ELN/DST/PTPRS/ITGB3…
REACTOME_FRS_MEDIATED_FGFR2_SIGNALING	REACTOME_FRS_MEDIATED_FGFR2_SIGNALING	24	0.641773	1.79418	0.000850214	0.020363	0.0172435	2401	tags=54%, list=19%, signal=44%	FGF23/FGF5/FGF20/FRS2/FGF9/FGF18/FRS3/FGF1/FGF3/FGF17/FGF16/FGF2/FGF7
BIOCARTA_PPARA_PATHWAY	BIOCARTA_PPARA_PATHWAY	50	-0.446746	-1.82567	0.000897085	0.0204722	0.0173359	882	tags=40%, list=7%, signal=37%	PIK3R1/APOA2/SP1/FABP1/MED1/NRIP1/EP300/PIK3CG/HSP90AA1/PRKAR2A/PPARA/NCOR2/PTGS2/CITED2/DUSP1/PRKAR2B/NFKBIA/JUN/PPARGC1A/MYC
KEGG_PRIMARY_BILE_ACID_BIOSYNTHESIS	KEGG_PRIMARY_BILE_ACID_BIOSYNTHESIS	14	0.727656	1.82531	0.000883443	0.0204722	0.0173359	565	tags=43%, list=5%, signal=41%	AMACR/CYP7A1/CYP46A1/CYP27A1/ACOX2/CYP39A1
REACTOME_POSITIVE_EPIGENETIC_REGULATION_OF_RRNA_EXPRESSION	REACTOME_POSITIVE_EPIGENETIC_REGULATION_OF_RRNA_EXPRESSION	40	-0.463783	-1.82044	0.000870421	0.0204722	0.0173359	2614	tags=48%, list=21%, signal=38%	DEK/TTF1/POLR2H/CBX3/GSK3B/GATAD2A/BAZ1B/MYBBP1A/SF3B1/CHD4/POLR1D/EP300/MTA1/TAF1C/POLR1E/TAF1D/POLR1B/DDX21/MTA2
KEGG_NOD_LIKE_RECEPTOR_SIGNALING_PATHWAY	KEGG_NOD_LIKE_RECEPTOR_SIGNALING_PATHWAY	55	-0.418104	-1.74229	0.000890484	0.0204722	0.0173359	1191	tags=27%, list=10%, signal=25%	CXCL1/NLRP1/NLRP3/MAPK14/CCL11/HSP90AA1/CXCL2/NFKBIB/CCL8/IL6/CHUK/NFKBIA/TNFAIP3/CXCL8/IL1B
WP_NETWORK_MAP_OF_SARSCOV2_SIGNALING_PATHWAY	WP_NETWORK_MAP_OF_SARSCOV2_SIGNALING_PATHWAY	206	-0.279838	-1.45171	0.000886971	0.0204722	0.0173359	1287	tags=20%, list=10%, signal=19%	LARP1/CCL3/IL9/RHEB/WDR74/CXCL1/NFKB2/NLRP1/NLRP3/MMP25/CXCR2/CCL11/LBP/DDIT4/IL13/CXCL2/TF/IL10/JUNB/CCL8/IL33/PTGS2/EGR1/CEBPB/APOD/HBD/ALB/IL4/IL6/DUSP1/EIF4E/CFP/JUN/PF4/CXCL8/IL1B/HP/IL18RAP/CXCL3/CXCR1/CCL20/IL1R2
REACTOME_SARS_COV_2_MODULATES_HOST_TRANSLATION_MACHINERY	REACTOME_SARS_COV_2_MODULATES_HOST_TRANSLATION_MACHINERY	44	-0.459172	-1.83019	0.000947949	0.0212616	0.0180044	3992	tags=73%, list=32%, signal=49%	RPS3/RPS27A/RPS20/RPSA/RPS29/RPS16/RPS18/RPS4X/RPS15/RPS5/RPS7/RPS25/SNRPE/RPS15A/RPS17/RPS24/RPS12/RPS2/RPS27/RPS3A/RPS23/SNRPG/SNRPD1/RPS6/RPS28/RPS13/RPS8/SNRPB/GEMIN7/GEMIN4/RPS14/RPS4Y1
PID_PLK1_PATHWAY	PID_PLK1_PATHWAY	44	-0.458444	-1.82729	0.000975626	0.0212616	0.0180044	2286	tags=45%, list=18%, signal=37%	STAG2/FBXW11/TUBG1/NUDC/SPC24/ROCK2/TPT1/PPP1R12A/PRC1/BUB1B/AURKA/INCENP/PAK1/PPP1CB/CLSPN/FBXO5/WEE1/ODF2/CDC25C/CENPE
WP_TYPE_I_INTERFERON_INDUCTION_AND_SIGNALING_DURING_SARSCOV2_INFECTION	WP_TYPE_I_INTERFERON_INDUCTION_AND_SIGNALING_DURING_SARSCOV2_INFECTION	29	0.613098	1.79071	0.000967163	0.0212616	0.0180044	1055	tags=28%, list=9%, signal=25%	TLR7/TLR3/IFIH1/OAS1/OAS2/DDX58/TMPRSS2/OAS3
REACTOME_UNBLOCKING_OF_NMDA_RECEPTORS_GLUTAMATE_BINDING_AND_ACTIVATION	REACTOME_UNBLOCKING_OF_NMDA_RECEPTORS_GLUTAMATE_BINDING_AND_ACTIVATION	19	0.667464	1.77189	0.000971811	0.0212616	0.0180044	1849	tags=42%, list=15%, signal=36%	GRIA2/GRIN2A/CAMK2B/DLG2/GRIA3/CAMK2A/DLG3/ACTN2
REACTOME_FOXO_MEDIATED_TRANSCRIPTION	REACTOME_FOXO_MEDIATED_TRANSCRIPTION	59	-0.403784	-1.72314	0.000960193	0.0212616	0.0180044	1482	tags=29%, list=12%, signal=25%	TXN/POMC/DDIT3/EP300/BTG1/BCL2L11/FOXO3/CITED2/GADD45A/FOXO4/PCK1/RETN/BCL6/CDKN1A/PPARGC1A/KLF4/SOD2
REACTOME_PI_3K_CASCADE_FGFR3	REACTOME_PI_3K_CASCADE_FGFR3	18	0.683909	1.8042	0.00106591	0.0230217	0.0194948	2279	tags=61%, list=18%, signal=50%	FGF23/FGF5/FGFR3/FGF20/FRS2/FGF9/FGF18/FGF1/FGF17/FGF16/FGF2
REACTOME_LONG_TERM_POTENTIATION	REACTOME_LONG_TERM_POTENTIATION	21	0.65571	1.79403	0.00109371	0.0232077	0.0196524	1849	tags=33%, list=15%, signal=28%	GRIA2/GRIN2A/CAMK2B/DLG2/CAMK2A/DLG3/ACTN2
PID_AP1_PATHWAY	PID_AP1_PATHWAY	69	-0.389561	-1.66995	0.00108586	0.0232077	0.0196524	1661	tags=38%, list=13%, signal=33%	ETS1/EDN1/CSF2/FABP4/HIF1A/EP300/FOSL1/MT2A/ELF1/MAFG/PTEN/BCL2L11/FOSB/IL10/JUNB/EGR1/ATF3/IL4/IL6/DUSP1/JUND/JUN/MYC/CXCL8/CCN1/FOSL2
REACTOME_DOWNSTREAM_SIGNALING_OF_ACTIVATED_FGFR3	REACTOME_DOWNSTREAM_SIGNALING_OF_ACTIVATED_FGFR3	25	0.639694	1.80537	0.00111677	0.0234909	0.0198922	2279	tags=48%, list=18%, signal=39%	FGF23/FGF5/FGFR3/FGF20/FRS2/FGF9/FGF18/FRS3/FGF1/FGF17/FGF16/FGF2
REACTOME_STRIATED_MUSCLE_CONTRACTION	REACTOME_STRIATED_MUSCLE_CONTRACTION	35	0.57598	1.73274	0.00120223	0.0250707	0.02123	1849	tags=37%, list=15%, signal=32%	MYH6/NEB/MYBPC2/TNNC2/MYBPC1/ACTA1/TTN/TNNT3/MYL1/MYL3/ACTC1/TNNC1/ACTN2
REACTOME_PHOSPHOLIPASE_C_MEDIATED_CASCADE_FGFR2	REACTOME_PHOSPHOLIPASE_C_MEDIATED_CASCADE_FGFR2	17	0.693503	1.8128	0.00125859	0.0260217	0.0220353	2401	tags=65%, list=19%, signal=52%	FGF23/FGF5/FGF20/FGF9/FGF18/FGF1/FGF3/FGF17/FGF16/FGF2/FGF7
WP_THYROID_STIMULATING_HORMONE_TSH_SIGNALING_PATHWAY	WP_THYROID_STIMULATING_HORMONE_TSH_SIGNALING_PATHWAY	63	-0.39485	-1.6821	0.00129818	0.0266126	0.0225357	3440	tags=52%, list=28%, signal=38%	STAT3/SCRIB/JAK1/PIK3CA/RAP1GAP/APEX1/RAF1/MAP2K3/TSHB/RBL2/IGF1R/ADCY2/CCND3/RALGDS/CGA/TTF1/RPS6/PIK3R1/CCNE1/MAP2K1/MTOR/FOS/TTF2/RPS6KB1/ADCY3/MAP2K6/MAPK14/CDK2/EGR1/PDE4D/GNA13/JUN/MYC
REACTOME_FGFR2_LIGAND_BINDING_AND_ACTIVATION	REACTOME_FGFR2_LIGAND_BINDING_AND_ACTIVATION	17	0.691779	1.80829	0.00133191	0.026849	0.0227359	2595	tags=71%, list=21%, signal=56%	FGF23/FGF5/FGF20/FGF9/FGF18/FGF1/FGF3/FGF17/FGF16/FGF2/FGF7/FGFBP1
WP_FERROPTOSIS	WP_FERROPTOSIS	57	-0.405099	-1.71869	0.00132141	0.026849	0.0227359	2158	tags=35%, list=17%, signal=29%	ACSL4/ACSL5/NOX4/POR/AKR1C2/ACSL6/GCLC/HMOX1/PCBP2/SAT1/SLC3A2/SLC39A14/LPCAT3/TF/CTH/GCH1/ACSL1/TFRC/SLC38A1/SLC1A5
WP_MRNA_VACCINE_ACTIVATION_OF_DENDRITIC_CELL_AND_INDUCTION_OF_IFN1	WP_MRNA_VACCINE_ACTIVATION_OF_DENDRITIC_CELL_AND_INDUCTION_OF_IFN1	10	0.783915	1.78946	0.00139195	0.0278275	0.0235644	1151	tags=60%, list=9%, signal=54%	TLR7/TNFRSF11A/TLR3/IFIH1/DDX58/TLR8
WP_TRANSLATION_FACTORS	WP_TRANSLATION_FACTORS	44	-0.451254	-1.79863	0.00143243	0.0284021	0.024051	1998	tags=34%, list=16%, signal=29%	EEF1A1/EIF3A/EIF2AK3/EIF5A/PABPC1/EIF2S1/ETF1/EIF4EBP2/EIF1/EIF3B/CLUH/EIF5B/EIF1AY/EIF4G1/EIF4E
BIOCARTA_ATM_PATHWAY	BIOCARTA_ATM_PATHWAY	20	-0.581948	-1.96632	0.00144883	0.0284937	0.0241286	445	tags=50%, list=4%, signal=48%	RELA/RBBP8/MRE11/MDM2/ABL1/GADD45A/RAD51/CDKN1A/NFKBIA/JUN
KEGG_CYTOKINE_CYTOKINE_RECEPTOR_INTERACTION	KEGG_CYTOKINE_CYTOKINE_RECEPTOR_INTERACTION	233	-0.256251	-1.34927	0.00148779	0.0290239	0.0245776	1410	tags=22%, list=11%, signal=20%	CCL14/CSF1/TNFRSF1B/EPOR/CCL3/CCL24/IL9/CXCL1/TNFSF14/ACVRL1/IL6ST/GHR/BMP2/IL15RA/CXCR2/CCL11/IL18R1/KITLG/TNFRSF10B/TNFRSF13B/IL13/VEGFD/ACVR1B/CXCL2/IL10/CCL8/CSF3R/LIF/PF4V1/IL4/IL6/IL1R1/IL5RA/IL6R/LEP/INHBA/TNFRSF10D/IL1RAP/CCL23/PF4/INHBB/CXCL8/VEGFA/IL1B/IL18RAP/CXCL3/TNFRSF10C/CXCR1/PPBP/CCL20/IL1R2
KEGG_OXIDATIVE_PHOSPHORYLATION	KEGG_OXIDATIVE_PHOSPHORYLATION	100	0.453671	1.58756	0.00150727	0.0291687	0.0247002	5198	tags=63%, list=42%, signal=37%	NDUFA4L2/NDUFA3/ATP6V0E2/NDUFA1/NDUFS4/ATP4B/UQCR10/NDUFA8/UQCRC1/NDUFB7/NDUFB5/NDUFS3/COX11/ATP6V0B/NDUFC1/COX5B/UQCRQ/ATP6V0D1/ATP4A/NDUFB8/ATP6V1E1/NDUFA2/LHPP/ATP6V1B1/ATP5MF/NDUFB1/NDUFA5/UQCRB/NDUFB3/ATP6AP1/COX6A1/COX7A1/NDUFB2/ATP6V1H/NDUFA4/NDUFS7/ATP5PD/NDUFA9/ATP6V1D/NDUFS6/NDUFA10/UQCR11/NDUFB6/ATP6V1C1/NDUFA7/ATP5PO/COX15/ATP5F1E/ATP6V1F/COX7B/COX4I1/COX8A/ATP6V0A1/NDUFS8/ATP5F1C/ATP…
REACTOME_NUCLEAR_ENVELOPE_NE_REASSEMBLY	REACTOME_NUCLEAR_ENVELOPE_NE_REASSEMBLY	64	-0.389915	-1.66737	0.00160368	0.0307881	0.0260715	2364	tags=34%, list=19%, signal=28%	PPP2R2A/KPNB1/TUBB6/VPS4A/SEH1L/POM121/NUP54/TUBA3C/RAN/TNPO1/TUBB2A/NUP188/NUP98/ANKLE2/RANGAP1/AHCTF1/TUBA4B/NUP160/NUP58/TUBB1/RCC1/LMNB1
WP_SREBF_AND_MIR33_IN_CHOLESTEROL_AND_LIPID_HOMEOSTASIS	WP_SREBF_AND_MIR33_IN_CHOLESTEROL_AND_LIPID_HOMEOSTASIS	16	-0.644544	-2.06972	0.00172573	0.0328704	0.0278348	933	tags=50%, list=8%, signal=46%	MTOR/HMGCS1/PRKAA1/PPARA/SCD/PPARGC1A/LDLR/FASN
WP_UNFOLDED_PROTEIN_RESPONSE	WP_UNFOLDED_PROTEIN_RESPONSE	24	-0.566748	-1.99576	0.00174758	0.0329512	0.0279033	1741	tags=50%, list=14%, signal=43%	EIF2AK3/EIF2S1/DDIT3/CASP2/ATF4/HSPA5/BCL2L11/TNFRSF10B/PMAIP1/ATF6/PPP1R15A/IL1B
REACTOME_SHC_MEDIATED_CASCADE_FGFR3	REACTOME_SHC_MEDIATED_CASCADE_FGFR3	18	0.67142	1.77125	0.00177084	0.0329512	0.0279033	2279	tags=56%, list=18%, signal=45%	FGF23/FGF5/FGFR3/FGF20/FGF9/FGF18/FGF1/FGF17/FGF16/FGF2
KEGG_CARDIAC_MUSCLE_CONTRACTION	KEGG_CARDIAC_MUSCLE_CONTRACTION	62	0.49374	1.62713	0.00176043	0.0329512	0.0279033	3359	tags=45%, list=27%, signal=33%	MYH6/RYR2/CACNA2D3/CACNA2D1/ATP1B2/CACNG2/UQCR10/UQCRC1/MYH7/MYL3/ACTC1/TNNC1/COX5B/CACNA1F/CACNB1/CACNG4/UQCRQ/CACNA1S/SLC9A6/ATP1B1/CACNA1C/SLC8A1/CACNA1D/CACNG3/UQCRB/SLC9A1/COX6A1/COX7A1
BIOCARTA_THELPER_PATHWAY	BIOCARTA_THELPER_PATHWAY	12	0.732688	1.75463	0.00186582	0.0344537	0.0291755	2668	tags=83%, list=22%, signal=65%	CD2/THY1/CD28/ITGAL/CD247/CD3D/ITGB2/CD4/CD3G/PTPRC
REACTOME_PI_3K_CASCADE_FGFR2	REACTOME_PI_3K_CASCADE_FGFR2	22	0.630882	1.73371	0.00189579	0.0345448	0.0292527	2401	tags=55%, list=19%, signal=44%	FGF23/FGF5/FGF20/FRS2/FGF9/FGF18/FGF1/FGF3/FGF17/FGF16/FGF2/FGF7
PID_AVB3_INTEGRIN_PATHWAY	PID_AVB3_INTEGRIN_PATHWAY	72	0.48231	1.61445	0.00189932	0.0345448	0.0292527	2279	tags=33%, list=18%, signal=27%	COL11A1/COL8A1/COL14A1/COL8A2/COL5A1/CSF1R/SDC1/COL3A1/COL16A1/COL6A1/SPP1/VTN/COL10A1/COL5A2/COL4A6/ADGRA2/ILK/COL2A1/COL1A2/ITGB3/COL13A1/VAV3/COL4A5/FGF2
WP_NEUROINFLAMMATION	WP_NEUROINFLAMMATION	11	-0.73782	-2.06746	0.00196037	0.0346597	0.02935	2669	tags=73%, list=22%, signal=57%	RELA/NOS2/MTOR/FOS/MAPK14/CHUK/NFKBIA/JUN
REACTOME_DOWNSTREAM_SIGNALING_OF_ACTIVATED_FGFR2	REACTOME_DOWNSTREAM_SIGNALING_OF_ACTIVATED_FGFR2	29	0.593455	1.73334	0.00194388	0.0346597	0.02935	2401	tags=45%, list=19%, signal=36%	FGF23/FGF5/FGF20/FRS2/FGF9/FGF18/FRS3/FGF1/FGF3/FGF17/FGF16/FGF2/FGF7
REACTOME_EPIGENETIC_REGULATION_OF_GENE_EXPRESSION	REACTOME_EPIGENETIC_REGULATION_OF_GENE_EXPRESSION	74	-0.369886	-1.61787	0.00196295	0.0346597	0.02935	2884	tags=46%, list=23%, signal=35%	SUV39H1/PHF1/ARID4B/SUZ12/SAP30L/DEK/TTF1/POLR2H/CBX3/EZH2/GTF2H3/SAP30BP/GSK3B/GATAD2A/BAZ1B/MTF2/CCNH/MYBBP1A/SF3B1/CHD4/POLR1D/EP300/MTA1/BAZ2A/SAP30/TAF1C/POLR1E/SIN3B/TAF1D/POLR1B/JARID2/TDG/DDX21/MTA2
REACTOME_RHO_GTPASES_ACTIVATE_FORMINS	REACTOME_RHO_GTPASES_ACTIVATE_FORMINS	120	-0.307985	-1.46261	0.00193785	0.0346597	0.02935	1888	tags=24%, list=15%, signal=21%	BUB1B/CENPA/SPC25/TUBA3C/CDCA8/INCENP/SKA1/CLIP1/KNL1/TUBB2A/CDC42/NUP98/PPP2R5B/TAOK1/DIAPH1/RANGAP1/AHCTF1/MRTFA/RANBP2/SRF/TUBA4B/KIF18A/CENPN/DIAPH2/NUP160/DIAPH3/TUBB1/RHOB/CENPE
WP_LEPTININSULIN_SIGNALING_OVERLAP	WP_LEPTININSULIN_SIGNALING_OVERLAP	17	-0.646975	-2.09135	0.0019778	0.0346688	0.0293577	1457	tags=47%, list=12%, signal=42%	SOCS2/IRS1/PIK3CG/SOCS1/SOCS3/INSR/LEP/IRS2
REACTOME_DEFECTIVE_INTRINSIC_PATHWAY_FOR_APOPTOSIS	REACTOME_DEFECTIVE_INTRINSIC_PATHWAY_FOR_APOPTOSIS	24	-0.560694	-1.97444	0.00200429	0.0348609	0.0295204	1593	tags=42%, list=13%, signal=36%	CDK5R1/YWHAE/CDC25A/PRDX2/BCL2L11/FOXO3/CDC25C/JUN/SOD2/LMNB1
PID_FRA_PATHWAY	PID_FRA_PATHWAY	35	-0.484041	-1.86178	0.00201758	0.0348609	0.0295204	1420	tags=43%, list=11%, signal=38%	EP300/HMOX1/FOSL1/ATF4/PLAUR/TXLNG/THBD/JUNB/LIF/NOS3/IL6/JUND/JUN/CXCL8/FOSL2
REACTOME_COLLAGEN_DEGRADATION	REACTOME_COLLAGEN_DEGRADATION	57	0.50941	1.65318	0.0020486	0.0351458	0.0297617	667	tags=25%, list=5%, signal=23%	COL11A1/MMP10/COL8A1/COL14A1/COL8A2/COL19A1/COL5A1/COL3A1/COL16A1/COL6A1/COL10A1/MMP1/COL5A2/ADAM10
REACTOME_FRS_MEDIATED_FGFR4_SIGNALING	REACTOME_FRS_MEDIATED_FGFR4_SIGNALING	20	0.655374	1.76652	0.00207846	0.035407	0.0299828	2279	tags=55%, list=18%, signal=45%	FGF23/FGF20/FRS2/FGF9/FGF18/FRS3/FGF1/FGFR4/FGF17/FGF16/FGF2
WP_IL4_SIGNALING_PATHWAY	WP_IL4_SIGNALING_PATHWAY	54	-0.401078	-1.6749	0.0021256	0.0359568	0.0304484	1420	tags=24%, list=11%, signal=21%	EP300/JAK3/FES/IRS1/MAPK14/SOCS1/CEBPB/SOCS3/IL4/CHUK/NFKBIA/NFIL3/IRS2
REACTOME_PHASE_0_RAPID_DEPOLARISATION	REACTOME_PHASE_0_RAPID_DEPOLARISATION	26	0.605259	1.73146	0.0021536	0.0361776	0.0306353	3131	tags=54%, list=25%, signal=40%	FGF14/SCN4A/CAMK2B/SCN5A/SCN11A/CAMK2A/RANGRF/CACNB1/CACNG4/SCN2B/SCN2A/CACNA1C/SCN1A/FGF12
REACTOME_SIGNALING_BY_FLT3_ITD_AND_TKD_MUTANTS	REACTOME_SIGNALING_BY_FLT3_ITD_AND_TKD_MUTANTS	16	-0.631004	-2.02624	0.00221358	0.0366802	0.031061	3277	tags=69%, list=26%, signal=51%	PIK3CA/STAT5B/STAT5A/FLT3/GAB2/PIK3R1/NOX4/KRAS/BCL2L1/CDKN1A/PIM1
KEGG_DILATED_CARDIOMYOPATHY	KEGG_DILATED_CARDIOMYOPATHY	83	0.46487	1.58365	0.00221385	0.0366802	0.031061	3030	tags=40%, list=24%, signal=30%	MYH6/RYR2/CACNA2D3/SGCD/ADCY7/SGCG/CACNA2D1/TGFB3/CACNG2/PLN/SGCB/TTN/TNF/ITGA3/IGF1/MYH7/MYL3/ACTC1/TNNC1/PRKACB/CACNA1F/ITGB3/CACNB1/CACNG4/CACNA1S/SGCA/CACNA1C/SLC8A1/ADCY9/ITGB1/CACNA1D/CACNG3/ADCY1
REACTOME_PHOSPHOLIPASE_C_MEDIATED_CASCADE_FGFR4	REACTOME_PHOSPHOLIPASE_C_MEDIATED_CASCADE_FGFR4	13	0.722692	1.77306	0.00226225	0.0369755	0.031311	2279	tags=69%, list=18%, signal=57%	FGF23/FGF20/FGF9/FGF18/FGF1/FGFR4/FGF17/FGF16/FGF2
BIOCARTA_TCYTOTOXIC_PATHWAY	BIOCARTA_TCYTOTOXIC_PATHWAY	12	0.728237	1.74397	0.00225185	0.0369755	0.031311	1026	tags=58%, list=8%, signal=54%	CD2/THY1/CD28/ITGAL/CD247/CD3D/ITGB2
PID_IL4_2PATHWAY	PID_IL4_2PATHWAY	59	-0.388168	-1.6565	0.00228075	0.0370277	0.0313552	1997	tags=37%, list=16%, signal=31%	SP1/MTOR/LTA/RPS6KB1/ETS1/COL1A1/JAK3/FES/IRS1/MAPK14/CCL11/TFF3/SOCS1/IL10/CEBPB/SOCS3/IL4/HMGA1/BCL2L1/BCL6/IRS2/ARG1
WP_INSULIN_SIGNALING	WP_INSULIN_SIGNALING	157	-0.286952	-1.46328	0.00232111	0.0374318	0.0316975	2369	tags=28%, list=19%, signal=23%	PIK3R3/MAPK4/RAPGEF1/GSK3A/GSK3B/PIK3R1/FLOT2/MAP2K1/MTOR/FOS/AKT2/ARF6/RPS6KB1/SGK1/MAP2K7/MAP2K6/GYS1/RHOQ/MAP3K6/RHEB/MAP3K5/SLC2A4/IRS1/PRKAA1/PTEN/PIK3CG/MAPK14/SOCS1/SRF/TRIB3/SH2B2/SLC2A1/FOXO3/EGR1/SOCS3/INSR/CBLB/SORBS1/EIF4E/GRB10/GYS2/JUN/MAP3K8/IRS2
REACTOME_INTERACTIONS_OF_REV_WITH_HOST_CELLULAR_PROTEINS	REACTOME_INTERACTIONS_OF_REV_WITH_HOST_CELLULAR_PROTEINS	35	-0.478626	-1.84095	0.00236846	0.0379424	0.0321298	2546	tags=46%, list=21%, signal=36%	NPM1/KPNB1/SEH1L/POM121/NUP54/RAN/NUP88/NUP188/NUP98/RANGAP1/NUP50/RANBP2/NUP153/NUP160/NUP58/RCC1
PID_REG_GR_PATHWAY	PID_REG_GR_PATHWAY	79	-0.351677	-1.57353	0.00238635	0.0379775	0.0321595	1643	tags=28%, list=13%, signal=24%	PRKACA/SGK1/CSF2/FGG/POMC/EP300/PPP5C/POU2F1/FKBP4/MAPK14/HSP90AA1/IL13/SMARCA4/EGR1/SELE/IL4/IL6/FKBP5/CDKN1A/JUN/CXCL8/NR4A1
WP_SPINAL_CORD_INJURY	WP_SPINAL_CORD_INJURY	110	-0.325136	-1.52232	0.00243597	0.0385138	0.0326137	597	tags=17%, list=5%, signal=17%	CXCL2/FOXO3/PTGS2/CDK2/EGR1/GADD45A/IL4/IL6/IL1R1/LTB4R/LEP/BTG2/MYC/RHOB/CXCL8/ZFP36/NR4A1/IL1B/ARG1
REACTOME_TP53_REGULATES_TRANSCRIPTION_OF_GENES_INVOLVED_IN_G1_CELL_CYCLE_ARREST	REACTOME_TP53_REGULATES_TRANSCRIPTION_OF_GENES_INVOLVED_IN_G1_CELL_CYCLE_ARREST	12	-0.689397	-1.97898	0.00248434	0.0390236	0.0330453	804	tags=58%, list=6%, signal=55%	CCNE2/CCNE1/ARID3A/CDK2/CCNA1/CDKN1A/E2F8
REACTOME_TRANSCRIPTIONAL_REGULATION_OF_WHITE_ADIPOCYTE_DIFFERENTIATION	REACTOME_TRANSCRIPTIONAL_REGULATION_OF_WHITE_ADIPOCYTE_DIFFERENTIATION	75	-0.367242	-1.60983	0.00256584	0.0400437	0.0339092	778	tags=17%, list=6%, signal=16%	PPARG/MED25/NCOA3/MED13L/PPARA/NCOR2/CEBPB/PCK1/KLF5/CEBPD/LEP/PPARGC1A/KLF4
KEGG_ALLOGRAFT_REJECTION	KEGG_ALLOGRAFT_REJECTION	35	0.557359	1.67672	0.002597	0.0402701	0.0341009	2562	tags=46%, list=21%, signal=36%	HLA-DQA1/CD28/HLA-DQB1/HLA-DPB1/HLA-DOA/HLA-DMB/CD40LG/CD86/HLA-DPA1/TNF/FASLG/PRF1/IL12A/HLA-DMA/HLA-DRB1/HLA-DRA
WP_OSTEOCLAST_SIGNALING	WP_OSTEOCLAST_SIGNALING	16	0.683262	1.75687	0.00263107	0.0405387	0.0343283	2496	tags=56%, list=20%, signal=45%	TNFSF11/TNFRSF11A/TNFRSF11B/SPP1/ACP5/ITGB3/GPR68/PDGFB/CTSK
WP_CORTICOTROPINRELEASING_HORMONE_SIGNALING_PATHWAY	WP_CORTICOTROPINRELEASING_HORMONE_SIGNALING_PATHWAY	89	-0.329826	-1.5134	0.00271518	0.0415698	0.0352015	2002	tags=27%, list=16%, signal=23%	ACACA/MAP2K1/SP1/FOS/TBX19/HSD3B2/POMC/GRK6/FOSL1/MAP3K5/ECE1/JUP/MAPK14/HSP90AA1/FOSB/JUNB/NOS3/JUND/KRT1/NFKBIA/NR4A2/CXCL8/NR4A1/FOSL2
REACTOME_NUCLEOTIDE_BIOSYNTHESIS	REACTOME_NUCLEOTIDE_BIOSYNTHESIS	12	-0.686354	-1.97025	0.00283696	0.0418451	0.0354346	1298	tags=42%, list=10%, signal=37%	PFAS/PPAT/DHODH/GART/PAICS
REACTOME_NUCLEAR_IMPORT_OF_REV_PROTEIN	REACTOME_NUCLEAR_IMPORT_OF_REV_PROTEIN	32	-0.493648	-1.84271	0.00278317	0.0418451	0.0354346	2546	tags=62%, list=21%, signal=50%	NUP107/NDC1/TPR/NUP205/NUP62/NPM1/KPNB1/SEH1L/POM121/NUP54/RAN/NUP88/NUP188/NUP98/NUP50/RANBP2/NUP153/NUP160/NUP58/RCC1
REACTOME_FGFR1_LIGAND_BINDING_AND_ACTIVATION	REACTOME_FGFR1_LIGAND_BINDING_AND_ACTIVATION	15	0.708073	1.79636	0.00280802	0.0418451	0.0354346	2279	tags=60%, list=18%, signal=49%	ANOS1/FGF23/FGF5/FGF20/FGF9/FGF1/FGF3/FGF17/FGF2
REACTOME_ANTIMICROBIAL_PEPTIDES	REACTOME_ANTIMICROBIAL_PEPTIDES	41	-0.45133	-1.7805	0.00282683	0.0418451	0.0354346	980	tags=27%, list=8%, signal=25%	DEFA6/PI3/S100A9/DEFA4/BPI/LCN2/CAMP/PRTN3/ELANE/PGLYRP1/LTF
REACTOME_DOWNSTREAM_SIGNALING_OF_ACTIVATED_FGFR1	REACTOME_DOWNSTREAM_SIGNALING_OF_ACTIVATED_FGFR1	30	0.57064	1.67554	0.0027765	0.0418451	0.0354346	2279	tags=37%, list=18%, signal=30%	FLRT2/FGF23/FGF5/FGF20/FRS2/FGF9/FRS3/FGF1/FGF3/FGF17/FGF2
KEGG_CALCIUM_SIGNALING_PATHWAY	KEGG_CALCIUM_SIGNALING_PATHWAY	166	0.399382	1.47113	0.00281498	0.0418451	0.0354346	3160	tags=36%, list=26%, signal=27%	HTR2B/RYR2/SLC25A31/PLCE1/GRM1/AVPR1B/ADCY7/GRIN2A/CAMK2B/RYR1/MYLK3/TNNC2/PDE1A/PTGFR/TRPC1/ADRB2/P2RX2/HTR2A/PRKCA/PLN/P2RX4/P2RX7/CAMK2A/RYR3/CYSLTR2/PLCD1/PLCB4/CALM3/TACR2/TNNC1/PRKACB/PHKG1/ERBB2/CACNA1F/EDNRA/ITPKB/CHP2/ATP2A1/PHKB/GRM5/CACNA1S/CACNA1H/CACNA1G/GNA14/CACNA1C/SLC8A1/ADRA1B/ADCY9/PPID/PLCG2/ITPR2/BST1/ADRA1A/CACNA1D/PDGFRB/ADCY1/ATP2B3/GRPR/GNA15
REACTOME_NCAM1_INTERACTIONS	REACTOME_NCAM1_INTERACTIONS	40	0.538054	1.65458	0.00289198	0.0423982	0.035903	3016	tags=48%, list=24%, signal=36%	COL5A1/COL3A1/COL6A1/COL5A2/NCAM1/NRTN/AGRN/ST8SIA4/COL2A1/CACNB1/COL4A5/PSPN/CACNA1S/CACNA1H/GDNF/CACNA1G/CACNA1C/COL4A3/CACNA1D
WP_BARDETBIEDL_SYNDROME	WP_BARDETBIEDL_SYNDROME	56	0.502858	1.63023	0.00292384	0.042607	0.0360798	2763	tags=46%, list=22%, signal=36%	BBS9/EVC/RAB23/BBS7/CFAP410/IFT140/GLI3/PTCH1/PDE6D/CRX/IFT52/BBS4/EFHC1/ARL3/EFHC2/GPR161/FUZ/CEP290/DYNC2LI1/GLI2/TRIM32/LZTFL1/PKD1/SMO/IFT81/NEK1
REACTOME_GENE_AND_PROTEIN_EXPRESSION_BY_JAK_STAT_SIGNALING_AFTER_INTERLEUKIN_12_STIMULATION	REACTOME_GENE_AND_PROTEIN_EXPRESSION_BY_JAK_STAT_SIGNALING_AFTER_INTERLEUKIN_12_STIMULATION	35	-0.472059	-1.81569	0.00294688	0.0426857	0.0361464	1458	tags=29%, list=12%, signal=25%	SERPINB2/HNRNPF/CDC42/HNRNPDL/HSPA9/CA1/SNRPA1/IL10/SOD2/LMNB1
REACTOME_ATF4_ACTIVATES_GENES_IN_RESPONSE_TO_ENDOPLASMIC_RETICULUM_STRESS	REACTOME_ATF4_ACTIVATES_GENES_IN_RESPONSE_TO_ENDOPLASMIC_RETICULUM_STRESS	25	-0.546672	-1.93755	0.00296489	0.042691	0.0361509	1970	tags=52%, list=16%, signal=44%	HERPUD1/EXOSC4/EXOSC5/DDIT3/KHSRP/EXOSC2/ATF4/EXOSC8/ASNS/ATF6/ATF3/CEBPB/CXCL8
WP_HEREDITARY_LEIOMYOMATOSIS_AND_RENAL_CELL_CARCINOMA_PATHWAY	WP_HEREDITARY_LEIOMYOMATOSIS_AND_RENAL_CELL_CARCINOMA_PATHWAY	20	-0.557722	-1.88446	0.00306227	0.0438321	0.0371173	2002	tags=55%, list=16%, signal=46%	RPS6/ACACA/PRKAB1/LDHA/EGLN1/HIF1A/PRKAA1/ACACB/SLC2A1/PDK1/VEGFA
KEGG_AUTOIMMUNE_THYROID_DISEASE	KEGG_AUTOIMMUNE_THYROID_DISEASE	45	0.524652	1.6471	0.00309725	0.0440721	0.0373205	2562	tags=40%, list=21%, signal=32%	HLA-DQA1/CD28/HLA-DQB1/HLA-DPB1/HLA-DOA/HLA-DMB/CD40LG/CD86/HLA-DPA1/FASLG/TSHR/TG/IFNA4/TPO/PRF1/HLA-DMA/HLA-DRB1/HLA-DRA
REACTOME_FGFR1C_LIGAND_BINDING_AND_ACTIVATION	REACTOME_FGFR1C_LIGAND_BINDING_AND_ACTIVATION	12	0.715629	1.71378	0.00318111	0.0450006	0.0381067	2279	tags=67%, list=18%, signal=54%	ANOS1/FGF23/FGF5/FGF20/FGF9/FGF1/FGF17/FGF2
REACTOME_POSTMITOTIC_NUCLEAR_PORE_COMPLEX_NPC_REFORMATION	REACTOME_POSTMITOTIC_NUCLEAR_PORE_COMPLEX_NPC_REFORMATION	26	-0.520375	-1.84377	0.00338128	0.0475522	0.0402675	2350	tags=50%, list=19%, signal=41%	KPNB1/SEH1L/POM121/NUP54/RAN/TNPO1/NUP188/NUP98/RANGAP1/AHCTF1/NUP160/NUP58/RCC1
WP_AMPACTIVATED_PROTEIN_KINASE_SIGNALING	WP_AMPACTIVATED_PROTEIN_KINASE_SIGNALING	58	-0.387591	-1.64509	0.00341496	0.0475522	0.0402675	2388	tags=36%, list=19%, signal=29%	EEF2/PIK3R3/PIK3R1/STK11/ACACA/MTOR/PRKAB1/AKT2/RPS6KB1/GYS1/PFKFB3/SLC2A4/PRKAA1/PIK3CG/ACACB/INSR/CCNA1/CDKN1A/LEP/GYS2/FASN
REACTOME_NCAM_SIGNALING_FOR_NEURITE_OUT_GROWTH	REACTOME_NCAM_SIGNALING_FOR_NEURITE_OUT_GROWTH	61	0.486869	1.6013	0.00343076	0.0475522	0.0402675	3321	tags=41%, list=27%, signal=30%	COL5A1/COL3A1/COL6A1/COL5A2/NCAM1/NRTN/AGRN/ST8SIA4/COL2A1/CACNB1/SPTAN1/COL4A5/PSPN/CACNA1S/CACNA1H/GDNF/CACNA1G/SPTBN2/CACNA1C/COL4A3/SPTBN5/CACNA1D/MAPK3/GRB2/GFRA2
WP_PROLACTIN_SIGNALING_PATHWAY	WP_PROLACTIN_SIGNALING_PATHWAY	75	-0.359347	-1.57523	0.00344012	0.0475522	0.0402675	2972	tags=39%, list=24%, signal=30%	STAT5B/PPIA/FYN/STAT5A/PXN/RELA/NOS2/RPS6/GAB2/GSK3B/PIK3R1/MAP2K1/MTOR/FOS/RPS6KB1/PAK1/SOCS2/IRS1/TEC/PIK3CG/MAPK14/SOCS1/CISH/NFKBIB/SOCS3/NFKBIA/JUN/MYC/IRS2
REACTOME_FRS_MEDIATED_FGFR1_SIGNALING	REACTOME_FRS_MEDIATED_FGFR1_SIGNALING	22	0.616806	1.69502	0.00356761	0.0488029	0.0413265	2279	tags=45%, list=18%, signal=37%	FGF23/FGF5/FGF20/FRS2/FGF9/FRS3/FGF1/FGF3/FGF17/FGF2
WP_JOUBERT_SYNDROME	WP_JOUBERT_SYNDROME	60	0.48936	1.60646	0.00357094	0.0488029	0.0413265	2326	tags=33%, list=19%, signal=27%	BBS9/B9D1/PDE6A/CPLANE1/MYO6/BBS7/PDE6B/ZNF423/RPGRIP1L/PDE6D/CETN2/PIBF1/BBS4/ARL3/MYO5A/ATM/CEP290/TCTN1/CEP97/TMEM231
REACTOME_PD_1_SIGNALING	REACTOME_PD_1_SIGNALING	20	0.6388	1.72185	0.00359115	0.0488033	0.0413269	3224	tags=70%, list=26%, signal=52%	HLA-DQA1/PDCD1LG2/HLA-DQB1/HLA-DPB1/CD247/CD3D/HLA-DPA1/CD4/HLA-DQB2/CD3G/HLA-DRB1/HLA-DRA/HLA-DRB5/CSK
REACTOME_INTERACTION_BETWEEN_L1_AND_ANKYRINS	REACTOME_INTERACTION_BETWEEN_L1_AND_ANKYRINS	30	0.564821	1.65845	0.00364845	0.049305	0.0417517	2949	tags=43%, list=24%, signal=33%	KCNQ2/SCN4A/SCN5A/SCN11A/ANK3/NRCAM/SPTAN1/SCN2B/SCN2A/ANK1/SPTBN2/SPTBN5/SCN1A
BIOCARTA_NTHI_PATHWAY	BIOCARTA_NTHI_PATHWAY	23	-0.526543	-1.85345	0.00372572	0.0500696	0.0423992	1449	tags=35%, list=12%, signal=31%	MAP2K6/EP300/MAPK14/DUSP1/CHUK/NFKBIA/CXCL8/IL1B
WP_EBSTEINBARR_VIRUS_LMP1_SIGNALING	WP_EBSTEINBARR_VIRUS_LMP1_SIGNALING	23	-0.523851	-1.84398	0.00388177	0.0516395	0.0437286	988	tags=26%, list=8%, signal=24%	NFKB2/HSP90AA1/CHUK/NFKBIA/CXCL8/CCL20
REACTOME_HCMV_LATE_EVENTS	REACTOME_HCMV_LATE_EVENTS	44	-0.428559	-1.70818	0.00388524	0.0516395	0.0437286	2248	tags=36%, list=18%, signal=30%	VPS4A/SEH1L/POM121/NUP54/VPS37B/HNRNPK/NUP88/UBAP1/NUP188/NUP98/NUP50/RANBP2/NUP153/NUP160/CEBPD/NUP58
REACTOME_FGFR2C_LIGAND_BINDING_AND_ACTIVATION	REACTOME_FGFR2C_LIGAND_BINDING_AND_ACTIVATION	13	0.701822	1.72185	0.00393721	0.051826	0.0438865	2279	tags=69%, list=18%, signal=57%	FGF23/FGF5/FGF20/FGF9/FGF18/FGF1/FGF17/FGF16/FGF2
WP_ENERGY_METABOLISM	WP_ENERGY_METABOLISM	43	-0.429359	-1.70944	0.00398497	0.051826	0.0438865	2291	tags=42%, list=18%, signal=34%	PPP3CC/PPP3R1/GSK3B/MYBBP1A/PRKAB1/ESRRA/MED1/EP300/NRF1/PRKAA1/UCP3/MAPK14/PPARG/PPARA/PPRC1/FOXO3/TFAM/PPARGC1A
WP_ELECTRON_TRANSPORT_CHAIN_OXPHOS_SYSTEM_IN_MITOCHONDRIA	WP_ELECTRON_TRANSPORT_CHAIN_OXPHOS_SYSTEM_IN_MITOCHONDRIA	82	0.454412	1.54593	0.00396064	0.051826	0.0438865	5198	tags=63%, list=42%, signal=37%	UCP1/UCP2/NDUFA3/NDUFA1/NDUFS4/SURF1/UQCR10/NDUFA8/UQCRC1/NDUFB7/NDUFB5/ATP5IF1/NDUFS3/COX11/NDUFC1/COX5B/UQCRQ/SLC25A14/NDUFB8/NDUFA2/ATP5MF/NDUFB1/NDUFA5/UQCRB/NDUFB3/COX6A1/COX7A1/NDUFB2/NDUFA4/NDUFS7/ATP5PD/NDUFA9/NDUFS6/NDUFA10/UQCR11/NDUFB6/NDUFA7/ATP5PO/COX15/ATP5F1E/COX7B/COX4I1/COX8A/NDUFS8/ATP5F1C/ATP5MG/ATP5MC2/ATP5MC1/NDUFV1/UQCRH/SDHC/NDUFB4
WP_CIRCADIAN_RHYTHM_GENES	WP_CIRCADIAN_RHYTHM_GENES	182	-0.269697	-1.3723	0.00397172	0.051826	0.0438865	1441	tags=29%, list=12%, signal=26%	NLGN1/MYBBP1A/CRY2/NOCT/UBC/NTRK3/KLF10/KMT2A/SERPINE1/NRIP1/NR1D1/CSNK1E/EP300/DRD1/MTA1/RORC/ID2/USP2/CSNK1D/LGR4/ATF5/HNRNPD/DDX5/ATF4/PPP1CB/ADA/RORA/PRKAA1/PTEN/BHLHE40/PPARG/ID4/PPARA/TOP1/SFPQ/HS3ST2/SUV39H2/EGR1/NAMPT/CRY1/IL6/JUND/DHX9/SIK1/LEP/ARNTL/JUN/PPARGC1A/PER1/KLF9/NFIL3/NPAS2
WP_DNA_DAMAGE_RESPONSE	WP_DNA_DAMAGE_RESPONSE	62	-0.370456	-1.58518	0.00404685	0.0523494	0.0443297	756	tags=18%, list=6%, signal=17%	TNFRSF10B/PMAIP1/CDK2/GADD45A/CDK6/GADD45G/RAD51/CDKN1A/GADD45B/CDC25C/MYC
REACTOME_TRANSPORT_OF_THE_SLBP_DEPENDANT_MATURE_MRNA	REACTOME_TRANSPORT_OF_THE_SLBP_DEPENDANT_MATURE_MRNA	33	-0.475846	-1.78427	0.00408844	0.0525441	0.0444946	2244	tags=39%, list=18%, signal=32%	SEH1L/POM121/NUP54/NUP88/NUP188/NUP98/NUP50/RANBP2/NXF1/NUP153/NUP160/EIF4E/NUP58
REACTOME_TOLL_LIKE_RECEPTOR_TLR1_TLR2_CASCADE	REACTOME_TOLL_LIKE_RECEPTOR_TLR1_TLR2_CASCADE	104	-0.314694	-1.45583	0.00410535	0.0525441	0.0444946	2218	tags=28%, list=18%, signal=23%	IKBKG/HMGB1/PELI2/VRK3/MAP2K1/FOS/FGA/UBC/MAP2K7/DUSP3/FGG/NOD1/MAP2K6/DUSP6/ALPK1/NFKB2/MAPKAPK2/MAPK14/SOCS1/S100A9/NFKBIB/PELI1/CHUK/DUSP4/NFKBIA/JUN/S100A12/MAP3K8/IRAK3
REACTOME_DISEASES_ASSOCIATED_WITH_GLYCOSAMINOGLYCAN_METABOLISM	REACTOME_DISEASES_ASSOCIATED_WITH_GLYCOSAMINOGLYCAN_METABOLISM	35	0.547487	1.64702	0.00413258	0.0526142	0.044554	3361	tags=60%, list=27%, signal=44%	OGN/ACAN/GPC5/SDC1/GPC4/BGN/OMD/BCAN/VCAN/AGRN/SDC3/HEXB/EXT1/CHST3/EXT2/SDC2/HSPG2/HEXA/FMOD/KERA/CSPG4
WP_EXERCISEINDUCED_CIRCADIAN_REGULATION	WP_EXERCISEINDUCED_CIRCADIAN_REGULATION	46	-0.411443	-1.66578	0.00418541	0.0527318	0.0446535	1970	tags=35%, list=16%, signal=29%	SF3A3/HERPUD1/CRY2/TOB1/DNAJA1/BTG1/MYF6/RBPMS/ETV6/UCP3/CEBPB/CLDN5/CRY1/ARNTL/PER1/KLF9
WP_HEMATOPOIETIC_STEM_CELL_DIFFERENTIATION	WP_HEMATOPOIETIC_STEM_CELL_DIFFERENTIATION	52	-0.397528	-1.63111	0.00417019	0.0527318	0.0446535	1952	tags=37%, list=16%, signal=31%	FOS/GP9/MXI1/RHOH/CSF2/CSF1/KLF1/MUC1/KITLG/GYPA/ACVR1B/FOSB/RIOK3/IL6/GATA1/RUNX1/PIM1/IL1B/NFE2
REACTOME_NEGATIVE_REGULATION_OF_NMDA_RECEPTOR_MEDIATED_NEURONAL_TRANSMISSION	REACTOME_NEGATIVE_REGULATION_OF_NMDA_RECEPTOR_MEDIATED_NEURONAL_TRANSMISSION	19	0.627976	1.66706	0.00422201	0.0529173	0.0448106	1849	tags=42%, list=15%, signal=36%	GRIN2A/CAMK2B/DLG2/CAMK2A/DLG3/PPM1E/PPM1F/ACTN2
WP_MITOCHONDRIAL_GENE_EXPRESSION	WP_MITOCHONDRIAL_GENE_EXPRESSION	18	-0.578757	-1.91336	0.00432099	0.0536024	0.0453908	1997	tags=50%, list=16%, signal=42%	SP1/ESRRA/POLRMT/NRF1/GABPB1/PPRC1/TFAM/MYEF2/PPARGC1A
REACTOME_NUCLEAR_EVENTS_KINASE_AND_TRANSCRIPTION_FACTOR_ACTIVATION	REACTOME_NUCLEAR_EVENTS_KINASE_AND_TRANSCRIPTION_FACTOR_ACTIVATION	61	-0.376941	-1.60433	0.0043083	0.0536024	0.0453908	1952	tags=36%, list=16%, signal=31%	FOS/CDK5R1/CHD4/SGK1/VGF/DUSP3/EP300/DNM2/ID2/DUSP6/FOSL1/MAPKAPK2/MAPK14/ID4/SRF/FOSB/TRIB1/JUNB/EGR1/F3/JUND/DUSP4
WP_STEROL_REGULATORY_ELEMENTBINDING_PROTEINS_SREBP_SIGNALING	WP_STEROL_REGULATORY_ELEMENTBINDING_PROTEINS_SREBP_SIGNALING	64	-0.369949	-1.58199	0.00435673	0.0537701	0.0455328	2002	tags=30%, list=16%, signal=25%	ACACA/SP1/MTOR/PRKAB1/SEC24A/INSIG1/SQLE/PRKACA/HMGCS1/SEC31B/LSS/PRKAA1/PPARG/ATF6/SEC24D/SCD/CAMP/LDLR/FASN
PID_CD40_PATHWAY	PID_CD40_PATHWAY	30	-0.487678	-1.79254	0.00439594	0.053949	0.0456842	828	tags=30%, list=7%, signal=28%	JAK3/MAPK14/CBLB/IL4/BCL2L1/NFKBIA/TNFAIP3/JUN/MYC
PID_P73PATHWAY	PID_P73PATHWAY	77	-0.359286	-1.5742	0.00441583	0.053949	0.0456842	2222	tags=34%, list=18%, signal=28%	MDM2/BAX/PML/FLOT2/ABL1/SP1/SERPINE1/CASP2/EP300/PLK3/ADA/BCL2L11/MAPK14/AEN/SERPINA1/HSF1/FOXO3/CDK2/CDK6/RAD51/CDKN1A/GATA1/GDF15/IL1RAP/MYC/FASN
WP_OMEGA9_FATTY_ACID_SYNTHESIS	WP_OMEGA9_FATTY_ACID_SYNTHESIS	11	-0.705812	-1.97777	0.00447334	0.054377	0.0460467	367	tags=55%, list=3%, signal=53%	ACSL4/FADS1/ACSL1/SCD/ELOVL5/FASN
REACTOME_MITOTIC_TELOPHASE_CYTOKINESIS	REACTOME_MITOTIC_TELOPHASE_CYTOKINESIS	13	-0.654272	-1.9381	0.00462353	0.0555729	0.0470594	3821	tags=69%, list=31%, signal=48%	MAU2/NIPBL/WAPL/PDS5A/STAG2/SMC1A/SMC3/RAD21/KIF23
WP_2Q13_COPY_NUMBER_VARIATION_SYNDROME	WP_2Q13_COPY_NUMBER_VARIATION_SYNDROME	45	-0.417249	-1.66537	0.00464167	0.0555729	0.0470594	1751	tags=33%, list=14%, signal=29%	ARF6/CSF2/POLR1D/IL1RN/CSF1/POLR1E/BCL2L11/SOCS1/POLR1B/SOCS3/IL6/IL1R1/IL1RAP/ACOXL/IL1B
WP_CELL_CYCLE	WP_CELL_CYCLE	112	-0.316027	-1.47384	0.00466362	0.0555729	0.0470594	585	tags=29%, list=5%, signal=27%	GSK3B/MDM2/E2F4/CCNE1/ABL1/MCM4/CCNH/RAD21/YWHAE/PKMYT1/CDC25A/EP300/RBL1/ORC2/DBF4/E2F3/E2F2/CDC7/CDK2/GADD45A/CDK6/WEE1/CCNA1/ORC6/GADD45G/CDC45/CDKN1A/PTTG2/GADD45B/CDC25C/CDKN2D/MYC
WP_TGFBETA_SIGNALING_PATHWAY	WP_TGFBETA_SIGNALING_PATHWAY	129	-0.292722	-1.42898	0.00459952	0.0555729	0.0470594	2352	tags=29%, list=19%, signal=24%	MAPK4/HGS/PIK3R1/PIAS1/E2F4/PML/KLF11/TGFBR2/AXIN1/MAP2K1/SP1/FOS/KLF10/TGFBR3/PIAS2/ETS1/MAP2K6/EP300/RBL1/CDC42/TGIF1/MAPK14/LIMK2/PRKAR2A/THBS1/FOSB/NUP153/JUNB/ATF3/JUND/PDK1/CDKN1A/SIK1/CITED1/KLF6/JUN/MYC/NEDD9
WP_HEMATOPOIETIC_STEM_CELL_GENE_REGULATION_BY_GABP_ALPHABETA_COMPLEX	WP_HEMATOPOIETIC_STEM_CELL_GENE_REGULATION_BY_GABP_ALPHABETA_COMPLEX	20	-0.540975	-1.82787	0.00471995	0.0557484	0.047208	1420	tags=40%, list=11%, signal=35%	EP300/GABPB1/PTEN/ETV6/SMARCA4/FOXO3/MCL1/BCL2L1
REACTOME_DOWNSTREAM_SIGNALING_OF_ACTIVATED_FGFR4	REACTOME_DOWNSTREAM_SIGNALING_OF_ACTIVATED_FGFR4	25	0.597264	1.68562	0.00474748	0.0557484	0.047208	2279	tags=44%, list=18%, signal=36%	FGF23/FGF20/FRS2/FGF9/FGF18/FRS3/FGF1/FGFR4/FGF17/FGF16/FGF2
PID_IL2_1PATHWAY	PID_IL2_1PATHWAY	55	-0.382056	-1.59208	0.00474319	0.0557484	0.047208	1457	tags=31%, list=12%, signal=27%	GAB2/PIK3R1/MAP2K1/FOS/SOCS2/KRAS/JAK3/MAPKAPK2/IRS1/MAPK14/SOCS1/CISH/CDK2/SOCS3/JUN/MYC/IRS2
REACTOME_TRAFFICKING_OF_AMPA_RECEPTORS	REACTOME_TRAFFICKING_OF_AMPA_RECEPTORS	27	0.582912	1.67651	0.00479187	0.0559978	0.0474192	3354	tags=52%, list=27%, signal=38%	GRIA2/CAMK2B/MYO6/GRIA3/CACNG2/PRKCA/CAMK2A/CACNG4/AP2M1/AKAP5/AP2S1/CACNG3/TSPAN7/GRIP1
REACTOME_RESPIRATORY_ELECTRON_TRANSPORT_ATP_SYNTHESIS_BY_CHEMIOSMOTIC_COUPLING_AND_HEAT_PRODUCTION_BY_UNCOUPLING_PROTEINS	REACTOME_RESPIRATORY_ELECTRON_TRANSPORT_ATP_SYNTHESIS_BY_CHEMIOSMOTIC_COUPLING_AND_HEAT_PRODUCTION_BY_UNCOUPLING_PROTEINS	98	0.433659	1.51005	0.00483512	0.0562316	0.0476172	5387	tags=63%, list=43%, signal=36%	UCP1/UCP2/NDUFA3/ETFB/NUBPL/NDUFA1/NDUFS4/SURF1/UQCR10/NDUFA8/UQCRC1/NDUFB7/NDUFB5/NDUFS3/COX11/TMEM126B/NDUFA13/NDUFC1/COX5B/UQCRQ/SLC25A14/NDUFAF3/TMEM186/NDUFB8/NDUFA2/ATP5MF/NDUFB1/NDUFA5/UQCRB/NDUFB3/COX6A1/NDUFB2/NDUFA4/NDUFS7/TACO1/ATP5PD/NDUFA9/NDUFS6/NDUFB11/NDUFA10/ETFA/UQCR11/NDUFB6/NDUFA7/ATP5PO/ATP5F1E/COX7B/COX4I1/COX8A/NDUFS8/ATP5F1C/ATP5MG/ATP5MC2/ATP5MC1/NDUFAF1/NDUFV1/UQCRH/SDHC…
KEGG_AXON_GUIDANCE	KEGG_AXON_GUIDANCE	113	0.418007	1.48599	0.00490658	0.0567896	0.0480897	2183	tags=27%, list=18%, signal=22%	SLIT3/EPHA3/SEMA3D/SEMA3B/EPHB3/EFNA4/UNC5C/NFATC1/UNC5B/SEMA6C/EPHA7/NRP1/SEMA3C/EPHB2/SEMA4D/SEMA5A/PLXNB2/RGS3/PLXNA3/SEMA3E/SRGAP2/SEMA3A/NTN3/PLXNA1/SLIT2/PLXNB3/NTNG1/ROBO1/CHP2/RAC2
REACTOME_SIGNALING_BY_LEPTIN	REACTOME_SIGNALING_BY_LEPTIN	11	-0.70017	-1.96196	0.00500658	0.057671	0.0488361	947	tags=36%, list=8%, signal=34%	IRS1/SOCS3/LEP/IRS2
REACTOME_SUMOYLATION_OF_TRANSCRIPTION_COFACTORS	REACTOME_SUMOYLATION_OF_TRANSCRIPTION_COFACTORS	39	-0.446826	-1.7595	0.00508456	0.0582917	0.0493617	2674	tags=38%, list=22%, signal=30%	RNF2/NPM1/CBX8/DAXX/PIAS1/NRIP1/PIAS2/EP300/DDX5/SAFB/MRTFA/PHC2/NCOR2/HIPK2/PPARGC1A
WP_2586_ARYL_HYDROCARBON_RECEPTOR_PATHWAY	WP_2586_ARYL_HYDROCARBON_RECEPTOR_PATHWAY	44	-0.4194	-1.67167	0.00511508	0.058365	0.0494238	1437	tags=27%, list=12%, signal=24%	NRIP1/GCLC/EP300/KRAS/HSP90AA1/NCOR2/PTGS2/CDK2/CDKN1A/KLF6/MYC/VEGFA
REACTOME_NEGATIVE_REGULATION_OF_FGFR3_SIGNALING	REACTOME_NEGATIVE_REGULATION_OF_FGFR3_SIGNALING	28	0.573447	1.65961	0.00518999	0.0589418	0.0499122	2279	tags=39%, list=18%, signal=32%	FGF23/FGF5/FGFR3/FGF20/FRS2/FGF9/FGF18/FGF1/FGF17/FGF16/FGF2
REACTOME_PEPTIDE_HORMONE_BIOSYNTHESIS	REACTOME_PEPTIDE_HORMONE_BIOSYNTHESIS	11	-0.697922	-1.95566	0.00524358	0.059272	0.0501918	1631	tags=82%, list=13%, signal=71%	TSHB/CGA/INHBE/LHB/POMC/FSHB/PCSK1/INHBA/INHBB
KEGG_APOPTOSIS	KEGG_APOPTOSIS	84	-0.336923	-1.52315	0.0052695	0.059288	0.0502053	882	tags=15%, list=7%, signal=14%	PIK3CG/TNFRSF10B/PRKAR2A/BCL2L1/IL1R1/PRKAR2B/CHUK/NFKBIA/TNFRSF10D/IL1RAP/IL1B/IRAK3/TNFRSF10C
REACTOME_GROWTH_HORMONE_RECEPTOR_SIGNALING	REACTOME_GROWTH_HORMONE_RECEPTOR_SIGNALING	24	-0.519165	-1.8282	0.00546418	0.0610725	0.0517165	1457	tags=33%, list=12%, signal=29%	SOCS2/GHR/IRS1/ADAM17/SOCS1/CISH/SOCS3/IRS2
REACTOME_COMPLEX_I_BIOGENESIS	REACTOME_COMPLEX_I_BIOGENESIS	41	0.530734	1.63494	0.0054786	0.0610725	0.0517165	4019	tags=61%, list=32%, signal=41%	NDUFA3/NUBPL/NDUFA1/NDUFS4/NDUFA8/NDUFB7/NDUFB5/NDUFS3/TMEM126B/NDUFA13/NDUFC1/NDUFAF3/TMEM186/NDUFB8/NDUFA2/NDUFB1/NDUFA5/NDUFB3/NDUFB2/NDUFS7/NDUFA9/NDUFS6/NDUFB11/NDUFA10/NDUFB6
REACTOME_NEURONAL_SYSTEM	REACTOME_NEURONAL_SYSTEM	344	0.351918	1.35401	0.00578616	0.0642052	0.0543692	3148	tags=31%, list=25%, signal=23%	GRIA2/KCNK2/GABRB1/ARHGEF9/GABRA6/ALDH5A1/KCNS3/CACNA2D3/KCNQ2/TUBB2B/KCND2/GRM1/ADCY7/SHANK2/SLC18A2/GRIN2A/SIPA1L1/CAMK2B/APBA2/KCNC1/DLG2/KCNN4/MYO6/GABRA4/GRIA3/KCNA1/PPFIBP2/PTPRD/CHRNA4/CACNG2/KCNA5/LRFN4/GRIK4/GNG13/NCALD/KCNMB3/KCNQ1/KCNH6/KCNJ5/KCNMB1/NLGN3/PRKCA/LIN7B/PTPRF/CAMK2A/DLG3/KCND1/NBEA/PRKAA2/GABRB3/PPM1E/NRXN3/KCND3/KCNK10/KCNN1/GAD1/CHRNB4/PPM1F/PRKACB/SYT12/CHRNG/HOMER3/AC…
BIOCARTA_NPC_PATHWAY	BIOCARTA_NPC_PATHWAY	11	-0.691363	-1.93728	0.00583606	0.0644632	0.0545877	1583	tags=55%, list=13%, signal=48%	KPNB1/RAN/RANGAP1/RANBP2/NUP153/RCC1
PID_HDAC_CLASSI_PATHWAY	PID_HDAC_CLASSI_PATHWAY	59	-0.367794	-1.56956	0.00586625	0.064502	0.0546206	1789	tags=24%, list=14%, signal=20%	CHD4/PRKACA/RAN/EP300/SAP30/SIN3B/RANGAP1/PPARG/RANBP2/NCOR2/GATA1/NFKBIA/MTA2/MXD1
WP_MIRNA_REGULATION_OF_DNA_DAMAGE_RESPONSE	WP_MIRNA_REGULATION_OF_DNA_DAMAGE_RESPONSE	64	-0.363182	-1.55305	0.00594785	0.0651034	0.0551299	756	tags=17%, list=6%, signal=16%	TNFRSF10B/PMAIP1/CDK2/GADD45A/CDK6/GADD45G/RAD51/CDKN1A/GADD45B/CDC25C/MYC
BIOCARTA_HIF_PATHWAY	BIOCARTA_HIF_PATHWAY	15	-0.608604	-1.90241	0.00610807	0.0659617	0.0558567	1785	tags=53%, list=14%, signal=46%	LDHA/EDN1/HIF1A/EP300/HSP90AA1/NOS3/JUN/VEGFA
REACTOME_EGFR_DOWNREGULATION	REACTOME_EGFR_DOWNREGULATION	29	-0.482539	-1.75648	0.00609638	0.0659617	0.0558567	2086	tags=38%, list=17%, signal=32%	HGS/ARHGEF7/UBC/EPS15L1/EPN1/CDC42/SH3GL2/SPRY2/SPRY1/AREG/EREG
REACTOME_HEPARAN_SULFATE_HEPARIN_HS_GAG_METABOLISM	REACTOME_HEPARAN_SULFATE_HEPARIN_HS_GAG_METABOLISM	46	0.507346	1.5936	0.00606289	0.0659617	0.0558567	2766	tags=48%, list=22%, signal=37%	GPC5/XYLT1/SDC1/GPC4/BGN/XYLT2/B3GAT1/BCAN/VCAN/GLB1/AGRN/SDC3/NAGLU/EXT1/IDUA/SGSH/HS3ST3A1/GUSB/HPSE/EXT2/SDC2/HSPG2
WP_STING_PATHWAY_IN_KAWASAKILIKE_DISEASE_AND_COVID19	WP_STING_PATHWAY_IN_KAWASAKILIKE_DISEASE_AND_COVID19	19	-0.56018	-1.90173	0.00617876	0.0664285	0.056252	906	tags=32%, list=7%, signal=29%	NLRP3/REL/F3/CHUK/NFKBIA/IL1B
PID_SMAD2_3NUCLEAR_PATHWAY	PID_SMAD2_3NUCLEAR_PATHWAY	78	-0.348388	-1.53705	0.00620926	0.0664611	0.0562796	1420	tags=27%, list=11%, signal=24%	E2F4/LAMC1/SP1/FOS/SERPINE1/EP300/RBL1/SAP30/TGIF1/SIN3B/FOXO3/IL10/CDK2/ATF3/CEBPB/FOXO4/CDKN1A/RUNX1/CITED1/JUN/MYC
REACTOME_REGULATION_OF_GLUCOKINASE_BY_GLUCOKINASE_REGULATORY_PROTEIN	REACTOME_REGULATION_OF_GLUCOKINASE_BY_GLUCOKINASE_REGULATORY_PROTEIN	30	-0.474404	-1.74375	0.00628396	0.0669643	0.0567057	2244	tags=43%, list=18%, signal=36%	SEH1L/GCKR/POM121/NUP54/GCK/NUP88/NUP188/NUP98/NUP50/RANBP2/NUP153/NUP160/NUP58
WP_TNFALPHA_SIGNALING_PATHWAY	WP_TNFALPHA_SIGNALING_PATHWAY	87	-0.330623	-1.49457	0.00639948	0.0678962	0.0574948	1543	tags=22%, list=12%, signal=19%	MAP2K7/TXN/MAP2K6/CFLAR/KRAS/TNFRSF1B/MAP3K5/NFKB2/HSP90AA1/REL/NFKBIB/SELE/IL6/BCL2L1/CHUK/NFKBIA/TNFAIP3/JUN/MAP3K8
REACTOME_RESPIRATORY_ELECTRON_TRANSPORT	REACTOME_RESPIRATORY_ELECTRON_TRANSPORT	78	0.450133	1.52538	0.00646727	0.0683158	0.0578502	4019	tags=49%, list=32%, signal=33%	NDUFA3/ETFB/NUBPL/NDUFA1/NDUFS4/SURF1/UQCR10/NDUFA8/UQCRC1/NDUFB7/NDUFB5/NDUFS3/COX11/TMEM126B/NDUFA13/NDUFC1/COX5B/UQCRQ/NDUFAF3/TMEM186/NDUFB8/NDUFA2/NDUFB1/NDUFA5/UQCRB/NDUFB3/COX6A1/NDUFB2/NDUFA4/NDUFS7/TACO1/NDUFA9/NDUFS6/NDUFB11/NDUFA10/ETFA/UQCR11/NDUFB6
WP_ASPIRIN_AND_MIRNAS	WP_ASPIRIN_AND_MIRNAS	10	-0.698561	-1.88049	0.0065747	0.0685526	0.0580507	589	tags=50%, list=5%, signal=48%	PPARA/PTGS2/NOS3/PDK1/VEGFA
WP_G1_TO_S_CELL_CYCLE_CONTROL	WP_G1_TO_S_CELL_CYCLE_CONTROL	62	-0.357489	-1.52969	0.0065537	0.0685526	0.0580507	585	tags=19%, list=5%, signal=19%	E2F3/E2F2/CDK2/GADD45A/CDK6/WEE1/CCNA1/ORC6/CDC45/CDKN1A/CDKN2D/MYC
REACTOME_TRANSCRIPTIONAL_REGULATION_BY_RUNX1	REACTOME_TRANSCRIPTIONAL_REGULATION_BY_RUNX1	157	-0.272209	-1.3881	0.00653816	0.0685526	0.0580507	2150	tags=23%, list=17%, signal=19%	YAF2/PML/ABL1/AXIN1/CCNH/UBC/KMT2A/PSMD12/RBBP5/PSMD11/OCLN/PSMD3/CSF2/AGO3/EP300/ELF1/AGO2/SIN3B/PSMC4/RYBP/THBS1/CTLA4/SMARCA4/PHC2/SOCS3/CDK6/CLDN5/SETD1A/CR1/KMT2B/GATA1/HIPK2/RUNX1/NR4A3/PF4/NFE2
REACTOME_TRANSPORT_OF_MATURE_MRNAS_DERIVED_FROM_INTRONLESS_TRANSCRIPTS	REACTOME_TRANSPORT_OF_MATURE_MRNAS_DERIVED_FROM_INTRONLESS_TRANSCRIPTS	38	-0.450636	-1.77324	0.00662363	0.0686224	0.0581098	2244	tags=37%, list=18%, signal=30%	SEH1L/POM121/NUP54/NUP88/CPSF4/NUP188/NUP98/NUP50/RANBP2/NXF1/NUP153/NUP160/EIF4E/NUP58
WP_TLR4_SIGNALING_AND_TOLERANCE	WP_TLR4_SIGNALING_AND_TOLERANCE	27	-0.492397	-1.75957	0.00670474	0.0686224	0.0581098	335	tags=19%, list=3%, signal=18%	IL6/CHUK/NFKBIA/CXCL8/IRAK3
PID_HIF2PATHWAY	PID_HIF2PATHWAY	33	-0.45898	-1.72103	0.00672324	0.0686224	0.0581098	2311	tags=52%, list=19%, signal=42%	ELOC/FLT1/SP1/EFNA1/KDR/EGLN1/SERPINE1/ETS1/EPAS1/EP300/FXN/TWIST1/BHLHE40/SLC2A1/EGLN3/CITED2/VEGFA
REACTOME_PI_3K_CASCADE_FGFR4	REACTOME_PI_3K_CASCADE_FGFR4	18	0.642283	1.69438	0.00665325	0.0686224	0.0581098	2279	tags=56%, list=18%, signal=45%	FGF23/FGF20/FRS2/FGF9/FGF18/FGF1/FGFR4/FGF17/FGF16/FGF2
WP_MITOCHONDRIAL_COMPLEX_I_ASSEMBLY_MODEL_OXPHOS_SYSTEM	WP_MITOCHONDRIAL_COMPLEX_I_ASSEMBLY_MODEL_OXPHOS_SYSTEM	38	0.533155	1.61507	0.00669653	0.0686224	0.0581098	4019	tags=61%, list=32%, signal=41%	NDUFA3/NUBPL/NDUFA1/NDUFS4/NDUFA8/NDUFB7/NDUFB5/NDUFS3/TMEM126B/NDUFA13/NDUFC1/NDUFAF3/TMEM186/NDUFB8/NDUFA2/NDUFB1/NDUFA5/NDUFB3/NDUFB2/NDUFS6/NDUFB11/NDUFA10/NDUFB6
REACTOME_SIGNALING_BY_FGFR3	REACTOME_SIGNALING_BY_FGFR3	39	0.517705	1.58523	0.00678736	0.0689858	0.0584175	2279	tags=31%, list=18%, signal=25%	FGF23/FGF5/FGFR3/FGF20/FRS2/FGF9/FGF18/FRS3/FGF1/FGF17/FGF16/FGF2
REACTOME_CONSTITUTIVE_SIGNALING_BY_AKT1_E17K_IN_CANCER	REACTOME_CONSTITUTIVE_SIGNALING_BY_AKT1_E17K_IN_CANCER	23	-0.498494	-1.75472	0.00701778	0.0710293	0.060148	2283	tags=43%, list=18%, signal=36%	GSK3A/GSK3B/MDM2/MTOR/AKT2/FOXO3/FOXO4/CDKN1A/CHUK/NR4A1
PID_PRL_SIGNALING_EVENTS_PATHWAY	PID_PRL_SIGNALING_EVENTS_PATHWAY	21	-0.52067	-1.76805	0.00709619	0.0715237	0.0605666	1536	tags=38%, list=12%, signal=33%	CCNE1/RABGGTB/ATF5/PTP4A3/PTP4A1/CDK2/EGR1/CDKN1A
REACTOME_OXIDATIVE_STRESS_INDUCED_SENESCENCE	REACTOME_OXIDATIVE_STRESS_INDUCED_SENESCENCE	61	-0.359838	-1.53154	0.00727372	0.0730088	0.0618242	3030	tags=41%, list=24%, signal=31%	MAP2K3/MAP4K4/IFNB1/TFDP2/SUZ12/RNF2/EZH2/CBX8/MDM2/FOS/UBC/MAP2K7/AGO3/TXN/MAP2K6/MAP3K5/MAPKAPK2/MAPK14/KDM6B/PHC2/E2F3/E2F2/CDK6/CDKN2D/JUN
REACTOME_OTHER_SEMAPHORIN_INTERACTIONS	REACTOME_OTHER_SEMAPHORIN_INTERACTIONS	18	0.636008	1.67783	0.00735358	0.0735054	0.0622447	2894	tags=56%, list=23%, signal=43%	TREM2/CD72/SEMA4D/SEMA5A/TYROBP/SEMA3E/PLXNA1/PLXNB3/PTPRC/ITGB1
WP_AUTOSOMAL_RECESSIVE_OSTEOPETROSIS_PATHWAYS	WP_AUTOSOMAL_RECESSIVE_OSTEOPETROSIS_PATHWAYS	11	0.716946	1.66724	0.00748672	0.0745283	0.0631109	22	tags=18%, list=0%, signal=18%	TNFSF11/TNFRSF11A
REACTOME_SIGNALING_BY_FGFR1	REACTOME_SIGNALING_BY_FGFR1	46	0.502214	1.57748	0.00765603	0.0759014	0.0642736	2279	tags=28%, list=18%, signal=23%	ANOS1/FLRT2/FGF23/FGF5/FGF20/FRS2/FGF9/FGF18/FRS3/FGF1/FGF3/FGF17/FGF2
REACTOME_DISEASES_OF_MITOTIC_CELL_CYCLE	REACTOME_DISEASES_OF_MITOTIC_CELL_CYCLE	33	-0.453842	-1.70176	0.00771925	0.0762158	0.0645399	674	tags=45%, list=5%, signal=43%	CCND2/CDC27/TFDP2/CCND3/UBE2C/CCNE2/DAXX/CCNE1/UBE2S/E2F3/UBE2D1/E2F2/CDK2/CDK6/CDKN1A
BIOCARTA_NO2IL12_PATHWAY	BIOCARTA_NO2IL12_PATHWAY	15	0.672117	1.70514	0.00788088	0.0774953	0.0656234	2337	tags=60%, list=19%, signal=49%	CD2/CCR5/CD247/CD3D/IL12RB2/IL12RB1/CD4/CXCR3/CD3G
PID_TELOMERASE_PATHWAY	PID_TELOMERASE_PATHWAY	64	-0.356266	-1.52348	0.00799508	0.0783	0.0663048	2276	tags=28%, list=18%, signal=23%	MRE11/XRCC6/ABL1/SP1/MTOR/FOS/RPS6KB1/YWHAE/DKC1/BLM/SAP30/NCL/SIN3B/WRN/HSP90AA1/JUN/MYC/MXD1
KEGG_TYPE_I_DIABETES_MELLITUS	KEGG_TYPE_I_DIABETES_MELLITUS	41	0.516576	1.59133	0.00810465	0.0790531	0.0669425	3230	tags=51%, list=26%, signal=38%	HLA-DQA1/CD28/HLA-DQB1/HLA-DPB1/HLA-DOA/HLA-DMB/PTPRN2/CD86/HLA-DPA1/TNF/FASLG/GAD1/CPE/PRF1/IL12A/HLA-DMA/HLA-DRB1/HLA-DRA/INS/HLA-DRB5/IL12B
REACTOME_CARDIAC_CONDUCTION	REACTOME_CARDIAC_CONDUCTION	109	0.418525	1.47972	0.00815902	0.0792637	0.0671209	3320	tags=41%, list=27%, signal=30%	KCNK2/RYR2/TRDN/FGF14/GATA4/SCN4A/KCND2/CAMK2B/SCN5A/RYR1/ATP1B2/TRPC1/KCNA5/SCN11A/KCNQ1/KCNK12/PLN/CASQ1/CAMK2A/KCND1/RYR3/KCND3/KCNK10/FXYD6/RANGRF/CACNB1/CACNG4/ATP2A1/TBX5/SCN2B/NPPC/SCN2A/ATP1B1/CACNA1C/SLC8A1/ITPR2/SLN/NPR2/SCN1A/ATP2B3/ABCC9/FGF12/KCNE2/CES1/WWTR1
WP_TH17_CELL_DIFFERENTIATION_PATHWAY	WP_TH17_CELL_DIFFERENTIATION_PATHWAY	66	-0.366156	-1.58865	0.00832888	0.0805902	0.0682442	1568	tags=29%, list=13%, signal=25%	NR1D1/HIF1A/RARA/RORC/RORA/MAPK14/HSP90AA1/SOCS3/IL4/CRY1/IL6/RUNX1/NFKBIA/IL6R/ARNTL/JUN/PER1/IL1B/NFIL3
REACTOME_MET_ACTIVATES_PTK2_SIGNALING	REACTOME_MET_ACTIVATES_PTK2_SIGNALING	28	0.557464	1.61336	0.00836938	0.0806595	0.0683028	1712	tags=39%, list=14%, signal=34%	COL11A1/LAMA4/COL5A1/COL3A1/LAMA1/COL5A2/LAMB3/ITGA3/COL2A1/COL1A2/HGF
REACTOME_SIGNALING_BY_EGFR_IN_CANCER	REACTOME_SIGNALING_BY_EGFR_IN_CANCER	24	-0.503832	-1.77421	0.00841716	0.0807981	0.0684202	741	tags=25%, list=6%, signal=24%	PIK3R1/UBC/KRAS/HSP90AA1/AREG/EREG
REACTOME_TP53_REGULATES_TRANSCRIPTION_OF_ADDITIONAL_CELL_CYCLE_GENES_WHOSE_EXACT_ROLE_IN_THE_P53_PATHWAY_REMAIN_UNCERTAIN	REACTOME_TP53_REGULATES_TRANSCRIPTION_OF_ADDITIONAL_CELL_CYCLE_GENES_WHOSE_EXACT_ROLE_IN_THE_P53_PATHWAY_REMAIN_UNCERTAIN	17	-0.590252	-1.90799	0.00858684	0.0817991	0.0692679	2546	tags=47%, list=21%, signal=37%	CNOT9/NPM1/CNOT3/CNOT8/PLK3/RGCC/BTG2/CDC25C
BIOCARTA_INSULIN_PATHWAY	BIOCARTA_INSULIN_PATHWAY	21	-0.509553	-1.73031	0.00858908	0.0817991	0.0692679	2223	tags=43%, list=18%, signal=35%	PIK3R1/MAP2K1/FOS/SLC2A4/IRS1/PIK3CG/SRF/INSR/JUN
BIOCARTA_EPONFKB_PATHWAY	BIOCARTA_EPONFKB_PATHWAY	11	-0.671598	-1.8819	0.0087527	0.0825718	0.0699222	1432	tags=45%, list=12%, signal=40%	HIF1A/EPOR/CDKN1A/NFKBIA/SOD2
WP_DEVELOPMENT_AND_HETEROGENEITY_OF_THE_ILC_FAMILY	WP_DEVELOPMENT_AND_HETEROGENEITY_OF_THE_ILC_FAMILY	30	-0.463429	-1.70341	0.00874081	0.0825718	0.0699222	1270	tags=40%, list=10%, signal=36%	IL9/ID2/RORA/IL13/IL33/IL4/IL6/ZBTB16/GFI1/IL1B/NFIL3/AREG
REACTOME_MITOTIC_METAPHASE_AND_ANAPHASE	REACTOME_MITOTIC_METAPHASE_AND_ANAPHASE	203	-0.248905	-1.29252	0.00877261	0.0825718	0.0699222	3439	tags=38%, list=28%, signal=28%	WAPL/AURKB/PDS5A/DYNC1LI2/TUBA4A/NUP107/NDC1/STAG2/PSMC1/TMPO/NUP205/LBR/NDEL1/PSMD13/PSMD7/NUP62/PPP2R5E/PSMD8/SMC1A/NUDC/SPC24/CDC27/CCNB2/BIRC5/UBE2C/PSME4/RPS27/NDE1/CENPO/VRK1/SMC3/PPP2R2A/KPNB1/TUBB6/MIS12/VPS4A/SEH1L/POM121/NUP54/UBC/BUB1B/PSMD12/RAD21/CENPA/PSMD11/SPC25/PSMD3/TUBA3C/CDCA8/INCENP/RAN/TNPO1/SKA1/CLIP1/KNL1/TUBB2A/NUP188/NUP98/PPP2R5B/ANKLE2/TAOK1/PSMC4/RANGAP1/AHCTF1/RANBP2…
WP_PHOTODYNAMIC_THERAPYINDUCED_HIF1_SURVIVAL_SIGNALING	WP_PHOTODYNAMIC_THERAPYINDUCED_HIF1_SURVIVAL_SIGNALING	37	-0.444576	-1.7459	0.00881488	0.082648	0.0699867	2123	tags=41%, list=17%, signal=34%	BAX/BNIP3/LDHA/EGLN1/SERPINE1/EDN1/HIF1A/SLC2A1/PMAIP1/PTGS2/MCL1/SLC2A3/BCL2L1/BCL2A1/VEGFA
REACTOME_LGI_ADAM_INTERACTIONS	REACTOME_LGI_ADAM_INTERACTIONS	10	0.714929	1.63199	0.00894304	0.0835259	0.0707302	1263	tags=50%, list=10%, signal=45%	LGI2/LGI1/ADAM22/CACNG2/ADAM23
REACTOME_MET_PROMOTES_CELL_MOTILITY	REACTOME_MET_PROMOTES_CELL_MOTILITY	38	0.523423	1.58559	0.00906533	0.0843425	0.0714216	1712	tags=32%, list=14%, signal=27%	COL11A1/LAMA4/COL5A1/COL3A1/LAMA1/COL5A2/LAMB3/ITGA3/TNS3/COL2A1/COL1A2/HGF
WP_FATTY_ACID_TRANSPORTERS	WP_FATTY_ACID_TRANSPORTERS	16	-0.575796	-1.84896	0.00922362	0.0849362	0.0719244	2158	tags=44%, list=17%, signal=36%	ACSL4/FABP6/ACSL5/FABP1/ACSL6/FABP4/ACSL1
REACTOME_COMMON_PATHWAY_OF_FIBRIN_CLOT_FORMATION	REACTOME_COMMON_PATHWAY_OF_FIBRIN_CLOT_FORMATION	22	-0.511491	-1.758	0.0092201	0.0849362	0.0719244	2366	tags=50%, list=19%, signal=41%	PROCR/SERPIND1/FGA/SERPINC1/FGG/THBD/F13A1/CD177/PF4V1/PRTN3/PF4
KEGG_CELL_CYCLE	KEGG_CELL_CYCLE	115	-0.304099	-1.43224	0.00923448	0.0849362	0.0719244	585	tags=29%, list=5%, signal=28%	GSK3B/MDM2/E2F4/CCNE1/ABL1/MCM4/CCNH/BUB1B/RAD21/YWHAE/PKMYT1/CDC25A/EP300/RBL1/ORC2/DBF4/E2F3/E2F2/CDC7/CDK2/GADD45A/CDK6/WEE1/CCNA1/ORC6/GADD45G/CDC45/CDKN1A/PTTG2/GADD45B/CDC25C/CDKN2D/MYC
REACTOME_INTERLEUKIN_6_SIGNALING	REACTOME_INTERLEUKIN_6_SIGNALING	11	-0.667654	-1.87085	0.00934811	0.0856556	0.0725336	1029	tags=36%, list=8%, signal=33%	IL6ST/SOCS3/IL6/IL6R
REACTOME_TNF_RECEPTOR_SUPERFAMILY_TNFSF_MEMBERS_MEDIATING_NON_CANONICAL_NF_KB_PATHWAY	REACTOME_TNF_RECEPTOR_SUPERFAMILY_TNFSF_MEMBERS_MEDIATING_NON_CANONICAL_NF_KB_PATHWAY	15	0.665667	1.68878	0.00940619	0.0858625	0.0727088	829	tags=27%, list=7%, signal=25%	TNFSF11/TNFRSF11A/TNFSF12/CD40LG
WP_OXIDATIVE_PHOSPHORYLATION	WP_OXIDATIVE_PHOSPHORYLATION	47	0.495558	1.56732	0.00946107	0.0860388	0.0728581	5198	tags=70%, list=42%, signal=41%	NDUFA4L2/NDUFA3/NDUFS4/NDUFA8/NDUFB7/NDUFB5/NDUFS3/NDUFC1/NDUFB8/NDUFA2/ATP6AP2/ATP5MF/NDUFB1/NDUFA5/ATP6AP1/NDUFB2/NDUFA4/NDUFS7/ATP5PD/NDUFA9/NDUFS6/NDUFA10/GZMB/NDUFB6/NDUFA7/ATP5PO/ATP5F1E/NDUFS8/ATP5MG/ATP5MC2/ATP5MC1/NDUFV1/NDUFB4
REACTOME_INTERFERON_ALPHA_BETA_SIGNALING	REACTOME_INTERFERON_ALPHA_BETA_SIGNALING	67	0.446612	1.49159	0.009923	0.0899016	0.0761291	1158	tags=19%, list=9%, signal=18%	ISG15/IFIT3/IFIT1/USP18/XAF1/OAS1/OAS2/IFI27/IFIT2/IFI6/MX1/OAS3/BST2
WP_LDL_INFLUENCE_ON_CD14_AND_TLR4	WP_LDL_INFLUENCE_ON_CD14_AND_TLR4	22	-0.505391	-1.73703	0.00999489	0.090215	0.0763945	1101	tags=32%, list=9%, signal=29%	ATF4/NFKB2/MAPK14/REL/IL10/IL6/IL1B
REACTOME_AMINO_ACID_TRANSPORT_ACROSS_THE_PLASMA_MEMBRANE	REACTOME_AMINO_ACID_TRANSPORT_ACROSS_THE_PLASMA_MEMBRANE	25	-0.50593	-1.79315	0.0101083	0.0908994	0.076974	1019	tags=36%, list=8%, signal=33%	SLC7A2/SLC38A2/SLC3A2/SLC7A6/SLC7A1/SLC38A1/SLC1A5/SLC7A8/SLC7A5
PID_IL6_7_PATHWAY	PID_IL6_7_PATHWAY	47	-0.402096	-1.63658	0.0102173	0.0915395	0.0775161	1029	tags=43%, list=8%, signal=39%	GAB2/PIK3R1/PIAS1/CRP/FOS/FGG/MAP2K6/IL6ST/MAPK14/LBP/JUNB/CEBPB/MCL1/SOCS3/IL6/BCL2L1/IL6R/CEBPD/JUN/MYC
WP_NAD_METABOLISM_SIRTUINS_AND_AGING	WP_NAD_METABOLISM_SIRTUINS_AND_AGING	11	-0.662614	-1.85673	0.0103008	0.0916087	0.0775747	1432	tags=45%, list=12%, signal=40%	HIF1A/PPARG/FOXO3/TFAM/NAMPT
REACTOME_TRP_CHANNELS	REACTOME_TRP_CHANNELS	22	0.58104	1.59674	0.0102942	0.0916087	0.0775747	2265	tags=41%, list=18%, signal=33%	TRPM8/TRPM1/MCOLN3/TRPC1/TRPC4/TRPM4/TRPM3/TRPV2/TRPV6
REACTOME_SUMOYLATION_OF_DNA_REPLICATION_PROTEINS	REACTOME_SUMOYLATION_OF_DNA_REPLICATION_PROTEINS	43	-0.406433	-1.61816	0.0104173	0.0923055	0.0781648	2244	tags=37%, list=18%, signal=31%	SEH1L/POM121/NUP54/AURKA/CDCA8/INCENP/NUP88/NUP188/NUP98/RANGAP1/NUP50/RANBP2/NUP153/TOP1/NUP160/NUP58
BIOCARTA_VEGF_PATHWAY	BIOCARTA_VEGF_PATHWAY	26	-0.483322	-1.71248	0.0105423	0.0928272	0.0786065	2306	tags=42%, list=19%, signal=35%	EIF2B5/FLT4/FLT1/PIK3R1/KDR/EIF2S1/HIF1A/EIF1/PIK3CG/NOS3/VEGFA
WP_DISRUPTION_OF_POSTSYNAPTIC_SIGNALING_BY_CNV	WP_DISRUPTION_OF_POSTSYNAPTIC_SIGNALING_BY_CNV	29	0.538865	1.57389	0.0105529	0.0928272	0.0786065	1519	tags=28%, list=12%, signal=24%	RYR2/GRM1/GRIN2A/CAMK2B/DLG2/NLGN3/CAMK2A/NRXN3
REACTOME_SHC_MEDIATED_CASCADE_FGFR4	REACTOME_SHC_MEDIATED_CASCADE_FGFR4	18	0.623733	1.64545	0.0107581	0.0940273	0.0796228	2279	tags=50%, list=18%, signal=41%	FGF23/FGF20/FGF9/FGF18/FGF1/FGFR4/FGF17/FGF16/FGF2
REACTOME_TNFS_BIND_THEIR_PHYSIOLOGICAL_RECEPTORS	REACTOME_TNFS_BIND_THEIR_PHYSIOLOGICAL_RECEPTORS	25	0.574069	1.62016	0.0107817	0.0940273	0.0796228	2651	tags=44%, list=21%, signal=35%	TNFSF11/TNFRSF25/TNFRSF11B/TNFSF15/EDA2R/TNFRSF4/FASLG/TNFRSF17/CD70/CD27/TNFRSF14
KEGG_HYPERTROPHIC_CARDIOMYOPATHY_HCM	KEGG_HYPERTROPHIC_CARDIOMYOPATHY_HCM	77	0.440819	1.49395	0.0108059	0.0940273	0.0796228	3024	tags=39%, list=24%, signal=30%	MYH6/RYR2/CACNA2D3/SGCD/SGCG/CACNA2D1/TGFB3/CACNG2/ACE/SGCB/TTN/TNF/ITGA3/IGF1/PRKAA2/MYH7/MYL3/ACTC1/TNNC1/CACNA1F/ITGB3/CACNB1/CACNG4/CACNA1S/SGCA/CACNA1C/SLC8A1/ITGB1/CACNA1D/CACNG3
REACTOME_SMAD2_SMAD3_SMAD4_HETEROTRIMER_REGULATES_TRANSCRIPTION	REACTOME_SMAD2_SMAD3_SMAD4_HETEROTRIMER_REGULATES_TRANSCRIPTION	36	-0.432994	-1.69973	0.0108518	0.0940877	0.079674	2130	tags=33%, list=17%, signal=28%	E2F4/SP1/UBC/SERPINE1/EP300/RBL1/CCNT1/TGIF1/FURIN/JUNB/CCNK/MYC
WP_REGULATION_OF_APOPTOSIS_BY_PARATHYROID_HORMONERELATED_PROTEIN	WP_REGULATION_OF_APOPTOSIS_BY_PARATHYROID_HORMONERELATED_PROTEIN	19	-0.536274	-1.82057	0.0109489	0.0942541	0.0798148	882	tags=42%, list=7%, signal=39%	GSK3A/GSK3B/BAX/PIK3CG/MCL1/BCL2L1/BCL2A1/MYC
WP_MIRNAS_INVOLVEMENT_IN_THE_IMMUNE_RESPONSE_IN_SEPSIS	WP_MIRNAS_INVOLVEMENT_IN_THE_IMMUNE_RESPONSE_IN_SEPSIS	37	-0.436171	-1.71289	0.0109104	0.0942541	0.0798148	1280	tags=30%, list=10%, signal=27%	CCL3/NFKB2/MAPK14/REL/IL10/IL6/CHUK/NFKBIA/LCN2/CXCL8/ELANE
REACTOME_TRISTETRAPROLIN_TTP_ZFP36_BINDS_AND_DESTABILIZES_MRNA	REACTOME_TRISTETRAPROLIN_TTP_ZFP36_BINDS_AND_DESTABILIZES_MRNA	14	-0.610128	-1.84568	0.0110393	0.0946956	0.0801887	2851	tags=71%, list=23%, signal=55%	DCP1A/EXOSC1/EXOSC9/EXOSC4/EXOSC5/TNPO1/EXOSC2/MAPKAPK2/EXOSC8/ZFP36
KEGG_ECM_RECEPTOR_INTERACTION	KEGG_ECM_RECEPTOR_INTERACTION	82	0.430374	1.46416	0.011141	0.0952301	0.0806413	1674	tags=27%, list=14%, signal=23%	COL11A1/LAMA4/COL5A1/SDC1/CHAD/COL3A1/LAMA1/COL6A1/SPP1/VTN/THBS3/THBS4/COL5A2/SV2B/LAMB3/AGRN/SDC3/COL4A6/ITGA3/COL2A1/COL1A2/IBSP
BIOCARTA_ARF_PATHWAY	BIOCARTA_ARF_PATHWAY	16	-0.570478	-1.83189	0.0113359	0.0965544	0.0817628	2223	tags=56%, list=18%, signal=46%	PIK3R1/MDM2/ABL1/POLR1D/TBX2/PIK3CG/TWIST1/POLR1B/MYC
REACTOME_EXPORT_OF_VIRAL_RIBONUCLEOPROTEINS_FROM_NUCLEUS	REACTOME_EXPORT_OF_VIRAL_RIBONUCLEOPROTEINS_FROM_NUCLEUS	30	-0.45201	-1.66144	0.0114905	0.0975278	0.082587	2244	tags=40%, list=18%, signal=33%	SEH1L/POM121/NUP54/RAN/NUP88/NUP188/NUP98/NUP50/RANBP2/NUP153/NUP160/NUP58
REACTOME_PI_3K_CASCADE_FGFR1	REACTOME_PI_3K_CASCADE_FGFR1	20	0.601578	1.62152	0.0117437	0.0989822	0.0838186	2279	tags=45%, list=18%, signal=37%	FGF23/FGF5/FGF20/FRS2/FGF9/FGF1/FGF3/FGF17/FGF2
REACTOME_NEGATIVE_REGULATION_OF_FGFR1_SIGNALING	REACTOME_NEGATIVE_REGULATION_OF_FGFR1_SIGNALING	31	0.539281	1.58908	0.0117028	0.0989822	0.0838186	2279	tags=32%, list=18%, signal=26%	ANOS1/FGF23/FGF5/FGF20/FRS2/FGF9/FGF1/FGF3/FGF17/FGF2
REACTOME_HCMV_INFECTION	REACTOME_HCMV_INFECTION	83	-0.325111	-1.46641	0.0117965	0.0990824	0.0839034	2384	tags=30%, list=19%, signal=24%	EZH2/TUBB6/VPS4A/SEH1L/DAXX/POM121/PML/NUP54/VPS37B/TUBA3C/HNRNPK/NUP88/TUBB2A/UBAP1/NUP188/NUP98/NUP50/RANBP2/TUBA4B/NUP153/NCOR2/NUP160/CEBPD/NUP58/TUBB1
REACTOME_SHC1_EVENTS_IN_EGFR_SIGNALING	REACTOME_SHC1_EVENTS_IN_EGFR_SIGNALING	13	-0.613645	-1.81775	0.0121416	0.101004	0.0855308	7	tags=23%, list=0%, signal=23%	KRAS/AREG/EREG
WP_LIPID_METABOLISM_PATHWAY	WP_LIPID_METABOLISM_PATHWAY	27	-0.46654	-1.66717	0.0121923	0.101004	0.0855308	2002	tags=41%, list=16%, signal=34%	PNPLA2/ACACA/PRKAB1/AKT2/PRKACA/HILPDA/PRKAA1/PRKAR2A/PRKAR2B/ABHD5/FASN
REACTOME_NEGATIVE_REGULATION_OF_FGFR2_SIGNALING	REACTOME_NEGATIVE_REGULATION_OF_FGFR2_SIGNALING	32	0.531031	1.5783	0.012158	0.101004	0.0855308	2401	tags=38%, list=19%, signal=30%	FGF23/FGF5/FGF20/FRS2/FGF9/FGF18/FGF1/FGF3/FGF17/FGF16/FGF2/FGF7
KEGG_GRAFT_VERSUS_HOST_DISEASE	KEGG_GRAFT_VERSUS_HOST_DISEASE	37	0.515566	1.55753	0.0121774	0.101004	0.0855308	2562	tags=46%, list=21%, signal=37%	HLA-DQA1/CD28/HLA-DQB1/HLA-DPB1/HLA-DOA/HLA-DMB/CD86/HLA-DPA1/TNF/FASLG/KLRD1/KIR2DL2/PRF1/HLA-DMA/KLRC1/HLA-DRB1/HLA-DRA
REACTOME_POTASSIUM_CHANNELS	REACTOME_POTASSIUM_CHANNELS	80	0.42869	1.45812	0.0123137	0.101662	0.0860877	3631	tags=41%, list=29%, signal=29%	KCNK2/KCNS3/KCNQ2/KCND2/KCNC1/KCNN4/KCNA1/KCNA5/GNG13/KCNMB3/KCNQ1/KCNH6/KCNJ5/KCNMB1/KCND1/KCND3/KCNK10/KCNN1/KCNJ10/KCNAB3/KCNMB2/ABCC8/KCNN2/KCNV2/KCNG1/KCNA10/KCNJ3/ABCC9/KCNJ16/KCNS1/GNG4/KCNF1/KCNK13
BIOCARTA_PDZS_PATHWAY	BIOCARTA_PDZS_PATHWAY	17	0.61339	1.60339	0.0124012	0.102036	0.0864043	2877	tags=53%, list=23%, signal=41%	DLG2/NCAM1/ACTA1/DLG3/NRXN3/GUK1/SPTAN1/ANK1/PCLO
REACTOME_FATTY_ACYL_COA_BIOSYNTHESIS	REACTOME_FATTY_ACYL_COA_BIOSYNTHESIS	31	-0.445752	-1.66876	0.0124971	0.102476	0.0867775	407	tags=23%, list=3%, signal=22%	PPT2/ACSL1/SCD/ELOVL5/SLC27A2/FASN/HACD1
WP_MITOCHONDRIAL_IMMUNE_RESPONSE_TO_SARSCOV2	WP_MITOCHONDRIAL_IMMUNE_RESPONSE_TO_SARSCOV2	28	0.542596	1.57033	0.0126866	0.103483	0.0876298	1737	tags=29%, list=14%, signal=25%	TLR7/TLR3/IFIH1/DDX58/TMPRSS2/ACE/REN/AGTR2
WP_SELENIUM_MICRONUTRIENT_NETWORK	WP_SELENIUM_MICRONUTRIENT_NETWORK	72	-0.332719	-1.44629	0.0127054	0.103483	0.0876298	1494	tags=25%, list=12%, signal=22%	FGG/TXN/PLG/PRDX2/TXNRD2/NFKB2/GPX3/CTH/MPO/PTGS2/INSR/ALB/IL6/APOB/ALOX15B/LDLR/IL1B/SOD2
REACTOME_FGFRL1_MODULATION_OF_FGFR1_SIGNALING	REACTOME_FGFRL1_MODULATION_OF_FGFR1_SIGNALING	10	0.70158	1.60151	0.0128082	0.10397	0.0880421	2778	tags=70%, list=22%, signal=54%	FGF23/FGF5/FGF18/FGF3/FGF17/FGF2/SPRED2
REACTOME_B_WICH_COMPLEX_POSITIVELY_REGULATES_RRNA_EXPRESSION	REACTOME_B_WICH_COMPLEX_POSITIVELY_REGULATES_RRNA_EXPRESSION	27	-0.463263	-1.65546	0.0129257	0.104398	0.0884047	2614	tags=48%, list=21%, signal=38%	DEK/POLR2H/GSK3B/BAZ1B/MYBBP1A/SF3B1/POLR1D/EP300/TAF1C/POLR1E/TAF1D/POLR1B/DDX21
KEGG_SYSTEMIC_LUPUS_ERYTHEMATOSUS	KEGG_SYSTEMIC_LUPUS_ERYTHEMATOSUS	52	0.475296	1.52621	0.0129904	0.104398	0.0884047	3408	tags=52%, list=28%, signal=38%	HLA-DQA1/GRIN2A/CD28/HLA-DQB1/HLA-DPB1/HLA-DOA/HLA-DMB/C4B/CD40LG/CD86/FCGR3A/HLA-DPA1/C1QA/TNF/C8A/FCGR2B/C2/ACTN2/HLA-DMA/HLA-DRB1/HLA-DRA/C1QB/C5/HLA-DRB5/C7/FCGR2C/TRIM21
WP_ALLOGRAFT_REJECTION	WP_ALLOGRAFT_REJECTION	84	0.427396	1.45462	0.0129548	0.104398	0.0884047	3364	tags=48%, list=27%, signal=35%	HLA-DQA1/COL5A1/CXCL13/CD28/HLA-DQB1/HLA-DPB1/PRKCZ/CXCL11/HLA-DOA/HLA-DMB/GNLY/C4B/CD55/CD40LG/CD86/HLA-DPA1/CXCL9/C1QA/TNF/FASLG/C8A/C2/PECR/PRF1/MICA/IL12A/HLA-DMA/IL17A/CXCR5/HLA-DRB1/HLA-DRA/C1QB/GDNF/STAT1/C5/ABCB1/HLA-DRB5/IL12B/C7/CXCL12
REACTOME_INTERACTIONS_OF_VPR_WITH_HOST_CELLULAR_PROTEINS	REACTOME_INTERACTIONS_OF_VPR_WITH_HOST_CELLULAR_PROTEINS	35	-0.421112	-1.61973	0.0131252	0.105132	0.089026	2244	tags=37%, list=18%, signal=30%	SEH1L/POM121/NUP54/SLC25A4/NUP88/NUP188/NUP98/NUP50/RANBP2/NUP153/NUP160/HMGA1/NUP58
WP_MAPK_PATHWAY_IN_CONGENITAL_THYROID_CANCER	WP_MAPK_PATHWAY_IN_CONGENITAL_THYROID_CANCER	14	-0.595356	-1.80099	0.0133184	0.10563	0.0894482	2000	tags=79%, list=16%, signal=66%	ELK1/MAP2K2/SOS2/RAF1/ALK/MAP2K1/FOS/KSR1/KRAS/JUN/MYC
REACTOME_VOLTAGE_GATED_POTASSIUM_CHANNELS	REACTOME_VOLTAGE_GATED_POTASSIUM_CHANNELS	33	0.517581	1.54812	0.0132761	0.10563	0.0894482	2928	tags=42%, list=24%, signal=32%	KCNS3/KCNQ2/KCND2/KCNC1/KCNA1/KCNA5/KCNQ1/KCNH6/KCND1/KCND3/KCNAB3/KCNV2/KCNG1/KCNA10
WP_SMALL_CELL_LUNG_CANCER	WP_SMALL_CELL_LUNG_CANCER	94	-0.301656	-1.39087	0.0132319	0.10563	0.0894482	585	tags=39%, list=5%, signal=38%	RELA/ZBTB17/FN1/CCNE2/LAMB4/NOS2/ITGA2B/PIK3R3/PIK3R1/IKBKG/COL4A2/COL4A1/BAX/CCNE1/LAMC1/AKT2/LAMA3/LAMB1/LAMA5/CKS2/PTEN/E2F3/NFKBIB/E2F2/TRAF4/PTGS2/CDK2/GADD45A/LAMA2/CDK6/GADD45G/BCL2L1/CDKN1A/CHUK/NFKBIA/GADD45B/MYC
REACTOME_COHESIN_LOADING_ONTO_CHROMATIN	REACTOME_COHESIN_LOADING_ONTO_CHROMATIN	10	-0.666523	-1.79425	0.0134568	0.106379	0.0900823	3821	tags=90%, list=31%, signal=62%	PDS5B/MAU2/NIPBL/WAPL/PDS5A/STAG2/SMC1A/SMC3/RAD21
REACTOME_SIGNALING_BY_ACTIVIN	REACTOME_SIGNALING_BY_ACTIVIN	14	-0.594018	-1.79694	0.0136033	0.106493	0.0901788	1115	tags=36%, list=9%, signal=33%	FST/ACVR1B/FSTL3/INHBA/INHBB
WP_OXIDATIVE_STRESS_RESPONSE	WP_OXIDATIVE_STRESS_RESPONSE	30	-0.441692	-1.62351	0.0135796	0.106493	0.0901788	1997	tags=40%, list=16%, signal=34%	SP1/FOS/NOX4/GCLC/HMOX1/TXNRD2/GPX3/MAPK14/JUNB/MT1X/MAOA/SOD2
WP_FGF23_SIGNALING_IN_HYPOPHOSPHATEMIC_RICKETS_AND_RELATED_DISORDERS	WP_FGF23_SIGNALING_IN_HYPOPHOSPHATEMIC_RICKETS_AND_RELATED_DISORDERS	20	0.595863	1.60611	0.01352	0.106493	0.0901788	1786	tags=40%, list=14%, signal=34%	FGF23/SPP1/FGFR3/DMP1/ALPL/PHEX/ENPP1/CCND1
REACTOME_FLT3_SIGNALING_IN_DISEASE	REACTOME_FLT3_SIGNALING_IN_DISEASE	28	-0.447774	-1.61551	0.0137534	0.107321	0.0908796	2972	tags=46%, list=24%, signal=35%	STAT5B/STAT5A/FLT3/GAB2/PIK3R1/ZMYM2/UBC/NOX4/KRAS/ETV6/BCL2L1/CDKN1A/PIM1
REACTOME_GAB1_SIGNALOSOME	REACTOME_GAB1_SIGNALOSOME	15	-0.568151	-1.77595	0.0139225	0.108091	0.0915319	7	tags=20%, list=0%, signal=20%	PIK3R1/AREG/EREG
REACTOME_NGF_STIMULATED_TRANSCRIPTION	REACTOME_NGF_STIMULATED_TRANSCRIPTION	39	-0.415867	-1.63759	0.0139414	0.108091	0.0915319	1952	tags=44%, list=16%, signal=37%	FOS/CDK5R1/CHD4/SGK1/VGF/EP300/DNM2/ID2/FOSL1/ID4/SRF/FOSB/TRIB1/JUNB/EGR1/F3/JUND
REACTOME_FACTORS_INVOLVED_IN_MEGAKARYOCYTE_DEVELOPMENT_AND_PLATELET_PRODUCTION	REACTOME_FACTORS_INVOLVED_IN_MEGAKARYOCYTE_DEVELOPMENT_AND_PLATELET_PRODUCTION	122	-0.285007	-1.36266	0.0140993	0.108965	0.0922724	734	tags=20%, list=6%, signal=19%	TUBA3C/PRKACA/IFNA14/MICAL1/AKAP1/TUBB2A/CDC42/MAFG/PRKAR2A/TUBA4B/SH2B2/KIF18A/KIFC1/CDK2/HBD/WEE1/PRKAR2B/GATA1/KIF23/TUBB1/HBG1/CENPE/NFE2/MAFF
BIOCARTA_RACCYCD_PATHWAY	BIOCARTA_RACCYCD_PATHWAY	26	-0.467703	-1.65714	0.0143924	0.110766	0.0937972	482	tags=35%, list=4%, signal=33%	PIK3R1/IKBKG/CCNE1/PAK1/CDK2/CDK6/CDKN1A/CHUK/NFKBIA
WP_CARDIAC_PROGENITOR_DIFFERENTIATION	WP_CARDIAC_PROGENITOR_DIFFERENTIATION	45	0.48402	1.51954	0.0144638	0.110766	0.0937972	3075	tags=47%, list=25%, signal=35%	MYH6/GATA4/IRX4/KIT/THY1/SCN5A/MYLK3/POU5F1/ROR2/NCAM1/SOX1/IGF1/NANOG/ACTC1/BMP1/FGF2/TBX5/INS/FOXA2/MEF2C/BMP4
REACTOME_NON_INTEGRIN_MEMBRANE_ECM_INTERACTIONS	REACTOME_NON_INTEGRIN_MEMBRANE_ECM_INTERACTIONS	58	0.457987	1.49053	0.0144696	0.110766	0.0937972	2894	tags=47%, list=23%, signal=36%	COL11A1/LAMA4/COL5A1/SDC1/COL3A1/LAMA1/VTN/COL10A1/COL5A2/LAMB3/PRKCA/AGRN/SDC3/COL4A6/COL2A1/COL1A2/ITGB3/DDR1/COL4A5/LAMC3/FGF2/TRAPPC4/PDGFB/SDC2/HSPG2/COL4A3/ITGB1
REACTOME_IMMUNOREGULATORY_INTERACTIONS_BETWEEN_A_LYMPHOID_AND_A_NON_LYMPHOID_CELL	REACTOME_IMMUNOREGULATORY_INTERACTIONS_BETWEEN_A_LYMPHOID_AND_A_NON_LYMPHOID_CELL	105	0.407507	1.4356	0.0147511	0.112565	0.0953203	2894	tags=37%, list=23%, signal=29%	TREM2/CD1C/KLRF1/COL3A1/ITGAL/CD247/CD3D/CRTAM/CD40LG/SELL/FCGR3A/TYROBP/ITGB2/CD1B/ICAM3/LILRB4/LILRB1/SIGLEC1/CXADR/NCR3/KLRD1/COL2A1/COL1A2/FCGR2B/LAIR1/CD33/KIR2DL2/CD200/CD300C/MICA/SFTPD/CD3G/NCR1/PILRA/KLRC1/IGLV6-57/SH2D1A/COLEC12/ITGB1
BIOCARTA_41BB_PATHWAY	BIOCARTA_41BB_PATHWAY	18	-0.521204	-1.72309	0.0148585	0.113027	0.0957122	1120	tags=33%, list=9%, signal=30%	MAP3K5/MAPK14/IL4/CHUK/NFKBIA/JUN
PID_PI3KCI_AKT_PATHWAY	PID_PI3KCI_AKT_PATHWAY	33	-0.430228	-1.61321	0.0151144	0.114613	0.0970552	2283	tags=42%, list=18%, signal=35%	GSK3A/GSK3B/MTOR/AKT2/PRKACA/YWHAE/MAP3K5/SLC2A4/HSP90AA1/FOXO3/FOXO4/BCL2L1/CDKN1A/CHUK
WP_MAMMARY_GLAND_DEVELOPMENT_PATHWAY_INVOLUTION_STAGE_4_OF_4	WP_MAMMARY_GLAND_DEVELOPMENT_PATHWAY_INVOLUTION_STAGE_4_OF_4	10	-0.661523	-1.78079	0.0153965	0.116388	0.0985576	1195	tags=50%, list=10%, signal=45%	BAX/CHI3L1/IL6ST/SOCS3/MYC
WP_OSTEOBLAST_SIGNALING	WP_OSTEOBLAST_SIGNALING	13	0.653945	1.60439	0.0154943	0.116763	0.0988751	2469	tags=54%, list=20%, signal=43%	TNFSF11/FGF23/TNFRSF11B/PTH1R/IBSP/ITGB3/PDGFB
KEGG_CIRCADIAN_RHYTHM_MAMMAL	KEGG_CIRCADIAN_RHYTHM_MAMMAL	13	-0.603875	-1.78881	0.015678	0.11778	0.0997367	1964	tags=69%, list=16%, signal=58%	CRY2/NR1D1/CSNK1E/CSNK1D/BHLHE40/CRY1/ARNTL/PER1/NPAS2
WP_COMPLEMENT_SYSTEM	WP_COMPLEMENT_SYSTEM	93	-0.292772	-1.3455	0.0158354	0.118594	0.100426	2075	tags=33%, list=17%, signal=28%	CRP/LAMC1/CD19/FGA/CFD/LAMB1/PRKACA/FGG/TXN/FCN2/PLG/LAMA5/CD93/PLAUR/C9/C6/F13A1/THBS1/PTX3/C5AR1/FCN1/ITGAX/SELE/ALB/CR1/KLKB1/FPR1/CFP/ADM/F12/ELANE
REACTOME_ASSOCIATION_OF_TRIC_CCT_WITH_TARGET_PROTEINS_DURING_BIOSYNTHESIS	REACTOME_ASSOCIATION_OF_TRIC_CCT_WITH_TARGET_PROTEINS_DURING_BIOSYNTHESIS	32	-0.424733	-1.58546	0.0159667	0.118975	0.100748	3804	tags=62%, list=31%, signal=43%	CCT5/CCT3/LONP2/CCT6B/KIFC3/TP53/STAT3/CCT8/CCNE2/TCP1/CCNE1/ARFGEF2/CCT6A/CCT2/SPHK1/FBXW4/DCAF7/FBXO4/KIF13A/NOP56
REACTOME_WNT5A_DEPENDENT_INTERNALIZATION_OF_FZD2_FZD5_AND_ROR2	REACTOME_WNT5A_DEPENDENT_INTERNALIZATION_OF_FZD2_FZD5_AND_ROR2	12	0.647973	1.55176	0.0159846	0.118975	0.100748	4170	tags=75%, list=34%, signal=50%	WNT5A/ROR1/ROR2/FZD2/AP2M1/AP2S1/FZD5/AP2A2/CLTC
WP_TRANSLATION_INHIBITORS_IN_CHRONICALLY_ACTIVATED_PDGFRA_CELLS	WP_TRANSLATION_INHIBITORS_IN_CHRONICALLY_ACTIVATED_PDGFRA_CELLS	44	-0.373323	-1.48801	0.0161465	0.119811	0.101456	2405	tags=50%, list=19%, signal=40%	PIK3CA/RPS6KA5/CSNK2A1/MAP2K3/EIF4A2/PIM2/RPS6/PIK3R3/PIK3R1/MAP2K1/MTOR/AKT2/RPS6KB1/PRKACA/MAP2K7/MAP2K6/PIK3CG/MAPK14/EIF4G1/EIF4E/PDK1/PIM1
REACTOME_HEME_SIGNALING	REACTOME_HEME_SIGNALING	42	-0.400385	-1.57649	0.0162417	0.120149	0.101743	1773	tags=29%, list=14%, signal=25%	MED1/NRIP1/NR1D1/EP300/HMOX1/RORA/PPARA/CLEC1B/APOB/ARNTL/PPARGC1A/NPAS2
REACTOME_SIGNALING_BY_FLT3_FUSION_PROTEINS	REACTOME_SIGNALING_BY_FLT3_FUSION_PROTEINS	19	-0.516311	-1.7528	0.0163938	0.120819	0.10231	2972	tags=58%, list=24%, signal=44%	PIK3CA/STAT5B/STAT5A/GAB2/PIK3R1/ZMYM2/NOX4/KRAS/ETV6/CDKN1A/PIM1
REACTOME_ACTIVATION_OF_SMO	REACTOME_ACTIVATION_OF_SMO	15	0.641157	1.6266	0.0164527	0.120819	0.10231	2646	tags=53%, list=21%, signal=42%	EVC/PTCH1/CDON/KIF3A/ARRB1/IQCE/EFCAB7/SMO
WP_7OXOC_AND_7BETAHC_PATHWAYS	WP_7OXOC_AND_7BETAHC_PATHWAYS	21	0.573938	1.5703	0.0164822	0.120819	0.10231	1353	tags=38%, list=11%, signal=34%	AMACR/CYP7A1/CYP27A1/ACOX2/DBP/EPHX2/ACOT7/ACOT13
REACTOME_ONCOGENE_INDUCED_SENESCENCE	REACTOME_ONCOGENE_INDUCED_SENESCENCE	30	-0.43161	-1.58645	0.0166183	0.121449	0.102844	2222	tags=37%, list=18%, signal=30%	MDM2/ERF/SP1/UBC/ETS1/AGO3/E2F3/E2F2/CDK6/ETS2/CDKN2D
REACTOME_STAT5_ACTIVATION_DOWNSTREAM_OF_FLT3_ITD_MUTANTS	REACTOME_STAT5_ACTIVATION_DOWNSTREAM_OF_FLT3_ITD_MUTANTS	10	-0.656367	-1.76691	0.0168512	0.122412	0.103659	2972	tags=80%, list=24%, signal=61%	STAT5B/STAT5A/FLT3/GAB2/NOX4/BCL2L1/CDKN1A/PIM1
WP_ANGIOPOIETINLIKE_PROTEIN_8_REGULATORY_PATHWAY	WP_ANGIOPOIETINLIKE_PROTEIN_8_REGULATORY_PATHWAY	126	-0.28226	-1.36839	0.0168432	0.122412	0.103659	2369	tags=29%, list=19%, signal=23%	PIK3R3/MAPK4/RAPGEF1/GSK3A/GSK3B/PIK3R1/FLOT2/MAP2K1/MTOR/PRKAB1/AKT2/RPS6KB1/MAP2K7/MAP2K6/GYS1/RHOQ/MAP3K6/RHEB/MLXIPL/MAP3K5/SLC2A4/IRS1/PRKAA1/PIK3CG/MAPK14/SLC2A1/FOXO3/INSR/CBLB/PCK1/SCD/EIF4E/MAP3K8/FASN/IRS2/ANGPTL8
WP_NAD_METABOLISM_IN_ONCOGENEINDUCED_SENESCENCE_AND_MITOCHONDRIAL_DYSFUNCTIONASSOCIATED_SENESCENCE	WP_NAD_METABOLISM_IN_ONCOGENEINDUCED_SENESCENCE_AND_MITOCHONDRIAL_DYSFUNCTIONASSOCIATED_SENESCENCE	23	-0.467234	-1.64468	0.0169462	0.122733	0.103931	1311	tags=35%, list=11%, signal=31%	G6PD/SLC2A4/PRKAA1/SLC2A1/NAMPT/IL6/HMGA1/IL1B
REACTOME_MAP3K8_TPL2_DEPENDENT_MAPK1_3_ACTIVATION	REACTOME_MAP3K8_TPL2_DEPENDENT_MAPK1_3_ACTIVATION	16	-0.54923	-1.76365	0.0171232	0.123277	0.104392	3156	tags=50%, list=25%, signal=37%	FBXW11/CUL1/TNIP2/IKBKG/MAP2K1/UBC/CHUK/MAP3K8
REACTOME_SUMOYLATION_OF_UBIQUITINYLATION_PROTEINS	REACTOME_SUMOYLATION_OF_UBIQUITINYLATION_PROTEINS	37	-0.419055	-1.64568	0.0171162	0.123277	0.104392	2244	tags=41%, list=18%, signal=33%	SEH1L/MDM2/PIAS1/POM121/PML/NUP54/PIAS2/NUP88/NUP188/NUP98/NUP50/RANBP2/NUP153/NUP160/NUP58
REACTOME_GENERATION_OF_SECOND_MESSENGER_MOLECULES	REACTOME_GENERATION_OF_SECOND_MESSENGER_MOLECULES	32	0.520075	1.54574	0.0173552	0.124576	0.105492	3369	tags=56%, list=27%, signal=41%	HLA-DQA1/ITK/HLA-DQB1/HLA-DPB1/CD247/CD3D/EVL/HLA-DPA1/ENAH/CD4/LAT/HLA-DQB2/CD3G/HLA-DRB1/HLA-DRA/PLCG2/HLA-DRB5/PAK3
WP_PHOTODYNAMIC_THERAPYINDUCED_AP1_SURVIVAL_SIGNALING	WP_PHOTODYNAMIC_THERAPYINDUCED_AP1_SURVIVAL_SIGNALING	49	-0.37131	-1.50903	0.0175099	0.125315	0.106117	1543	tags=35%, list=12%, signal=30%	BAX/CCNE1/FOS/MAP2K7/MAP2K6/CFLAR/MAP3K5/BCL3/BCL2L11/MAPK14/HSP90AA1/JUNB/MCL1/IL6/BCL2L1/CDKN1A/JUN
REACTOME_DEFECTIVE_B4GALT7_CAUSES_EDS_PROGEROID_TYPE	REACTOME_DEFECTIVE_B4GALT7_CAUSES_EDS_PROGEROID_TYPE	18	0.603011	1.59078	0.017796	0.126613	0.107217	1174	tags=44%, list=9%, signal=40%	GPC5/SDC1/GPC4/BGN/BCAN/VCAN/AGRN/SDC3
REACTOME_REGULATION_OF_HSF1_MEDIATED_HEAT_SHOCK_RESPONSE	REACTOME_REGULATION_OF_HSF1_MEDIATED_HEAT_SHOCK_RESPONSE	75	-0.319234	-1.39939	0.0177461	0.126613	0.107217	2376	tags=35%, list=19%, signal=28%	DNAJC2/BAG4/SEH1L/GSK3B/POM121/NUP54/HSPA4/YWHAE/NUP88/NUP188/NUP98/DNAJB1/HSPA5/HSPA4L/HSPA9/FKBP4/MAPKAPK2/HSPA6/NUP50/RANBP2/HSF1/NUP153/BAG3/NUP160/HSPH1/NUP58
PID_ATM_PATHWAY	PID_ATM_PATHWAY	30	-0.42675	-1.56859	0.0183276	0.130013	0.110096	2442	tags=40%, list=20%, signal=32%	SMC3/MDC1/RBBP8/DCLRE1C/MRE11/MDM2/ABL1/CDC25A/BLM/UIMC1/TOP3A/CDC25C
REACTOME_SHC_MEDIATED_CASCADE_FGFR1	REACTOME_SHC_MEDIATED_CASCADE_FGFR1	20	0.579879	1.56303	0.0186516	0.131924	0.111714	2279	tags=40%, list=18%, signal=33%	FGF23/FGF5/FGF20/FGF9/FGF1/FGF3/FGF17/FGF2
REACTOME_ESTROGEN_DEPENDENT_NUCLEAR_EVENTS_DOWNSTREAM_OF_ESR_MEMBRANE_SIGNALING	REACTOME_ESTROGEN_DEPENDENT_NUCLEAR_EVENTS_DOWNSTREAM_OF_ESR_MEMBRANE_SIGNALING	22	-0.482099	-1.65698	0.0188427	0.132888	0.11253	713	tags=18%, list=6%, signal=17%	SRF/FOXO3/AREG/EREG
REACTOME_FOXO_MEDIATED_TRANSCRIPTION_OF_CELL_CYCLE_GENES	REACTOME_FOXO_MEDIATED_TRANSCRIPTION_OF_CELL_CYCLE_GENES	17	-0.556288	-1.79821	0.0190593	0.134025	0.113493	548	tags=35%, list=4%, signal=34%	BTG1/FOXO3/GADD45A/FOXO4/CDKN1A/KLF4
WP_SPLICING_FACTOR_NOVA_REGULATED_SYNAPTIC_PROTEINS	WP_SPLICING_FACTOR_NOVA_REGULATED_SYNAPTIC_PROTEINS	42	0.481379	1.49014	0.0191816	0.134132	0.113584	2525	tags=33%, list=20%, signal=27%	CDH2/KCNQ2/CADM1/PRKCZ/CHL1/AGRN/ANK3/CADM3/PLCB4/NEO1/APLP2/NTNG1/EPB41L2/CSN3
KEGG_EPITHELIAL_CELL_SIGNALING_IN_HELICOBACTER_PYLORI_INFECTION	KEGG_EPITHELIAL_CELL_SIGNALING_IN_HELICOBACTER_PYLORI_INFECTION	62	-0.335407	-1.43521	0.019241	0.134132	0.113584	1599	tags=23%, list=13%, signal=20%	F11R/PAK1/NOD1/CDC42/CXCL1/ATP6V1G2/CXCR2/MAPK14/ADAM17/CHUK/NFKBIA/JUN/CXCL8/CXCR1
REACTOME_DISEASES_OF_GLYCOSYLATION	REACTOME_DISEASES_OF_GLYCOSYLATION	111	0.393213	1.39475	0.0192379	0.134132	0.113584	3361	tags=40%, list=27%, signal=29%	OGN/ACAN/LFNG/ADAMTSL2/GPC5/ADAMTS6/ADAMTSL3/SDC1/GPC4/THSD4/GALK1/BGN/MUC5B/POMT1/OMD/SEMA5A/BCAN/VCAN/GLB1/AGRN/SDC3/C1GALT1C1/DPM3/ADAMTS3/HEXB/EXT1/ADAMTS13/C1GALT1/CHST3/MAN1B1/EXT2/MGAT2/SDC2/HSPG2/GALT/B4GAT1/HEXA/SPON2/DOLK/ALG12/FMOD/DAG1/KERA/CSPG4
REACTOME_METABOLISM_OF_VITAMINS_AND_COFACTORS	REACTOME_METABOLISM_OF_VITAMINS_AND_COFACTORS	157	-0.25625	-1.30672	0.0196603	0.136662	0.115726	820	tags=17%, list=7%, signal=16%	SLC52A2/AMN/HSP90AA1/ACACB/SLC2A1/GCH1/PNLIP/UBIAD1/SDC4/PTGS2/NAMPT/MTHFD2/SHMT1/NOS3/GPC3/ALDH1L1/SLC2A3/SLC5A6/VNN1/NADK/SLC19A3/APOB/TCN1/SLC19A2/LDLR/VNN2/FASN
REACTOME_REGULATION_OF_GENE_EXPRESSION_BY_HYPOXIA_INDUCIBLE_FACTOR	REACTOME_REGULATION_OF_GENE_EXPRESSION_BY_HYPOXIA_INDUCIBLE_FACTOR	11	-0.629371	-1.76357	0.0197459	0.136864	0.115897	1500	tags=45%, list=12%, signal=40%	EPAS1/HIF1A/EP300/CITED2/VEGFA
WP_ESTROGEN_RECEPTOR_PATHWAY	WP_ESTROGEN_RECEPTOR_PATHWAY	12	-0.597957	-1.71649	0.0199104	0.137609	0.116528	589	tags=33%, list=5%, signal=32%	PPARA/PCK1/JUN/PDK4
PID_NCADHERIN_PATHWAY	PID_NCADHERIN_PATHWAY	31	0.519814	1.53172	0.0201341	0.138759	0.117502	182	tags=10%, list=1%, signal=10%	GRIA2/GAP43/CDH2
REACTOME_FGFR2_MUTANT_RECEPTOR_ACTIVATION	REACTOME_FGFR2_MUTANT_RECEPTOR_ACTIVATION	32	0.515564	1.53233	0.0203323	0.139331	0.117986	3711	tags=53%, list=30%, signal=37%	FGF23/FGF5/FGF20/FGF9/FGF18/FGF1/FGF3/FGF17/FGF16/FGF2/FGF7/POLR2L/POLR2J/POLR2G/NCBP1/POLR2K/FGFR2
KEGG_LONG_TERM_DEPRESSION	KEGG_LONG_TERM_DEPRESSION	64	0.440418	1.4615	0.0203079	0.139331	0.117986	1680	tags=22%, list=14%, signal=19%	GRIA2/GRM1/GUCY1B1/RYR1/GRIA3/PLA2G4A/GUCY1A2/GNAO1/PLA2G10/PRKCA/PLA2G5/PLA2G12A/IGF1/PLCB4
WP_METABOLIC_REPROGRAMMING_IN_PANCREATIC_CANCER	WP_METABOLIC_REPROGRAMMING_IN_PANCREATIC_CANCER	41	-0.396797	-1.56537	0.0204722	0.139367	0.118017	2077	tags=32%, list=17%, signal=26%	SOAT1/CS/LDHA/HK2/KRAS/RPIA/GPT/UAP1/SLC2A1/SLC1A5/LDLR/FASN/SLC7A5
REACTOME_SYNTHESIS_OF_BILE_ACIDS_AND_BILE_SALTS	REACTOME_SYNTHESIS_OF_BILE_ACIDS_AND_BILE_SALTS	31	0.519348	1.53035	0.0205105	0.139367	0.118017	1081	tags=26%, list=9%, signal=24%	AMACR/CYP7A1/CYP46A1/CYP27A1/ACOX2/CYP39A1/OSBPL3/NR1H4
REACTOME_GLUCAGON_TYPE_LIGAND_RECEPTORS	REACTOME_GLUCAGON_TYPE_LIGAND_RECEPTORS	29	0.515041	1.50431	0.0204593	0.139367	0.118017	5564	tags=76%, list=45%, signal=42%	VIP/GNG13/GCG/CYSLTR2/VIPR2/VIPR1/ADCYAP1/SCT/GNG4/GLP1R/GIPR/GNB5/GNAS/GHRHR/GNG11/GNG12/GLP2R/GHRH/GNGT1/GNG5/GNG7/SCTR
REACTOME_TRAFFICKING_AND_PROCESSING_OF_ENDOSOMAL_TLR	REACTOME_TRAFFICKING_AND_PROCESSING_OF_ENDOSOMAL_TLR	12	0.637189	1.52593	0.0205814	0.139458	0.118094	2773	tags=58%, list=22%, signal=45%	TLR7/TLR3/TLR8/UNC93B1/LGMN/CTSK/CTSS
REACTOME_SUMOYLATION_OF_DNA_DAMAGE_RESPONSE_AND_REPAIR_PROTEINS	REACTOME_SUMOYLATION_OF_DNA_DAMAGE_RESPONSE_AND_REPAIR_PROTEINS	69	-0.328314	-1.40741	0.0209122	0.141303	0.119656	2442	tags=35%, list=20%, signal=28%	SMC3/MDC1/HDAC7/CBX8/SEH1L/PIAS1/POM121/PML/NUP54/RAD21/PIAS2/NUP88/BLM/NUP188/NUP98/WRN/NUP50/RANBP2/NUP153/PHC2/TDG/SMC5/NUP160/NUP58
KEGG_CHRONIC_MYELOID_LEUKEMIA	KEGG_CHRONIC_MYELOID_LEUKEMIA	71	-0.331135	-1.42302	0.0213186	0.143648	0.121642	2239	tags=30%, list=18%, signal=24%	PIK3R3/GAB2/PIK3R1/MDM2/IKBKG/ABL1/TGFBR2/MAP2K1/AKT2/KRAS/PIK3CG/E2F3/E2F2/CBLB/CDK6/BCL2L1/CDKN1A/CHUK/RUNX1/NFKBIA/MYC
BIOCARTA_RANMS_PATHWAY	BIOCARTA_RANMS_PATHWAY	10	-0.642541	-1.72969	0.0214579	0.143958	0.121905	2350	tags=50%, list=19%, signal=41%	KPNB1/AURKA/RAN/RANGAP1/RCC1
REACTOME_SIGNAL_ATTENUATION	REACTOME_SIGNAL_ATTENUATION	10	-0.641091	-1.72579	0.0217004	0.143958	0.121905	947	tags=40%, list=8%, signal=37%	IRS1/INSR/GRB10/IRS2
BIOCARTA_IL5_PATHWAY	BIOCARTA_IL5_PATHWAY	12	-0.593162	-1.70273	0.0217322	0.143958	0.121905	1278	tags=50%, list=10%, signal=45%	HLA-DRB4/CCL11/IL4/IL6/IL5RA/IL1B
BIOCARTA_AKT_PATHWAY	BIOCARTA_AKT_PATHWAY	22	-0.476688	-1.63838	0.0216457	0.143958	0.121905	1006	tags=32%, list=8%, signal=29%	GHR/PIK3CG/HSP90AA1/FOXO3/FOXO4/CHUK/NFKBIA
BIOCARTA_CTL_PATHWAY	BIOCARTA_CTL_PATHWAY	13	0.643295	1.57826	0.021655	0.143958	0.121905	2337	tags=54%, list=19%, signal=44%	ITGAL/CD247/CD3D/ITGB2/FASLG/PRF1/CD3G
PID_RAS_PATHWAY	PID_RAS_PATHWAY	26	0.54123	1.5483	0.0216124	0.143958	0.121905	4046	tags=54%, list=33%, signal=36%	PLCE1/CAMK2B/PRKCZ/RRAS/PRKCA/RASA1/RASGRP1/RASGRF1/RASAL1/PRKCE/GRB2/NF1/LGALS1/RASGRP3
PID_NFAT_TFPATHWAY	PID_NFAT_TFPATHWAY	43	-0.383364	-1.52632	0.0217812	0.143958	0.121905	1573	tags=33%, list=13%, signal=29%	BATF3/CSF2/FOSL1/POU2F1/SLC3A2/PPARG/CTLA4/JUNB/PTGS2/EGR1/CBLB/IL4/JUN/CXCL8
REACTOME_NEGATIVE_REGULATION_OF_FGFR4_SIGNALING	REACTOME_NEGATIVE_REGULATION_OF_FGFR4_SIGNALING	28	0.522887	1.51329	0.0220988	0.145659	0.123345	2279	tags=36%, list=18%, signal=29%	FGF23/FGF20/FRS2/FGF9/FGF18/FGF1/FGFR4/FGF17/FGF16/FGF2
KEGG_OTHER_GLYCAN_DEGRADATION	KEGG_OTHER_GLYCAN_DEGRADATION	14	0.612796	1.53719	0.0224913	0.147844	0.125195	4078	tags=71%, list=33%, signal=48%	AGA/NEU2/FUCA1/GLB1/HEXB/MAN2B1/HEXA/GBA/MAN2B2/MANBA
KEGG_ACUTE_MYELOID_LEUKEMIA	KEGG_ACUTE_MYELOID_LEUKEMIA	56	-0.341678	-1.4394	0.0228005	0.14947	0.126572	3467	tags=54%, list=28%, signal=39%	SPI1/STAT3/SOS2/PIK3CA/TCF7L2/RAF1/ARAF/STAT5B/PIM2/STAT5A/RELA/FLT3/PIK3R3/PIK3R1/IKBKG/PML/MAP2K1/MTOR/AKT2/RPS6KB1/KRAS/RARA/JUP/PIK3CG/CCNA1/CHUK/RUNX1/ZBTB16/PIM1/MYC
PID_WNT_SIGNALING_PATHWAY	PID_WNT_SIGNALING_PATHWAY	23	0.557886	1.54712	0.0229343	0.149537	0.126628	3183	tags=52%, list=26%, signal=39%	WIF1/WNT5A/WNT3/FZD1/ROR2/FZD7/FZD2/FZD9/LRP5/WNT7B/ATP6AP2/WNT7A
REACTOME_CLASS_C_3_METABOTROPIC_GLUTAMATE_PHEROMONE_RECEPTORS	REACTOME_CLASS_C_3_METABOTROPIC_GLUTAMATE_PHEROMONE_RECEPTORS	21	0.558766	1.52879	0.0229343	0.149537	0.126628	2736	tags=43%, list=22%, signal=33%	TAS2R14/GRM7/GRM1/TAS2R10/GRM2/TAS2R13/CASR/GRM5/GRM3
REACTOME_FOXO_MEDIATED_TRANSCRIPTION_OF_CELL_DEATH_GENES	REACTOME_FOXO_MEDIATED_TRANSCRIPTION_OF_CELL_DEATH_GENES	16	-0.533396	-1.71281	0.0230667	0.149996	0.127017	1452	tags=50%, list=12%, signal=44%	STK11/DDIT3/EP300/BCL2L11/FOXO3/CITED2/FOXO4/BCL6
REACTOME_DEADENYLATION_OF_MRNA	REACTOME_DEADENYLATION_OF_MRNA	19	-0.497502	-1.68895	0.0234828	0.152292	0.128962	3381	tags=47%, list=27%, signal=34%	PAIP1/CNOT9/EIF4A2/EIF4A3/CNOT3/CNOT8/PABPC1/EIF4G1/EIF4E
REACTOME_RIP_MEDIATED_NFKB_ACTIVATION_VIA_ZBP1	REACTOME_RIP_MEDIATED_NFKB_ACTIVATION_VIA_ZBP1	15	-0.535601	-1.67421	0.0235714	0.152458	0.129102	988	tags=73%, list=8%, signal=68%	NKIRAS2/TICAM1/RIPK1/RELA/IKBKG/NFKB2/NFKBIB/ZBP1/DHX9/CHUK/NFKBIA
REACTOME_NR1H2_AND_NR1H3_MEDIATED_SIGNALING	REACTOME_NR1H2_AND_NR1H3_MEDIATED_SIGNALING	39	-0.398141	-1.56779	0.0237427	0.153156	0.129694	1496	tags=33%, list=12%, signal=29%	NRIP1/AGO3/EP300/KDM3A/AGO2/NCOR2/APOD/PCK1/SCD/CETP/ARL4C/ANGPTL3/FASN
REACTOME_GLYCOSAMINOGLYCAN_METABOLISM	REACTOME_GLYCOSAMINOGLYCAN_METABOLISM	104	0.390123	1.37239	0.0238413	0.153383	0.129886	3671	tags=46%, list=30%, signal=33%	OGN/ACAN/GPC5/XYLT1/SDC1/GPC4/BGN/OMD/XYLT2/CEMIP/B3GAT1/BCAN/VCAN/GLB1/AGRN/SDC3/NAGLU/HEXB/EXT1/IDUA/SGSH/B4GALT6/HS3ST3A1/CHST3/PAPSS1/GUSB/HPSE/EXT2/HYAL1/B3GNT2/CHST2/SDC2/UST/HSPG2/B4GAT1/CSGALNACT1/ARSB/HEXA/ABCC5/SLC9A1/FMOD/KERA/HPSE2/CSPG4/CHPF2/GALNS/GLCE/CHST12
PID_RB_1PATHWAY	PID_RB_1PATHWAY	62	-0.328907	-1.40739	0.0241597	0.154869	0.131143	1564	tags=26%, list=13%, signal=23%	CSF2/EP300/AATF/ELF1/MAPK14/PPARG/BRD2/SMARCA4/E2F3/E2F2/CDK2/CEBPB/CDK6/CDKN1A/CEBPD/JUN
WP_DNA_DAMAGE_RESPONSE_ONLY_ATM_DEPENDENT	WP_DNA_DAMAGE_RESPONSE_ONLY_ATM_DEPENDENT	106	-0.28026	-1.30059	0.0242002	0.154869	0.131143	1230	tags=19%, list=10%, signal=17%	CDC42/FOSL1/WNT16/NFKB2/IRS1/PTEN/BCL2L11/PIK3CG/PMAIP1/FOXO3/BIK/INSR/PDK1/BCL6/CDKN1A/WNT11/JUN/MYC/LDLR/SOD2
REACTOME_SIGNALING_BY_FGFR	REACTOME_SIGNALING_BY_FGFR	79	0.421999	1.43254	0.024385	0.15564	0.131796	3312	tags=35%, list=27%, signal=26%	ANOS1/FLRT2/FGF23/FGF5/FGFR3/FGF20/FRS2/FGF9/FGF18/ESRP1/ESRP2/FRS3/FGF1/TIA1/FGF3/FGFR4/FGF17/FGF16/FGF2/FGF7/FGFBP1/POLR2L/SPRED2/MAPK3/POLR2J/POLR2G/NCBP1/GRB2
WP_FATTY_ACID_BIOSYNTHESIS	WP_FATTY_ACID_BIOSYNTHESIS	21	-0.46653	-1.58421	0.0248648	0.158074	0.133858	2158	tags=43%, list=17%, signal=35%	ACSL4/ACSL5/ACACA/ACSL6/ECHDC3/ACACB/ACSL1/SCD/FASN
REACTOME_DEGRADATION_OF_THE_EXTRACELLULAR_MATRIX	REACTOME_DEGRADATION_OF_THE_EXTRACELLULAR_MATRIX	122	0.380985	1.36233	0.0248971	0.158074	0.133858	2773	tags=34%, list=22%, signal=26%	COL11A1/MMP10/COL8A1/COL14A1/ACAN/COL8A2/COL19A1/COL5A1/COL3A1/COL16A1/COL6A1/SPP1/COL10A1/MMP1/COL5A2/ADAM10/TPSAB1/BCAN/LAMB3/CAPN5/CAPN6/COL4A6/TIMP1/CTRB1/COL2A1/COL1A2/CTSD/MMP24/ELN/BMP1/COL13A1/COL4A5/PRSS1/CTSK/CAPN11/MMP16/TIMP2/NCSTN/HSPG2/COL4A3/CTSS
REACTOME_HS_GAG_DEGRADATION	REACTOME_HS_GAG_DEGRADATION	20	0.562904	1.51728	0.02519	0.159098	0.134725	2766	tags=65%, list=22%, signal=51%	GPC5/SDC1/GPC4/GLB1/AGRN/SDC3/NAGLU/IDUA/SGSH/GUSB/HPSE/SDC2/HSPG2
REACTOME_GLYCOSPHINGOLIPID_METABOLISM	REACTOME_GLYCOSPHINGOLIPID_METABOLISM	32	0.509832	1.51529	0.0251821	0.159098	0.134725	3462	tags=56%, list=28%, signal=41%	B3GALNT1/NEU2/B4GALNT1/ESYT1/GM2A/GLB1/STS/ARSD/UGT8/HEXB/ARSA/GALC/SMPD3/ARSB/HEXA/GBA/CPTP/CTSA
WP_OSTEOBLAST_DIFFERENTIATION_AND_RELATED_DISEASES	WP_OSTEOBLAST_DIFFERENTIATION_AND_RELATED_DISEASES	106	0.393186	1.3859	0.0261119	0.164491	0.139292	3183	tags=36%, list=26%, signal=27%	WNT5B/WNT5A/RUNX2/FGF5/WNT3/FZD1/PRKCZ/FGFR3/FZD7/BMPR1B/GLI3/FGF9/PRKCA/FGF18/PTCH1/FZD2/FZD9/FGF1/FGF3/WNT10B/FGFR4/PIK3R4/GLI2/FGF2/PRKD1/FZD3/FGF7/BMPR1A/BMPR2/LRP5/WNT7B/SMO/STAT1/MYOD1/BMP4/MAPK3/PRKCE/WNT7A
REACTOME_INTERLEUKIN_17_SIGNALING	REACTOME_INTERLEUKIN_17_SIGNALING	66	-0.330839	-1.43541	0.0262209	0.164749	0.13951	2218	tags=26%, list=18%, signal=21%	IKBKG/VRK3/MAP2K1/FOS/UBC/IL17RA/MAP2K7/DUSP3/NOD1/MAP2K6/DUSP6/MAPKAPK2/MAPK14/CHUK/DUSP4/JUN/MAP3K8
REACTOME_TRANSCRIPTIONAL_ACTIVITY_OF_SMAD2_SMAD3_SMAD4_HETEROTRIMER	REACTOME_TRANSCRIPTIONAL_ACTIVITY_OF_SMAD2_SMAD3_SMAD4_HETEROTRIMER	51	-0.360654	-1.48162	0.0265846	0.166173	0.140716	2130	tags=31%, list=17%, signal=26%	E2F4/SP1/UBC/TRIM33/SERPINE1/EP300/RBL1/CCNT1/TGIF1/FURIN/UBE2D1/JUNB/ATP1B4/CCNK/NCOR2/MYC
REACTOME_DISEASES_OF_METABOLISM	REACTOME_DISEASES_OF_METABOLISM	204	0.346628	1.29892	0.0265849	0.166173	0.140716	3374	tags=37%, list=27%, signal=28%	OGN/ACAN/LFNG/ADAMTSL2/GPC5/FDXR/ADAMTS6/CYP27A1/ADAMTSL3/SDC1/GPC4/THSD4/GALK1/BGN/ABCA3/MUC5B/POMT1/PPP1R3C/OMD/SEMA5A/BCAN/VCAN/GLB1/AGRN/SDC3/C1GALT1C1/CYP11A1/NAGLU/DPM3/ADAMTS3/GAA/ALDOB/HEXB/EXT1/CYP7B1/ADAMTS13/CD320/IDUA/SGSH/LMBRD1/C1GALT1/CHST3/SI/GUSB/OPLAH/MAN1B1/SFTPD/TBXAS1/EXT2/HYAL1/MGAT2/GSS/MC2R/PCCB/SDC2/MCCC1/HSPG2/HLCS/CBLIF/GALT/B4GAT1/KHK/FDX1/ARSB/HEXA/SPON2/G6PC3/DOLK/AL…
WP_FATTY_ACID_OMEGAOXIDATION	WP_FATTY_ACID_OMEGAOXIDATION	13	-0.57434	-1.70132	0.0268569	0.167441	0.141789	848	tags=31%, list=7%, signal=29%	ADH6/ADH1A/ADH1C/ADH1B
REACTOME_KERATAN_SULFATE_DEGRADATION	REACTOME_KERATAN_SULFATE_DEGRADATION	13	0.629885	1.54536	0.027017	0.168006	0.142268	3559	tags=69%, list=29%, signal=49%	OGN/ACAN/OMD/GLB1/HEXB/HEXA/FMOD/KERA/GALNS
REACTOME_BUTYROPHILIN_BTN_FAMILY_INTERACTIONS	REACTOME_BUTYROPHILIN_BTN_FAMILY_INTERACTIONS	10	0.659293	1.50498	0.0279061	0.173089	0.146573	835	tags=40%, list=7%, signal=37%	BTN2A2/BTN3A2/BTN3A1/BTNL8
REACTOME_TP53_REGULATES_TRANSCRIPTION_OF_DEATH_RECEPTORS_AND_LIGANDS	REACTOME_TP53_REGULATES_TRANSCRIPTION_OF_DEATH_RECEPTORS_AND_LIGANDS	10	-0.635735	-1.71137	0.0280211	0.173144	0.146619	756	tags=40%, list=6%, signal=38%	TP53BP2/TNFRSF10B/TNFRSF10D/TNFRSF10C
WP_EMBRYONIC_STEM_CELL_PLURIPOTENCY_PATHWAYS	WP_EMBRYONIC_STEM_CELL_PLURIPOTENCY_PATHWAYS	106	0.390148	1.3752	0.0280581	0.173144	0.146619	3711	tags=42%, list=30%, signal=29%	WNT5B/WNT5A/FGF23/FGF14/FGF5/WNT3/FZD1/FGFR3/FZD7/BMPR1B/SMAD6/FGF20/FGF9/FGF18/FZD2/FZD9/FGF1/AKT3/FGF3/APC/WNT10B/FGFR4/FGF17/FGF16/FGF2/MAP2K5/FZD3/FGF7/BMPR1A/BMPR2/LRP5/PDGFB/WNT7B/PDGFRB/BMP4/FGF12/EGF/WNT7A/GRB2/PDGFA/SMAD9/FZD5/WNT6/FGFR2
BIOCARTA_G2_PATHWAY	BIOCARTA_G2_PATHWAY	24	-0.461938	-1.62668	0.0281955	0.173549	0.146962	445	tags=38%, list=4%, signal=36%	MYT1/MDM2/CDC25A/EP300/GADD45A/WEE1/CDKN1A/CDC25C/CDKN2D
REACTOME_INTERFERON_GAMMA_SIGNALING	REACTOME_INTERFERON_GAMMA_SIGNALING	81	0.415583	1.41512	0.0283577	0.174105	0.147433	3859	tags=41%, list=31%, signal=28%	HLA-DQA1/CAMK2B/OAS1/HLA-DQB1/HLA-DPB1/CIITA/TRIM5/TRIM68/TRIM2/OAS2/TRIM34/HLA-DPA1/NCAM1/OAS3/CAMK2A/TRIM3/HLA-DQB2/TRIM22/HLA-DRB1/HLA-DRA/TRIM17/STAT1/TRIM45/IFI30/HLA-DRB5/TRIM8/IRF9/TRIM46/TRIM21/VCAM1/TRIM14/PTPN6/IFNGR2
REACTOME_INFECTION_WITH_MYCOBACTERIUM_TUBERCULOSIS	REACTOME_INFECTION_WITH_MYCOBACTERIUM_TUBERCULOSIS	25	-0.459971	-1.63026	0.0285111	0.17418	0.147497	2513	tags=40%, list=20%, signal=32%	NOS2/CTSG/KPNB1/HGS/GSK3A/UBC/MRC1/ENO1/SFPQ/LTF
WP_GLYCOSAMINOGLYCAN_DEGRADATION	WP_GLYCOSAMINOGLYCAN_DEGRADATION	17	0.578936	1.51333	0.028514	0.17418	0.147497	4672	tags=88%, list=38%, signal=55%	GLB1/NAGLU/HEXB/IDUA/SGSH/GUSB/HPSE/HYAL1/ARSB/HEXA/HPSE2/GALNS/IDS/GNS/HGSNAT
WP_PATHWAYS_OF_NUCLEIC_ACID_METABOLISM_AND_INNATE_IMMUNE_SENSING	WP_PATHWAYS_OF_NUCLEIC_ACID_METABOLISM_AND_INNATE_IMMUNE_SENSING	13	0.626647	1.53742	0.0286669	0.174673	0.147914	789	tags=31%, list=6%, signal=29%	IFIH1/OAS1/RNASET2/DDX58
WP_DEVELOPMENT_OF_URETERIC_COLLECTION_SYSTEM	WP_DEVELOPMENT_OF_URETERIC_COLLECTION_SYSTEM	55	0.447443	1.45032	0.0291375	0.177095	0.149965	3418	tags=53%, list=28%, signal=38%	ANOS1/RARG/LHX1/SALL1/SIX1/RARB/CELSR1/MYCN/GLI3/GDF11/EYA1/GATA3/ILK/HOXA11/CCND1/SLIT2/FAT4/ROBO1/GLI2/BMPR1A/BMPR2/GDNF/SMO/WT1/ITGB1/BMP4/BMP5/GRIP1/BMP7
REACTOME_CELL_CYCLE_CHECKPOINTS	REACTOME_CELL_CYCLE_CHECKPOINTS	228	-0.234351	-1.23231	0.0292231	0.17717	0.150028	1926	tags=20%, list=16%, signal=17%	UBC/BUB1B/PSMD12/CENPA/PSMD11/SPC25/PSMD3/CDCA8/INCENP/YWHAE/PKMYT1/CDC25A/SKA1/CLIP1/KNL1/NSD2/BLM/ORC2/UIMC1/NUP98/PPP2R5B/TAOK1/TOP3A/PSMC4/DNA2/RANGAP1/WRN/DBF4/CLSPN/AHCTF1/PHF20/RANBP2/UBE2S/KIF18A/CENPN/UBE2D1/CDC7/CDK2/NUP160/WEE1/CCNA1/ORC6/CDC45/CDKN1A/CDC25C/CENPE
REACTOME_METABOLISM_OF_WATER_SOLUBLE_VITAMINS_AND_COFACTORS	REACTOME_METABOLISM_OF_WATER_SOLUBLE_VITAMINS_AND_COFACTORS	101	-0.299539	-1.39723	0.0295831	0.178904	0.151496	1256	tags=22%, list=10%, signal=20%	NNMT/MOCOS/CD38/MOCS1/SLC52A2/AMN/ACACB/SLC2A1/PTGS2/NAMPT/MTHFD2/SHMT1/ALDH1L1/SLC2A3/SLC5A6/VNN1/NADK/SLC19A3/TCN1/SLC19A2/VNN2/FASN
REACTOME_DNA_DAMAGE_TELOMERE_STRESS_INDUCED_SENESCENCE	REACTOME_DNA_DAMAGE_TELOMERE_STRESS_INDUCED_SENESCENCE	28	-0.416829	-1.50386	0.0298106	0.17983	0.152281	482	tags=32%, list=4%, signal=31%	MRE11/CCNE1/UBN1/HIRA/CDK2/CCNA1/HMGA1/CDKN1A/LMNB1
REACTOME_ATF6_ATF6_ALPHA_ACTIVATES_CHAPERONE_GENES	REACTOME_ATF6_ATF6_ALPHA_ACTIVATES_CHAPERONE_GENES	10	-0.628327	-1.69143	0.0299704	0.180344	0.152716	1452	tags=40%, list=12%, signal=35%	DDIT3/ATF4/HSPA5/ATF6
BIOCARTA_ETS_PATHWAY	BIOCARTA_ETS_PATHWAY	15	-0.517904	-1.61889	0.0301988	0.181268	0.153498	2130	tags=60%, list=17%, signal=50%	E2F4/FOS/ETS1/CSF1/RBL1/SIN3B/NCOR2/ETS2/JUN
REACTOME_GABA_RECEPTOR_ACTIVATION	REACTOME_GABA_RECEPTOR_ACTIVATION	53	0.444432	1.43126	0.0303384	0.181655	0.153826	5521	tags=64%, list=45%, signal=36%	GABRB1/ARHGEF9/GABRA6/ADCY7/GABRA4/GNG13/KCNJ5/GABRB3/KCNJ10/GABRA3/ADCY9/ADCY1/KCNJ3/KCNJ16/GNG4/GABRA5/GNB5/GNAI2/GNG11/GNG12/KCNJ9/GABRA1/GNAL/GNAI3/ADCY8/GABRG2/NPTN/GABRR2/GNGT1/GNG5/GABRQ/KCNJ6/GNG7/KCNJ2
REACTOME_DISEASES_OF_PROGRAMMED_CELL_DEATH	REACTOME_DISEASES_OF_PROGRAMMED_CELL_DEATH	42	-0.37513	-1.47705	0.0305646	0.182557	0.154591	1944	tags=38%, list=16%, signal=32%	SUZ12/RIPK1/CAST/EZH2/POLA2/CDK5R1/PRIM2/YWHAE/CDC25A/PRDX2/BCL2L11/FOXO3/CDC25C/JUN/SOD2/LMNB1
WP_PURINE_METABOLISM_AND_RELATED_DISORDERS	WP_PURINE_METABOLISM_AND_RELATED_DISORDERS	20	-0.458856	-1.5504	0.0315773	0.188023	0.159219	1298	tags=35%, list=10%, signal=31%	PFAS/PNP/PPAT/ADA/GART/PAICS/MAT2A
REACTOME_STIMULI_SENSING_CHANNELS	REACTOME_STIMULI_SENSING_CHANNELS	75	0.416027	1.40342	0.031746	0.188023	0.159219	2265	tags=28%, list=18%, signal=23%	RYR2/TRDN/ANO1/CLCN2/TRPM8/RYR1/TRPM1/NEDD4L/MCOLN3/TRPC1/ANO3/TRPC4/CASQ1/TRPM4/RYR3/ASIC1/TPCN1/CLCN3/TRPM3/TRPV2/TRPV6
REACTOME_REGULATION_OF_CHOLESTEROL_BIOSYNTHESIS_BY_SREBP_SREBF	REACTOME_REGULATION_OF_CHOLESTEROL_BIOSYNTHESIS_BY_SREBP_SREBF	52	-0.340835	-1.39849	0.0317906	0.188023	0.159219	2002	tags=29%, list=16%, signal=24%	ACACA/SP1/SEC24A/MED1/INSIG1/SQLE/RAN/HMGCS1/LSS/ACACB/DHCR7/PPARA/SEC24D/SCD/FASN
REACTOME_MITOTIC_SPINDLE_CHECKPOINT	REACTOME_MITOTIC_SPINDLE_CHECKPOINT	94	-0.283425	-1.30681	0.0317163	0.188023	0.159219	1888	tags=21%, list=15%, signal=18%	BUB1B/CENPA/SPC25/CDCA8/INCENP/SKA1/CLIP1/KNL1/NUP98/PPP2R5B/TAOK1/RANGAP1/AHCTF1/RANBP2/UBE2S/KIF18A/CENPN/UBE2D1/NUP160/CENPE
WP_SEROTONIN_TRANSPORTER_ACTIVITY	WP_SEROTONIN_TRANSPORTER_ACTIVITY	10	-0.617735	-1.66291	0.0319196	0.188326	0.159475	277	tags=30%, list=2%, signal=29%	IL1R1/MAOA/IL1B
WP_TRYPTOPHAN_CATABOLISM_LEADING_TO_NAD_PRODUCTION	WP_TRYPTOPHAN_CATABOLISM_LEADING_TO_NAD_PRODUCTION	11	0.657311	1.52856	0.0324191	0.190344	0.161184	1582	tags=55%, list=13%, signal=48%	TDO2/NMNAT2/KMO/HAAO/QPRT/KYNU
WP_ACUTE_VIRAL_MYOCARDITIS	WP_ACUTE_VIRAL_MYOCARDITIS	84	0.403391	1.37292	0.0324022	0.190344	0.161184	2577	tags=31%, list=21%, signal=25%	MYH6/TLR3/SGCD/CCR5/ITGAL/SGCG/AIF1/CD55/CD40LG/CASP1/TLR5/PYCARD/ITGB2/SGCB/TNF/CXADR/ILK/CD4/CCND1/MICA/RAC2/IL12A/HLA-DMA/RASA1/DFFB/SGCA
REACTOME_SIGNALING_BY_EGFR	REACTOME_SIGNALING_BY_EGFR	47	-0.370597	-1.50838	0.0326852	0.190519	0.161333	2326	tags=32%, list=19%, signal=26%	HGS/PIK3R1/ARHGEF7/UBC/EPS15L1/AAMP/EPN1/KRAS/CDC42/SH3GL2/ADAM17/SPRY2/SPRY1/AREG/EREG
REACTOME_ECM_PROTEOGLYCANS	REACTOME_ECM_PROTEOGLYCANS	74	0.420361	1.41234	0.0326319	0.190519	0.161333	2043	tags=31%, list=16%, signal=26%	ACAN/LAMA4/COL5A1/COL3A1/LAMA1/COL6A1/VTN/BGN/COL5A2/DMP1/TGFB3/NCAM1/BCAN/VCAN/AGRN/COL4A6/ASPN/COL2A1/COL1A2/HAPLN1/IBSP/PTPRS/ITGB3
REACTOME_HCMV_EARLY_EVENTS	REACTOME_HCMV_EARLY_EVENTS	67	-0.315628	-1.36161	0.0325661	0.190519	0.161333	2384	tags=30%, list=19%, signal=24%	EZH2/TUBB6/SEH1L/DAXX/POM121/PML/NUP54/TUBA3C/NUP88/TUBB2A/NUP188/NUP98/NUP50/RANBP2/TUBA4B/NUP153/NCOR2/NUP160/NUP58/TUBB1
REACTOME_ABERRANT_REGULATION_OF_MITOTIC_G1_S_TRANSITION_IN_CANCER_DUE_TO_RB1_DEFECTS	REACTOME_ABERRANT_REGULATION_OF_MITOTIC_G1_S_TRANSITION_IN_CANCER_DUE_TO_RB1_DEFECTS	17	-0.524733	-1.6962	0.0328777	0.19055	0.161359	585	tags=59%, list=5%, signal=56%	CCND2/TFDP2/CCND3/CCNE2/CCNE1/E2F3/E2F2/CDK2/CDK6/CDKN1A
REACTOME_SIGNALING_BY_FGFR2_IN_DISEASE	REACTOME_SIGNALING_BY_FGFR2_IN_DISEASE	42	0.471548	1.45971	0.0328068	0.19055	0.161359	3711	tags=45%, list=30%, signal=32%	FGF23/FGF5/FGF20/FRS2/FGF9/FGF18/FGF1/FGF3/FGF17/FGF16/FGF2/FGF7/POLR2L/POLR2J/POLR2G/NCBP1/GRB2/POLR2K/FGFR2
WP_OXYSTEROLS_DERIVED_FROM_CHOLESTEROL	WP_OXYSTEROLS_DERIVED_FROM_CHOLESTEROL	35	0.484185	1.45659	0.0329268	0.19055	0.161359	2443	tags=43%, list=20%, signal=35%	AMACR/CYP7A1/CYP46A1/CYP27A1/ACOX2/DBP/CYP39A1/ESR2/EPHX2/ACOT7/ACOT13/CYP7B1/IL17A/SCP2/ESR1
REACTOME_REGULATION_OF_PTEN_GENE_TRANSCRIPTION	REACTOME_REGULATION_OF_PTEN_GENE_TRANSCRIPTION	53	-0.336326	-1.39132	0.0331114	0.191161	0.161876	2396	tags=32%, list=19%, signal=26%	HDAC7/EZH2/CBX8/RCOR1/GATAD2A/MTOR/CHD4/SNAI2/MTA1/RHEB/PTEN/PPARG/SNAI1/PHC2/EGR1/MTA2/JUN
REACTOME_TRNA_PROCESSING	REACTOME_TRNA_PROCESSING	87	-0.295441	-1.33554	0.0339183	0.195353	0.165426	1802	tags=24%, list=15%, signal=21%	TRMT61A/POP1/METTL1/RAN/TRIT1/NUP88/TRMT1/PUS3/QTRT1/CPSF4/NUP188/NUP98/PRORP/PUS7/NUP50/RANBP2/NUP153/WDR4/NUP160/NUP58/PUS1
