# Supplementary material for: Immunomodulation and iron dysregulation: exploring their roles in the pathogenesis of osteoarthritis
Source: BMC Med Genomics. 2025 Oct 22;18:167. doi: 10.1186/s12920-025-02206-4 (PMC12542007; doi:10.1186/s12920-025-02206-4)
Supplement: Supplementary file 1 — Supplementary Material 1. [file 12920_2025_2206_MOESM1_ESM.zip › Supplementary/Supplementary table7.xlsx]

## Sheet: table7
Supplementary Table 7:Results of GSVA
Tag	Iron metabolism
Control	0.0946
Control	-0.0138817
Control	0.114852
Control	-0.102663
Control	0.0675116
Control	0.0916985
Control	0.0763204
Control	0.0479396
Control	-0.0839275
Control	-0.198138
OA	-0.027963
OA	0.143025
OA	0.0316557
OA	0.119868
OA	0.187273
OA	0.0651615
OA	-0.0528317
OA	-0.0156952
OA	-0.0181338
OA	-0.137848
Control	0.0540116
Control	-0.367226
Control	-0.213552
Control	-0.0850001
Control	0.0486069
Control	-0.227901
Control	-0.103977
Control	0.211881
Control	0.0640888
Control	-0.0919265
OA	-0.0722039
OA	-0.0895799
OA	0.20034
OA	0.29515
OA	-0.0861166
OA	0.0102272
OA	-0.0405373
OA	-0.0777734
OA	0.15619
OA	-0.0625584
Control	-0.126205
Control	-0.10262
Control	0.0817921
Control	0.094103
Control	0.00114939
Control	-0.0180982
Control	-0.162013
Control	0.0461496
Control	0.048829
Control	0.00075689
OA	0.209661
OA	0.248565
OA	0.106527
OA	0.137818
OA	0.230053
OA	0.225947
OA	-0.0293795
OA	0.224942
OA	-0.104456
OA	-0.0068833
OA	-0.117665
OA	0.0228041
OA	0.0616171
OA	0.0446514
OA	0.0868423
OA	0.198702
OA	0.129344
OA	0.0675923
OA	0.134042
OA	0.245038
OA	0.0565439
OA	0.272548
OA	0.147872
OA	0.205744
OA	0.0743983
OA	-0.0837404
OA	0.134592
OA	0.207504
OA	-0.00329338
OA	0.194483
OA	-0.020154
OA	-0.0438005
OA	0.168317
OA	0.250404
OA	0.106947
OA	0.0486825
OA	0.0930069
OA	0.142121
OA	0.0438365
OA	0.223565
