# Supplementary material for: Immunomodulation and iron dysregulation: exploring their roles in the pathogenesis of osteoarthritis
Source: BMC Med Genomics. 2025 Oct 22;18:167. doi: 10.1186/s12920-025-02206-4 (PMC12542007; doi:10.1186/s12920-025-02206-4)
Supplement: Supplementary file 1 — Supplementary Material 1. [file 12920_2025_2206_MOESM1_ESM.zip › Supplementary/Supplementary table9.xlsx]

## Sheet: table9
Supplementary Table 9: String Interactions
#node1	node2	node1_string_id	node2_string_id	neighborhood_on_chromosome	gene_fusion	phylogenetic_cooccurrence	homology	coexpression	experimentally_determined_interaction	database_annotated	automated_textmining	combined_score
ABCA2	CYP46A1	9606.ENSP00000344155	9606.ENSP00000261835	0	0	0	0	0.064	0.066	0	0.621	0.64
ABHD5	PPARGC1A	9606.ENSP00000495778	9606.ENSP00000264867	0	0	0	0	0.058	0	0	0.426	0.437
ABHD5	FASN	9606.ENSP00000495778	9606.ENSP00000304592	0.043	0	0	0	0.067	0	0.279	0.428	0.582
ACOX2	CYP27A1	9606.ENSP00000307697	9606.ENSP00000258415	0	0	0	0	0.096	0.059	0.142	0.446	0.542
ACOX2	CYP46A1	9606.ENSP00000307697	9606.ENSP00000261835	0	0	0	0	0.089	0.075	0.142	0.319	0.443
ACOX2	SLC27A2	9606.ENSP00000307697	9606.ENSP00000267842	0	0	0	0	0.123	0	0.176	0.544	0.642
ACOX2	HPD	9606.ENSP00000307697	9606.ENSP00000289004	0.057	0	0	0	0.128	0	0.265	0.133	0.406
ACOX2	FASN	9606.ENSP00000307697	9606.ENSP00000304592	0.057	0	0	0	0.042	0	0.312	0.439	0.604
ACOX2	HIBCH	9606.ENSP00000307697	9606.ENSP00000352706	0.046	0	0	0	0.31	0.091	0.218	0.166	0.538
ACOX2	AMACR	9606.ENSP00000307697	9606.ENSP00000371517	0.057	0	0	0	0.106	0	0.923	0.664	0.975
ADAMTS6	GLT8D2	9606.ENSP00000370443	9606.ENSP00000354053	0	0	0	0	0.065	0	0	0.398	0.414
ADH1B	ALDH5A1	9606.ENSP00000306606	9606.ENSP00000314649	0.048	0	0	0	0.107	0	0.197	0.261	0.428
ADM	IL1B	9606.ENSP00000436607	9606.ENSP00000263341	0	0	0	0	0.109	0	0	0.468	0.505
ADM	CXCL8	9606.ENSP00000436607	9606.ENSP00000306512	0	0	0	0	0.124	0	0	0.394	0.446
ADM	VIP	9606.ENSP00000436607	9606.ENSP00000356213	0	0	0	0	0	0	0.4	0.617	0.76
ALDH5A1	HIBCH	9606.ENSP00000314649	9606.ENSP00000352706	0	0	0	0	0.098	0.045	0.184	0.331	0.467
AMACR	CYP27A1	9606.ENSP00000371517	9606.ENSP00000258415	0	0	0	0	0.044	0	0	0.419	0.421
AMACR	CYP46A1	9606.ENSP00000371517	9606.ENSP00000261835	0	0	0	0	0	0	0	0.642	0.642
AMACR	SLC27A2	9606.ENSP00000371517	9606.ENSP00000267842	0	0	0	0	0.106	0	0	0.368	0.411
AMACR	KIT	9606.ENSP00000371517	9606.ENSP00000288135	0	0	0	0	0	0	0	0.479	0.479
AMACR	FASN	9606.ENSP00000371517	9606.ENSP00000304592	0.056	0	0	0	0.06	0	0	0.423	0.443
AMACR	KLF6	9606.ENSP00000371517	9606.ENSP00000419923	0	0	0	0	0	0	0	0.401	0.4
APLNR	CXCL8	9606.ENSP00000475344	9606.ENSP00000306512	0	0	0	0	0	0	0.5	0.169	0.566
AREG	TMED2	9606.ENSP00000379097	9606.ENSP00000262225	0	0	0	0	0	0	0.5	0	0.499
AREG	IL1B	9606.ENSP00000379097	9606.ENSP00000263341	0	0	0	0	0.126	0	0	0.507	0.551
AREG	CSF1R	9606.ENSP00000379097	9606.ENSP00000286301	0	0	0	0	0.051	0	0.65	0.201	0.711
AREG	KIT	9606.ENSP00000379097	9606.ENSP00000288135	0	0	0	0	0.051	0	0.65	0.355	0.767
AREG	CXCL8	9606.ENSP00000379097	9606.ENSP00000306512	0	0	0	0	0.163	0	0	0.479	0.545
AREG	CCL20	9606.ENSP00000379097	9606.ENSP00000351671	0	0	0	0	0.167	0	0	0.544	0.604
AREG	JUN	9606.ENSP00000379097	9606.ENSP00000360266	0	0	0	0	0.117	0	0	0.377	0.426
AREG	FSCN1	9606.ENSP00000379097	9606.ENSP00000371798	0	0	0	0	0	0	0	0.44	0.44
AREG	TNFSF11	9606.ENSP00000379097	9606.ENSP00000381775	0	0	0	0	0.055	0	0	0.398	0.406
AREG	MYC	9606.ENSP00000379097	9606.ENSP00000478887	0	0	0	0	0.067	0	0	0.417	0.432
AREG	LDLR	9606.ENSP00000379097	9606.ENSP00000454071	0	0	0	0	0.067	0	0.5	0.072	0.529
AREG	CCN1	9606.ENSP00000379097	9606.ENSP00000398736	0	0	0	0	0.111	0	0	0.497	0.534
ARG1	IL1B	9606.ENSP00000349446	9606.ENSP00000263341	0	0	0	0	0.084	0	0	0.79	0.8
ARG1	CSF1R	9606.ENSP00000349446	9606.ENSP00000286301	0	0	0	0	0.048	0	0	0.606	0.609
ARG1	CCR5	9606.ENSP00000349446	9606.ENSP00000292303	0	0	0	0	0	0	0	0.548	0.548
ARG1	CXCR1	9606.ENSP00000349446	9606.ENSP00000295683	0	0	0	0	0.125	0	0	0.397	0.449
ARG1	IL15	9606.ENSP00000349446	9606.ENSP00000296545	0	0	0	0	0	0	0	0.405	0.405
ARG1	CXCL8	9606.ENSP00000349446	9606.ENSP00000306512	0	0	0	0	0.074	0	0	0.545	0.561
ARG1	OLR1	9606.ENSP00000349446	9606.ENSP00000309124	0	0	0	0	0.087	0	0	0.405	0.433
ARG1	CD28	9606.ENSP00000349446	9606.ENSP00000324890	0	0	0	0	0.045	0	0	0.514	0.516
ARG1	HP	9606.ENSP00000349446	9606.ENSP00000348170	0	0	0	0	0.28	0	0	0.361	0.52
ARG1	JUN	9606.ENSP00000349446	9606.ENSP00000360266	0	0	0	0	0.08	0	0	0.391	0.415
ARG1	MYC	9606.ENSP00000349446	9606.ENSP00000478887	0	0	0	0	0.055	0.164	0	0.38	0.467
ARG1	TDO2	9606.ENSP00000349446	9606.ENSP00000444788	0.108	0	0	0	0.154	0	0	0.402	0.509
ARG1	ELANE	9606.ENSP00000349446	9606.ENSP00000466090	0	0	0	0	0.16	0	0	0.454	0.522
AZU1	SDC1	9606.ENSP00000233997	9606.ENSP00000370542	0	0	0	0	0	0	0	0.527	0.527
AZU1	HP	9606.ENSP00000233997	9606.ENSP00000348170	0	0	0.37	0	0.124	0	0	0.224	0.534
AZU1	PF4	9606.ENSP00000233997	9606.ENSP00000296029	0	0	0	0	0.048	0	0	0.568	0.571
AZU1	CCN1	9606.ENSP00000233997	9606.ENSP00000398736	0	0	0	0	0	0	0	0.678	0.678
AZU1	MDK	9606.ENSP00000233997	9606.ENSP00000385451	0	0	0	0	0	0	0	0.732	0.732
AZU1	ELANE	9606.ENSP00000233997	9606.ENSP00000466090	0	0	0.091	0.897	0.999	0	0	0.699	0.999
CA2	CD2	9606.ENSP00000285379	9606.ENSP00000358490	0	0	0	0	0.06	0	0	0.397	0.409
CA2	MYC	9606.ENSP00000285379	9606.ENSP00000478887	0	0	0	0	0.047	0	0	0.459	0.462
CA2	NFATC1	9606.ENSP00000285379	9606.ENSP00000389377	0	0	0	0	0	0	0	0.522	0.522
CA2	TNFSF11	9606.ENSP00000285379	9606.ENSP00000381775	0	0	0	0	0	0	0	0.587	0.587
CA2	SLC16A4	9606.ENSP00000285379	9606.ENSP00000358794	0	0	0	0	0.047	0	0	0.643	0.645
CCL20	IL1B	9606.ENSP00000351671	9606.ENSP00000263341	0	0	0	0	0.338	0	0.4	0.903	0.958
CCL20	CCR5	9606.ENSP00000351671	9606.ENSP00000292303	0	0	0	0	0.044	0	0.65	0.984	0.994
CCL20	CXCR1	9606.ENSP00000351671	9606.ENSP00000295683	0	0	0	0	0	0	0.65	0.7	0.89
CCL20	PPBP	9606.ENSP00000351671	9606.ENSP00000296028	0	0	0	0	0.055	0	0.5	0.639	0.814
CCL20	PF4	9606.ENSP00000351671	9606.ENSP00000296029	0	0	0	0	0	0.994	0.5	0.606	0.998
CCL20	IL15	9606.ENSP00000351671	9606.ENSP00000296545	0	0	0	0	0.061	0	0	0.581	0.589
CCL20	CXCL8	9606.ENSP00000351671	9606.ENSP00000306512	0	0	0	0	0.485	0	0.5	0.791	0.941
CCL20	CD28	9606.ENSP00000351671	9606.ENSP00000324890	0	0	0	0	0.066	0	0	0.435	0.449
CCL20	SOD2	9606.ENSP00000351671	9606.ENSP00000446252	0	0	0	0	0.162	0.13	0	0.26	0.413
CCL20	TNFSF11	9606.ENSP00000351671	9606.ENSP00000381775	0	0	0	0	0.049	0	0	0.448	0.452
CCL20	JUN	9606.ENSP00000351671	9606.ENSP00000360266	0	0	0	0	0.08	0.091	0	0.407	0.461
CCL20	TLR7	9606.ENSP00000351671	9606.ENSP00000370034	0	0	0	0	0.056	0.091	0	0.467	0.502
CCN1	IL1B	9606.ENSP00000398736	9606.ENSP00000263341	0	0	0	0	0.087	0	0	0.589	0.608
CCN1	JUN	9606.ENSP00000398736	9606.ENSP00000360266	0	0	0	0	0.355	0	0	0.43	0.617
CCN1	MYC	9606.ENSP00000398736	9606.ENSP00000478887	0	0	0	0	0.091	0.177	0	0.445	0.548
CCN1	KLF6	9606.ENSP00000398736	9606.ENSP00000419923	0	0	0	0	0.152	0	0	0.518	0.573
CCR5	CLEC4A	9606.ENSP00000292303	9606.ENSP00000229332	0	0	0	0	0.258	0	0	0.537	0.642
CCR5	ORM1	9606.ENSP00000292303	9606.ENSP00000259396	0	0	0	0	0	0	0	0.429	0.429
CCR5	IL1B	9606.ENSP00000292303	9606.ENSP00000263341	0	0	0	0	0.165	0	0	0.8	0.826
CCR5	CSF1R	9606.ENSP00000292303	9606.ENSP00000286301	0	0	0	0	0.389	0	0	0.667	0.788
CCR5	RGS1	9606.ENSP00000292303	9606.ENSP00000356429	0	0	0	0	0.253	0	0	0.235	0.404
CCR5	CD58	9606.ENSP00000292303	9606.ENSP00000358501	0	0	0	0	0.083	0	0	0.583	0.601
CCR5	TLR7	9606.ENSP00000292303	9606.ENSP00000370034	0	0	0	0	0.244	0	0	0.556	0.65
CCR5	IL15	9606.ENSP00000292303	9606.ENSP00000296545	0	0	0	0	0.162	0	0	0.605	0.654
CCR5	CD28	9606.ENSP00000292303	9606.ENSP00000324890	0	0	0	0	0.126	0	0	0.689	0.717
CCR5	CD2	9606.ENSP00000292303	9606.ENSP00000358490	0	0	0	0	0.448	0	0	0.67	0.81
CCR5	CXCR1	9606.ENSP00000292303	9606.ENSP00000295683	0	0	0	0.809	0.134	0	0.5	0.726	0.871
CCR5	PPBP	9606.ENSP00000292303	9606.ENSP00000296028	0	0	0	0	0.162	0	0.65	0.744	0.918
CCR5	PF4	9606.ENSP00000292303	9606.ENSP00000296029	0	0	0	0	0.083	0	0.65	0.829	0.94
CCR5	CXCL8	9606.ENSP00000292303	9606.ENSP00000306512	0	0	0	0	0.067	0	0.65	0.92	0.971
CD2	CLEC4A	9606.ENSP00000358490	9606.ENSP00000229332	0	0	0	0	0.209	0.099	0	0.231	0.404
CD2	IL1B	9606.ENSP00000358490	9606.ENSP00000263341	0	0	0	0	0.074	0	0	0.431	0.45
CD2	CSF1R	9606.ENSP00000358490	9606.ENSP00000286301	0	0	0	0	0.295	0	0	0.349	0.521
CD2	KIT	9606.ENSP00000358490	9606.ENSP00000288135	0	0	0	0	0.102	0	0	0.664	0.685
CD2	IL15	9606.ENSP00000358490	9606.ENSP00000296545	0	0	0	0	0.114	0	0	0.479	0.518
CD2	UBASH3A	9606.ENSP00000358490	9606.ENSP00000317327	0	0	0	0	0.533	0	0	0.273	0.646
CD2	CD28	9606.ENSP00000358490	9606.ENSP00000324890	0	0	0	0	0.287	0	0	0.981	0.985
CD2	HLA-DQA1	9606.ENSP00000358490	9606.ENSP00000339398	0	0	0	0	0.177	0.191	0	0.177	0.404
CD2	CR2	9606.ENSP00000358490	9606.ENSP00000356024	0	0	0	0	0.157	0.099	0	0.61	0.678
CD2	SDC1	9606.ENSP00000358490	9606.ENSP00000370542	0	0	0	0	0	0	0	0.48	0.48
CD2	ITK	9606.ENSP00000358490	9606.ENSP00000398655	0	0	0	0	0.798	0.307	0	0.402	0.909
CD2	CD58	9606.ENSP00000358490	9606.ENSP00000358501	0	0	0	0	0.088	0.96	0.9	0.999	0.999
CD28	IL1B	9606.ENSP00000324890	9606.ENSP00000263341	0	0	0	0	0.083	0	0	0.8	0.808
CD28	THY1	9606.ENSP00000324890	9606.ENSP00000284240	0	0	0	0	0.084	0	0	0.448	0.473
CD28	KIT	9606.ENSP00000324890	9606.ENSP00000288135	0	0	0	0	0	0	0	0.56	0.56
CD28	IL15	9606.ENSP00000324890	9606.ENSP00000296545	0	0	0	0	0.042	0	0	0.841	0.842
CD28	CXCL8	9606.ENSP00000324890	9606.ENSP00000306512	0	0	0	0	0.047	0	0	0.59	0.593
CD28	TNFSF11	9606.ENSP00000324890	9606.ENSP00000381775	0	0	0	0	0.107	0	0	0.375	0.419
CD28	JUN	9606.ENSP00000324890	9606.ENSP00000360266	0	0	0	0	0	0	0	0.447	0.447
CD28	CR2	9606.ENSP00000324890	9606.ENSP00000356024	0	0	0	0	0.127	0	0	0.45	0.5
CD28	SDC1	9606.ENSP00000324890	9606.ENSP00000370542	0	0	0	0	0	0	0	0.507	0.507
CD28	TLR7	9606.ENSP00000324890	9606.ENSP00000370034	0	0	0	0	0.131	0	0	0.48	0.529
CD28	MYC	9606.ENSP00000324890	9606.ENSP00000478887	0	0	0	0	0.092	0	0	0.506	0.532
CD28	NFATC1	9606.ENSP00000324890	9606.ENSP00000389377	0	0	0	0	0.094	0.086	0	0.625	0.662
CD28	CD58	9606.ENSP00000324890	9606.ENSP00000358501	0	0	0	0	0	0	0	0.967	0.967
CD28	ITK	9606.ENSP00000324890	9606.ENSP00000398655	0	0	0	0	0.449	0	0	0.954	0.973
CD58	IL1B	9606.ENSP00000358501	9606.ENSP00000263341	0	0	0	0	0.103	0	0	0.379	0.419
CD58	IL15	9606.ENSP00000358501	9606.ENSP00000296545	0	0	0	0	0.129	0	0	0.37	0.427
CD58	GPC5	9606.ENSP00000358501	9606.ENSP00000366267	0	0	0	0	0	0	0	0.578	0.578
CDH2	IL1B	9606.ENSP00000269141	9606.ENSP00000263341	0	0	0	0	0	0	0	0.444	0.444
CDH2	WNT5A	9606.ENSP00000269141	9606.ENSP00000264634	0	0	0	0	0.11	0.07	0	0.519	0.567
CDH2	CXCL8	9606.ENSP00000269141	9606.ENSP00000306512	0	0	0	0	0.047	0	0	0.419	0.422
CDH2	FSCN1	9606.ENSP00000269141	9606.ENSP00000371798	0	0	0	0	0.085	0	0	0.4	0.427
CDH2	RHOB	9606.ENSP00000269141	9606.ENSP00000272233	0	0	0	0	0.043	0.204	0	0.309	0.428
CDH2	SOD2	9606.ENSP00000269141	9606.ENSP00000446252	0	0	0	0	0	0	0	0.437	0.437
CDH2	THY1	9606.ENSP00000269141	9606.ENSP00000284240	0	0	0	0	0.122	0	0	0.446	0.492
CDH2	KLF4	9606.ENSP00000269141	9606.ENSP00000363804	0	0	0	0	0	0	0	0.509	0.509
CDH2	JUN	9606.ENSP00000269141	9606.ENSP00000360266	0	0	0	0	0.042	0	0	0.526	0.527
CDH2	KIT	9606.ENSP00000269141	9606.ENSP00000288135	0	0	0	0	0.066	0.045	0	0.563	0.576
CDH2	MYC	9606.ENSP00000269141	9606.ENSP00000478887	0	0	0	0	0.042	0.164	0	0.67	0.712
CDH2	GRIA2	9606.ENSP00000269141	9606.ENSP00000296526	0	0	0	0	0.068	0.095	0	0.981	0.982
CEBPA	IL1B	9606.ENSP00000427514	9606.ENSP00000263341	0	0	0	0	0.062	0	0	0.513	0.523
CEBPA	PPARGC1A	9606.ENSP00000427514	9606.ENSP00000264867	0	0	0	0	0.053	0	0.5	0.727	0.859
CEBPA	CSF1R	9606.ENSP00000427514	9606.ENSP00000286301	0	0	0	0	0.199	0.046	0	0.479	0.567
CEBPA	KIT	9606.ENSP00000427514	9606.ENSP00000288135	0	0	0	0	0.108	0.046	0	0.666	0.691
CEBPA	FASN	9606.ENSP00000427514	9606.ENSP00000304592	0	0	0	0	0.047	0	0	0.637	0.639
CEBPA	CXCL8	9606.ENSP00000427514	9606.ENSP00000306512	0	0	0	0	0	0	0	0.608	0.608
CEBPA	JUN	9606.ENSP00000427514	9606.ENSP00000360266	0	0	0	0	0	0.331	0	0.837	0.886
CEBPA	KLF4	9606.ENSP00000427514	9606.ENSP00000363804	0	0	0	0	0.084	0.091	0	0.544	0.587
CEBPA	KLF6	9606.ENSP00000427514	9606.ENSP00000419923	0	0	0	0	0.044	0.091	0	0.4	0.433
CEBPA	NFE2	9606.ENSP00000427514	9606.ENSP00000439120	0	0	0	0	0.094	0.069	0	0.373	0.425
CEBPA	GATA4	9606.ENSP00000427514	9606.ENSP00000435712	0	0	0	0	0.067	0.091	0	0.38	0.428
CEBPA	MYC	9606.ENSP00000427514	9606.ENSP00000478887	0	0	0	0	0.049	0.294	0.5	0.749	0.904
CLEC4A	IL1B	9606.ENSP00000229332	9606.ENSP00000263341	0	0	0	0	0.218	0	0	0.275	0.41
CLEC4A	CSF1R	9606.ENSP00000229332	9606.ENSP00000286301	0	0	0	0	0.332	0.045	0	0.17	0.424
CLEC4A	TLR7	9606.ENSP00000229332	9606.ENSP00000370034	0	0	0	0	0.183	0.045	0	0.459	0.541
COL18A1	COL8A1	9606.ENSP00000352798	9606.ENSP00000261037	0	0	0.117	0.676	0.056	0.138	0.4	0.314	0.65
COL18A1	PF4	9606.ENSP00000352798	9606.ENSP00000296029	0	0	0	0	0	0	0	0.671	0.671
COL18A1	COL3A1	9606.ENSP00000352798	9606.ENSP00000304408	0	0	0.116	0.619	0.105	0	0.4	0.178	0.558
COL18A1	CXCL8	9606.ENSP00000352798	9606.ENSP00000306512	0	0	0	0	0.042	0	0	0.638	0.638
COL18A1	MYC	9606.ENSP00000352798	9606.ENSP00000478887	0	0	0	0	0.058	0.161	0	0.31	0.407
COL18A1	SDC1	9606.ENSP00000352798	9606.ENSP00000370542	0	0	0	0	0.135	0	0	0.415	0.473
COL18A1	COL5A1	9606.ENSP00000352798	9606.ENSP00000360882	0	0	0	0.596	0.152	0	0.4	0.219	0.568
COL18A1	COL8A2	9606.ENSP00000352798	9606.ENSP00000380901	0	0	0.122	0.711	0.072	0.405	0.4	0.234	0.737
COL3A1	SULF1	9606.ENSP00000304408	9606.ENSP00000260128	0	0	0	0	0.443	0	0	0.566	0.748
COL3A1	COL8A1	9606.ENSP00000304408	9606.ENSP00000261037	0	0	0.175	0.704	0.179	0	0.4	0.251	0.655
COL3A1	IL1B	9606.ENSP00000304408	9606.ENSP00000263341	0	0	0	0	0	0	0	0.467	0.467
COL3A1	THY1	9606.ENSP00000304408	9606.ENSP00000284240	0	0	0	0	0.216	0	0	0.373	0.487
COL3A1	JUN	9606.ENSP00000304408	9606.ENSP00000360266	0	0	0	0	0.059	0.091	0	0.562	0.593
COL3A1	COL8A2	9606.ENSP00000304408	9606.ENSP00000380901	0	0	0.167	0.73	0.146	0	0.4	0.374	0.697
COL3A1	COL5A1	9606.ENSP00000304408	9606.ENSP00000360882	0	0	0.094	0.835	0.786	0	0.72	0.731	0.983
COL5A1	ORM1	9606.ENSP00000360882	9606.ENSP00000259396	0	0	0	0	0	0	0	0.424	0.424
COL5A1	SULF1	9606.ENSP00000360882	9606.ENSP00000260128	0	0	0	0	0.294	0	0	0.308	0.49
COL5A1	COL8A1	9606.ENSP00000360882	9606.ENSP00000261037	0	0	0.087	0.723	0.236	0.165	0.4	0.334	0.725
COL5A1	THY1	9606.ENSP00000360882	9606.ENSP00000284240	0	0	0	0	0.25	0	0	0.245	0.409
COL5A1	PF4	9606.ENSP00000360882	9606.ENSP00000296029	0	0	0	0	0	0	0	0.41	0.41
COL5A1	COL8A2	9606.ENSP00000360882	9606.ENSP00000380901	0	0	0.101	0.732	0.085	0.421	0.4	0.445	0.812
COL8A1	LIPC	9606.ENSP00000261037	9606.ENSP00000299022	0	0	0	0	0	0.053	0	0.433	0.44
COL8A1	COL8A2	9606.ENSP00000261037	9606.ENSP00000380901	0	0	0.081	0.917	0.165	0.292	0.8	0.436	0.927
CR2	KIT	9606.ENSP00000356024	9606.ENSP00000288135	0	0	0	0	0.061	0.045	0	0.507	0.519
CR2	MYC	9606.ENSP00000356024	9606.ENSP00000478887	0	0	0	0	0.056	0	0	0.4	0.41
CR2	TLR7	9606.ENSP00000356024	9606.ENSP00000370034	0	0	0	0	0.103	0.045	0	0.449	0.487
CR2	SDC1	9606.ENSP00000356024	9606.ENSP00000370542	0	0	0	0	0	0	0	0.779	0.779
CSF1R	FGF23	9606.ENSP00000286301	9606.ENSP00000237837	0	0	0	0	0.042	0.168	0.65	0.145	0.729
CSF1R	IL1B	9606.ENSP00000286301	9606.ENSP00000263341	0	0	0	0	0.178	0	0	0.624	0.678
CSF1R	THY1	9606.ENSP00000286301	9606.ENSP00000284240	0	0	0	0	0.069	0	0	0.404	0.421
CSF1R	JUN	9606.ENSP00000286301	9606.ENSP00000360266	0	0	0	0	0.044	0.053	0	0.406	0.415
CSF1R	KIT	9606.ENSP00000286301	9606.ENSP00000288135	0	0	0.064	0.881	0.047	0.292	0	0.193	0.422
CSF1R	CXCR1	9606.ENSP00000286301	9606.ENSP00000295683	0	0	0	0	0.152	0	0	0.348	0.423
CSF1R	IL15	9606.ENSP00000286301	9606.ENSP00000296545	0	0	0	0	0.167	0	0	0.371	0.453
CSF1R	MYC	9606.ENSP00000286301	9606.ENSP00000478887	0	0	0	0	0.083	0	0	0.474	0.497
CSF1R	NFATC1	9606.ENSP00000286301	9606.ENSP00000389377	0	0	0	0	0.091	0	0	0.57	0.592
CSF1R	TLR7	9606.ENSP00000286301	9606.ENSP00000370034	0	0	0	0	0.308	0.064	0	0.426	0.596
CSF1R	SDC1	9606.ENSP00000286301	9606.ENSP00000370542	0	0	0	0	0	0	0.5	0.321	0.645
CSF1R	CXCL8	9606.ENSP00000286301	9606.ENSP00000306512	0	0	0	0	0.062	0	0	0.64	0.647
CSF1R	TNFSF11	9606.ENSP00000286301	9606.ENSP00000381775	0	0	0	0	0.091	0	0	0.987	0.987
CXCL8	PPP1R15A	9606.ENSP00000306512	9606.ENSP00000200453	0	0	0	0	0.27	0	0	0.224	0.409
CXCL8	SULF1	9606.ENSP00000306512	9606.ENSP00000260128	0	0	0	0	0.057	0	0	0.437	0.446
CXCL8	IL1B	9606.ENSP00000306512	9606.ENSP00000263341	0	0	0	0	0.776	0	0.4	0.962	0.994
CXCL8	MMP10	9606.ENSP00000306512	9606.ENSP00000279441	0	0	0	0	0.157	0	0	0.624	0.669
CXCL8	THY1	9606.ENSP00000306512	9606.ENSP00000284240	0	0	0	0	0	0	0	0.472	0.472
CXCL8	KIT	9606.ENSP00000306512	9606.ENSP00000288135	0	0	0	0	0	0	0	0.447	0.447
CXCL8	CXCR1	9606.ENSP00000306512	9606.ENSP00000295683	0	0	0	0	0.146	0.946	0.9	0.998	0.999
CXCL8	PPBP	9606.ENSP00000306512	9606.ENSP00000296028	0	0	0	0.854	0.179	0	0.4	0.163	0.551
CXCL8	PF4	9606.ENSP00000306512	9606.ENSP00000296029	0	0	0	0.811	0.048	0.994	0.4	0.854	0.999
CXCL8	IL15	9606.ENSP00000306512	9606.ENSP00000296545	0	0	0	0	0.063	0	0	0.794	0.798
CXCL8	FASN	9606.ENSP00000306512	9606.ENSP00000304592	0	0	0	0	0	0	0	0.492	0.491
CXCL8	OAS1	9606.ENSP00000306512	9606.ENSP00000388001	0	0	0	0	0.062	0	0	0.402	0.415
CXCL8	KLF6	9606.ENSP00000306512	9606.ENSP00000419923	0	0	0	0	0.097	0.292	0	0.222	0.459
CXCL8	OLR1	9606.ENSP00000306512	9606.ENSP00000309124	0	0	0	0	0.168	0	0	0.419	0.495
CXCL8	HP	9606.ENSP00000306512	9606.ENSP00000348170	0	0	0	0	0.045	0	0	0.546	0.548
CXCL8	ZFP36	9606.ENSP00000306512	9606.ENSP00000471239	0	0	0	0	0.144	0.292	0	0.349	0.571
CXCL8	SOD2	9606.ENSP00000306512	9606.ENSP00000446252	0	0	0	0	0.261	0	0	0.447	0.573
CXCL8	TNFSF11	9606.ENSP00000306512	9606.ENSP00000381775	0	0	0	0	0.06	0	0	0.598	0.605
CXCL8	IFIH1	9606.ENSP00000306512	9606.ENSP00000497271	0	0	0	0	0.11	0	0	0.575	0.605
CXCL8	MYC	9606.ENSP00000306512	9606.ENSP00000478887	0	0	0	0	0.135	0	0	0.574	0.615
CXCL8	TLR7	9606.ENSP00000306512	9606.ENSP00000370034	0	0	0	0	0	0	0	0.664	0.664
CXCL8	ELANE	9606.ENSP00000306512	9606.ENSP00000466090	0	0	0	0	0.062	0	0	0.821	0.824
CXCL8	SDC1	9606.ENSP00000306512	9606.ENSP00000370542	0	0	0	0	0	0.292	0	0.764	0.825
CXCL8	JUN	9606.ENSP00000306512	9606.ENSP00000360266	0	0	0	0	0.203	0.292	0.9	0.802	0.987
CXCR1	IL1B	9606.ENSP00000295683	9606.ENSP00000263341	0	0	0	0	0.185	0	0	0.857	0.879
CXCR1	IL18RAP	9606.ENSP00000295683	9606.ENSP00000264260	0	0	0	0	0.275	0	0	0.218	0.409
CXCR1	IL15	9606.ENSP00000295683	9606.ENSP00000296545	0	0	0	0	0.098	0	0	0.378	0.415
CXCR1	ELANE	9606.ENSP00000295683	9606.ENSP00000466090	0	0	0	0	0.088	0.052	0	0.448	0.481
CXCR1	PF4	9606.ENSP00000295683	9606.ENSP00000296029	0	0	0	0	0.158	0	0.65	0.614	0.876
CXCR1	PPBP	9606.ENSP00000295683	9606.ENSP00000296028	0	0	0	0	0.211	0.287	0.65	0.992	0.998
CYP27A1	FGF23	9606.ENSP00000258415	9606.ENSP00000237837	0	0	0	0	0.056	0	0	0.462	0.47
CYP27A1	TNFSF11	9606.ENSP00000258415	9606.ENSP00000381775	0	0	0	0	0	0	0	0.474	0.474
CYP27A1	FASN	9606.ENSP00000258415	9606.ENSP00000304592	0.052	0	0	0	0.067	0.488	0.217	0.399	0.748
CYP27A1	FDXR	9606.ENSP00000258415	9606.ENSP00000416515	0	0	0	0	0	0	0	0.832	0.832
CYP27A1	CYP46A1	9606.ENSP00000258415	9606.ENSP00000261835	0	0	0.23	0.613	0	0.069	0.9	0.354	0.947
CYP46A1	FASN	9606.ENSP00000261835	9606.ENSP00000304592	0.052	0	0	0	0.103	0.067	0.217	0.219	0.426
CYP46A1	LCAT	9606.ENSP00000261835	9606.ENSP00000264005	0	0	0	0	0.102	0	0	0.4	0.438
CYP4B1	FASN	9606.ENSP00000360991	9606.ENSP00000304592	0.052	0	0	0	0.103	0.067	0.217	0.21	0.419
DKK2	WNT3	9606.ENSP00000285311	9606.ENSP00000225512	0	0	0	0	0	0.045	0.65	0.513	0.823
DKK2	WNT5A	9606.ENSP00000285311	9606.ENSP00000264634	0	0	0	0	0.072	0.045	0.65	0.618	0.865
DKK2	WIF1	9606.ENSP00000285311	9606.ENSP00000286574	0	0	0	0	0.141	0	0	0.778	0.802
DKK2	WNT5B	9606.ENSP00000285311	9606.ENSP00000380379	0	0	0	0	0.042	0.045	0.65	0.493	0.816
DKK2	FZD1	9606.ENSP00000285311	9606.ENSP00000287934	0	0	0	0	0.072	0	0.4	0.75	0.848
ELANE	ORM1	9606.ENSP00000466090	9606.ENSP00000259396	0	0	0	0	0.083	0	0	0.485	0.507
ELANE	IL1B	9606.ENSP00000466090	9606.ENSP00000263341	0	0	0	0	0.068	0	0	0.69	0.698
ELANE	PPBP	9606.ENSP00000466090	9606.ENSP00000296028	0	0	0	0	0.086	0	0	0.413	0.441
ELANE	PF4	9606.ENSP00000466090	9606.ENSP00000296029	0	0	0	0	0.08	0	0	0.432	0.455
ELANE	HP	9606.ENSP00000466090	9606.ENSP00000348170	0	0	0.43	0	0.127	0	0	0.304	0.623
EPHA3	WIF1	9606.ENSP00000337451	9606.ENSP00000286574	0	0	0	0	0.043	0	0	0.418	0.419
FASN	IL1B	9606.ENSP00000304592	9606.ENSP00000263341	0	0	0	0	0	0	0	0.445	0.445
FASN	PPARGC1A	9606.ENSP00000304592	9606.ENSP00000264867	0	0	0	0	0	0	0	0.685	0.685
FASN	SLC27A2	9606.ENSP00000304592	9606.ENSP00000267842	0	0	0	0	0.061	0.164	0	0.529	0.599
FASN	KLF6	9606.ENSP00000304592	9606.ENSP00000419923	0	0	0	0	0	0	0	0.408	0.408
FASN	SLC16A4	9606.ENSP00000304592	9606.ENSP00000358794	0	0	0	0	0	0	0	0.409	0.409
FASN	JUN	9606.ENSP00000304592	9606.ENSP00000360266	0	0	0	0	0	0.131	0	0.364	0.423
FASN	HIBCH	9606.ENSP00000304592	9606.ENSP00000352706	0.042	0	0	0	0.197	0	0.188	0.291	0.498
FASN	MYC	9606.ENSP00000304592	9606.ENSP00000478887	0	0	0	0	0.067	0.124	0	0.447	0.508
FDXR	SOD2	9606.ENSP00000416515	9606.ENSP00000446252	0	0.217	0	0	0.042	0	0	0.272	0.406
FFAR2	IL1B	9606.ENSP00000473159	9606.ENSP00000263341	0	0	0	0	0.185	0	0	0.541	0.609
FFAR2	STC1	9606.ENSP00000473159	9606.ENSP00000290271	0	0	0	0	0	0	0	0.424	0.424
FGF23	IL1B	9606.ENSP00000237837	9606.ENSP00000263341	0	0	0	0	0.057	0	0	0.396	0.406
FGF23	TNFSF11	9606.ENSP00000237837	9606.ENSP00000381775	0	0	0	0	0.047	0	0	0.661	0.664
FGF23	KIT	9606.ENSP00000237837	9606.ENSP00000288135	0	0	0	0	0	0.168	0.65	0.193	0.744
FSCN1	MYC	9606.ENSP00000371798	9606.ENSP00000478887	0	0	0	0	0.06	0.124	0	0.373	0.438
FZD1	WNT3	9606.ENSP00000287934	9606.ENSP00000225512	0	0	0	0	0	0.234	0.65	0.749	0.926
FZD1	WNT5A	9606.ENSP00000287934	9606.ENSP00000264634	0	0	0	0	0.072	0.434	0.65	0.955	0.99
FZD1	WIF1	9606.ENSP00000287934	9606.ENSP00000286574	0	0	0	0	0.066	0.067	0.4	0.527	0.72
FZD1	PDZRN4	9606.ENSP00000287934	9606.ENSP00000384197	0	0	0	0	0.054	0	0	0.399	0.407
FZD1	MYC	9606.ENSP00000287934	9606.ENSP00000478887	0	0	0	0	0.078	0	0	0.399	0.422
FZD1	ROR1	9606.ENSP00000287934	9606.ENSP00000360120	0	0	0	0	0.079	0.113	0.65	0.296	0.772
FZD1	WNT5B	9606.ENSP00000287934	9606.ENSP00000380379	0	0	0.221	0	0.074	0.234	0.65	0.599	0.908
GAMT	WDR43	9606.ENSP00000403536	9606.ENSP00000384302	0	0	0	0	0.498	0	0	0	0.498
GATA4	WNT3	9606.ENSP00000435712	9606.ENSP00000225512	0	0	0	0	0.044	0.087	0	0.398	0.428
GATA4	WNT5A	9606.ENSP00000435712	9606.ENSP00000264634	0	0	0	0	0	0.087	0	0.398	0.427
GATA4	THY1	9606.ENSP00000435712	9606.ENSP00000284240	0	0	0	0	0.086	0	0	0.482	0.507
GATA4	KIT	9606.ENSP00000435712	9606.ENSP00000288135	0	0	0	0	0	0	0	0.594	0.594
GATA4	NUDT6	9606.ENSP00000435712	9606.ENSP00000306070	0	0	0	0	0	0	0	0.554	0.554
GATA4	RYR2	9606.ENSP00000435712	9606.ENSP00000355533	0	0	0	0	0.042	0	0	0.506	0.506
GATA4	JUN	9606.ENSP00000435712	9606.ENSP00000360266	0	0	0	0	0	0.118	0	0.664	0.691
GATA4	KLF4	9606.ENSP00000435712	9606.ENSP00000363804	0	0	0	0	0	0.091	0	0.633	0.652
GATA4	NFATC1	9606.ENSP00000435712	9606.ENSP00000389377	0	0	0	0	0.055	0.051	0.9	0.582	0.957
GATA4	MYC	9606.ENSP00000435712	9606.ENSP00000478887	0	0	0	0	0.094	0.051	0	0.561	0.589
GPC5	UNC5C	9606.ENSP00000366267	9606.ENSP00000406022	0	0	0	0	0.078	0.517	0	0.152	0.589
GPC5	SDC1	9606.ENSP00000366267	9606.ENSP00000370542	0	0	0	0	0	0.127	0.4	0.433	0.677
GRIA2	JUN	9606.ENSP00000296526	9606.ENSP00000360266	0	0	0	0	0	0	0	0.476	0.476
GSTZ1	HPD	9606.ENSP00000451976	9606.ENSP00000289004	0.071	0	0	0	0.112	0	0	0.641	0.678
HIBCH	HPD	9606.ENSP00000352706	9606.ENSP00000289004	0.057	0	0	0	0.123	0	0.22	0.249	0.451
HIBCH	SOD2	9606.ENSP00000352706	9606.ENSP00000446252	0	0	0	0	0.082	0.804	0	0.249	0.853
HLA-DQA1	SOD2	9606.ENSP00000339398	9606.ENSP00000446252	0	0	0	0	0.117	0	0	0.395	0.442
HLA-DQA1	TSBP1	9606.ENSP00000339398	9606.ENSP00000415517	0	0	0	0	0.044	0	0	0.446	0.447
HLA-DQA1	ITK	9606.ENSP00000339398	9606.ENSP00000398655	0	0	0	0	0.108	0	0.5	0.085	0.556
HLA-DQA1	TNFRSF25	9606.ENSP00000339398	9606.ENSP00000367013	0	0	0	0	0.049	0	0	0.956	0.956
HP	ORM1	9606.ENSP00000348170	9606.ENSP00000259396	0	0	0	0	0.384	0.24	0	0.947	0.973
HP	IL1B	9606.ENSP00000348170	9606.ENSP00000263341	0	0	0	0	0	0	0	0.65	0.65
HP	LCAT	9606.ENSP00000348170	9606.ENSP00000264005	0	0	0	0	0.042	0	0	0.658	0.658
HP	PF4	9606.ENSP00000348170	9606.ENSP00000296029	0	0	0	0	0.047	0	0	0.419	0.422
HP	MDK	9606.ENSP00000348170	9606.ENSP00000385451	0	0	0	0	0.042	0	0	0.465	0.465
HP	SOD2	9606.ENSP00000348170	9606.ENSP00000446252	0	0	0	0	0.06	0.046	0	0.489	0.501
HPD	TDO2	9606.ENSP00000289004	9606.ENSP00000444788	0.116	0	0	0	0.236	0	0	0.236	0.439
IFIH1	IL1B	9606.ENSP00000497271	9606.ENSP00000263341	0	0	0	0	0.144	0	0	0.652	0.689
IFIH1	IL15	9606.ENSP00000497271	9606.ENSP00000296545	0	0	0	0	0.206	0	0	0.399	0.503
IFIH1	UBASH3A	9606.ENSP00000497271	9606.ENSP00000317327	0	0	0	0	0.082	0	0	0.401	0.427
IFIH1	TLR7	9606.ENSP00000497271	9606.ENSP00000370034	0	0	0	0	0.15	0	0	0.836	0.855
IFIH1	OAS1	9606.ENSP00000497271	9606.ENSP00000388001	0	0	0	0	0.79	0	0	0.721	0.939
IL15	IL1B	9606.ENSP00000296545	9606.ENSP00000263341	0	0	0.204	0	0.121	0	0	0.832	0.872
IL15	KIT	9606.ENSP00000296545	9606.ENSP00000288135	0	0	0	0	0.135	0	0	0.445	0.499
IL15	MYC	9606.ENSP00000296545	9606.ENSP00000478887	0	0	0	0	0.083	0	0	0.4	0.426
IL15	NFIL3	9606.ENSP00000296545	9606.ENSP00000297689	0	0	0	0	0.089	0	0	0.478	0.504
IL15	TNFSF11	9606.ENSP00000296545	9606.ENSP00000381775	0	0	0.233	0	0	0	0	0.436	0.548
IL15	ITK	9606.ENSP00000296545	9606.ENSP00000398655	0	0	0	0	0.105	0	0	0.535	0.566
IL15	JUN	9606.ENSP00000296545	9606.ENSP00000360266	0	0	0	0	0	0	0	0.59	0.59
IL15	TLR7	9606.ENSP00000296545	9606.ENSP00000370034	0	0	0	0	0.195	0	0	0.553	0.625
IL18RAP	IL1B	9606.ENSP00000264260	9606.ENSP00000263341	0	0	0	0	0.16	0	0	0.622	0.669
IL18RAP	RGS1	9606.ENSP00000264260	9606.ENSP00000356429	0	0	0	0	0.102	0	0	0.371	0.411
IL1B	ORM1	9606.ENSP00000263341	9606.ENSP00000259396	0	0	0	0	0.048	0	0	0.481	0.485
IL1B	TDO2	9606.ENSP00000263341	9606.ENSP00000444788	0	0	0	0	0.044	0	0	0.417	0.418
IL1B	TNFRSF25	9606.ENSP00000263341	9606.ENSP00000367013	0	0	0	0	0.045	0	0	0.418	0.42
IL1B	VIP	9606.ENSP00000263341	9606.ENSP00000356213	0	0	0	0	0	0	0	0.448	0.448
IL1B	KLF4	9606.ENSP00000263341	9606.ENSP00000363804	0	0	0	0	0.072	0	0	0.447	0.464
IL1B	SDC1	9606.ENSP00000263341	9606.ENSP00000370542	0	0	0	0	0	0	0	0.47	0.47
IL1B	OAS1	9606.ENSP00000263341	9606.ENSP00000388001	0	0	0	0	0.121	0	0	0.431	0.478
IL1B	ZFP36	9606.ENSP00000263341	9606.ENSP00000471239	0	0	0	0	0.177	0	0	0.4	0.485
IL1B	WNT5A	9606.ENSP00000263341	9606.ENSP00000264634	0	0	0	0	0.09	0	0	0.482	0.509
IL1B	NFATC1	9606.ENSP00000263341	9606.ENSP00000389377	0	0	0	0	0.044	0	0	0.528	0.529
IL1B	MMP10	9606.ENSP00000263341	9606.ENSP00000279441	0	0	0	0	0.144	0.071	0	0.509	0.575
IL1B	KIT	9606.ENSP00000263341	9606.ENSP00000288135	0	0	0	0	0.069	0	0	0.573	0.585
IL1B	THY1	9606.ENSP00000263341	9606.ENSP00000284240	0	0	0	0	0	0	0	0.597	0.597
IL1B	OLR1	9606.ENSP00000263341	9606.ENSP00000309124	0	0	0	0	0.146	0	0	0.556	0.605
IL1B	PPARGC1A	9606.ENSP00000263341	9606.ENSP00000264867	0	0	0	0	0.071	0	0	0.6	0.613
IL1B	PPBP	9606.ENSP00000263341	9606.ENSP00000296028	0	0	0	0	0.2	0	0	0.537	0.614
IL1B	PF4	9606.ENSP00000263341	9606.ENSP00000296029	0	0	0	0	0.084	0	0	0.604	0.622
IL1B	MYC	9606.ENSP00000263341	9606.ENSP00000478887	0	0	0	0	0.113	0.129	0	0.736	0.778
IL1B	SOD2	9606.ENSP00000263341	9606.ENSP00000446252	0	0	0	0	0.305	0	0	0.733	0.806
IL1B	TNFSF11	9606.ENSP00000263341	9606.ENSP00000381775	0	0	0	0	0	0	0	0.854	0.854
IL1B	TLR7	9606.ENSP00000263341	9606.ENSP00000370034	0	0	0	0	0.107	0	0	0.855	0.865
IL1B	JUN	9606.ENSP00000263341	9606.ENSP00000360266	0	0	0	0	0.166	0	0.9	0.857	0.987
INHBB	KIT	9606.ENSP00000295228	9606.ENSP00000288135	0	0	0	0	0.069	0.063	0	0.448	0.477
ITK	KIT	9606.ENSP00000398655	9606.ENSP00000288135	0	0	0	0.61	0.089	0.074	0	0.378	0.43
ITK	UBASH3A	9606.ENSP00000398655	9606.ENSP00000317327	0	0	0	0	0.486	0.048	0	0.269	0.611
ITK	STX11	9606.ENSP00000398655	9606.ENSP00000356540	0	0	0	0	0.084	0.045	0	0.511	0.535
ITK	JUN	9606.ENSP00000398655	9606.ENSP00000360266	0	0	0	0	0	0.085	0	0.511	0.534
ITK	TLR7	9606.ENSP00000398655	9606.ENSP00000370034	0	0	0	0	0.135	0.1	0	0.441	0.526
JUN	PPP1R15A	9606.ENSP00000360266	9606.ENSP00000200453	0	0	0	0	0.492	0	0	0.397	0.68
JUN	WNT5A	9606.ENSP00000360266	9606.ENSP00000264634	0	0	0	0	0	0	0	0.677	0.677
JUN	PPARGC1A	9606.ENSP00000360266	9606.ENSP00000264867	0	0	0	0	0	0	0	0.7	0.7
JUN	RHOB	9606.ENSP00000360266	9606.ENSP00000272233	0	0	0	0	0.219	0.073	0	0.388	0.519
JUN	KIT	9606.ENSP00000360266	9606.ENSP00000288135	0	0	0	0	0	0.053	0	0.446	0.452
JUN	NFIL3	9606.ENSP00000360266	9606.ENSP00000297689	0	0	0	0	0.113	0.094	0	0.385	0.462
JUN	RGS1	9606.ENSP00000360266	9606.ENSP00000356429	0	0	0	0	0.22	0	0	0.267	0.404
JUN	TLR7	9606.ENSP00000360266	9606.ENSP00000370034	0	0	0	0	0	0	0	0.453	0.453
JUN	SOD2	9606.ENSP00000360266	9606.ENSP00000446252	0	0	0	0	0.048	0	0	0.452	0.456
JUN	OAS1	9606.ENSP00000360266	9606.ENSP00000388001	0	0	0	0	0	0	0	0.538	0.538
JUN	KLF9	9606.ENSP00000360266	9606.ENSP00000366330	0	0	0	0	0.144	0.091	0	0.505	0.581
JUN	NFE2	9606.ENSP00000360266	9606.ENSP00000439120	0	0	0	0	0	0.045	0	0.623	0.625
JUN	KLF4	9606.ENSP00000360266	9606.ENSP00000363804	0	0	0	0	0.265	0.091	0	0.514	0.647
JUN	ZFP36	9606.ENSP00000360266	9606.ENSP00000471239	0	0	0	0	0.562	0	0	0.379	0.716
JUN	TNFSF11	9606.ENSP00000360266	9606.ENSP00000381775	0	0	0	0	0	0	0	0.738	0.738
JUN	KLF6	9606.ENSP00000360266	9606.ENSP00000419923	0	0	0	0	0.42	0.091	0	0.69	0.822
JUN	NFATC1	9606.ENSP00000360266	9606.ENSP00000389377	0	0	0	0	0.042	0.33	0	0.948	0.963
JUN	MYC	9606.ENSP00000360266	9606.ENSP00000478887	0	0	0	0	0.079	0.626	0	0.922	0.97
KIT	THY1	9606.ENSP00000288135	9606.ENSP00000284240	0	0	0	0	0.085	0	0	0.779	0.789
KIT	WIF1	9606.ENSP00000288135	9606.ENSP00000286574	0	0	0	0	0.089	0	0	0.454	0.481
KIT	SLC2A14	9606.ENSP00000288135	9606.ENSP00000445929	0	0	0	0	0.055	0	0	0.404	0.413
KIT	KLF4	9606.ENSP00000288135	9606.ENSP00000363804	0	0	0	0	0.077	0.052	0	0.514	0.538
KIT	SDC1	9606.ENSP00000288135	9606.ENSP00000370542	0	0	0	0	0	0	0	0.584	0.584
KIT	MYC	9606.ENSP00000288135	9606.ENSP00000478887	0	0	0	0	0.062	0	0	0.667	0.674
KLF4	PPARGC1A	9606.ENSP00000363804	9606.ENSP00000264867	0	0	0	0	0.059	0	0	0.549	0.557
KLF4	THY1	9606.ENSP00000363804	9606.ENSP00000284240	0	0	0	0	0.067	0	0	0.571	0.582
KLF4	NFIL3	9606.ENSP00000363804	9606.ENSP00000297689	0	0	0	0	0.181	0.091	0	0.275	0.413
KLF4	ZFP36	9606.ENSP00000363804	9606.ENSP00000471239	0	0	0	0	0.343	0.069	0	0.134	0.424
KLF4	KLF6	9606.ENSP00000363804	9606.ENSP00000419923	0	0	0	0.813	0.236	0.292	0	0.473	0.69
KLF4	MYC	9606.ENSP00000363804	9606.ENSP00000478887	0	0	0	0	0.099	0.045	0	0.942	0.945
KLF6	PPP1R15A	9606.ENSP00000419923	9606.ENSP00000200453	0	0	0	0	0.417	0	0	0.232	0.533
KLF6	KLF9	9606.ENSP00000419923	9606.ENSP00000366330	0	0	0	0.783	0.076	0	0	0.5	0.519
KLF6	MYC	9606.ENSP00000419923	9606.ENSP00000478887	0	0	0	0	0.076	0.045	0	0.375	0.4
KLF6	ZFP36	9606.ENSP00000419923	9606.ENSP00000471239	0	0	0	0	0.368	0.069	0	0.216	0.498
KLK1	ORM1	9606.ENSP00000301420	9606.ENSP00000259396	0	0	0	0	0.047	0	0	0.458	0.461
LCAT	LDLR	9606.ENSP00000264005	9606.ENSP00000454071	0	0	0	0	0.063	0	0.54	0.056	0.558
LCAT	LIPC	9606.ENSP00000264005	9606.ENSP00000299022	0	0	0	0	0.042	0	0.54	0.778	0.893
LDLR	WNT5A	9606.ENSP00000454071	9606.ENSP00000264634	0	0	0	0	0	0.095	0.5	0.09	0.552
LDLR	LIPC	9606.ENSP00000454071	9606.ENSP00000299022	0	0	0	0	0	0	0.54	0.044	0.541
LYPD1	WNT5A	9606.ENSP00000380605	9606.ENSP00000264634	0	0	0	0	0.111	0.33	0	0.081	0.405
MDK	WNT5A	9606.ENSP00000385451	9606.ENSP00000264634	0	0	0	0	0.056	0	0	0.517	0.525
MDK	SDC1	9606.ENSP00000385451	9606.ENSP00000370542	0	0	0	0	0.098	0	0	0.815	0.825
MMP10	TCN1	9606.ENSP00000279441	9606.ENSP00000257264	0	0	0	0	0.08	0	0	0.506	0.526
MTNR1B	NPAS2	9606.ENSP00000257068	9606.ENSP00000338283	0	0	0	0	0.055	0	0	0.428	0.437
MYBPC2	RYR2	9606.ENSP00000350332	9606.ENSP00000355533	0	0	0	0	0.099	0.068	0	0.416	0.467
MYC	WNT3	9606.ENSP00000478887	9606.ENSP00000225512	0	0	0	0	0	0	0	0.451	0.451
MYC	WNT5A	9606.ENSP00000478887	9606.ENSP00000264634	0	0	0	0	0	0	0	0.572	0.572
MYC	PPARGC1A	9606.ENSP00000478887	9606.ENSP00000264867	0	0	0	0	0.067	0	0	0.516	0.529
MYC	RHOB	9606.ENSP00000478887	9606.ENSP00000272233	0	0	0	0	0.072	0.045	0	0.38	0.403
MYC	THY1	9606.ENSP00000478887	9606.ENSP00000284240	0	0	0	0	0	0.161	0	0.504	0.566
MYC	WIF1	9606.ENSP00000478887	9606.ENSP00000286574	0	0	0	0	0	0	0	0.476	0.476
MYC	SLC16A4	9606.ENSP00000478887	9606.ENSP00000358794	0	0	0	0	0	0	0	0.447	0.447
MYC	NEDD9	9606.ENSP00000478887	9606.ENSP00000368759	0	0	0	0	0	0	0	0.496	0.496
MYC	SDC1	9606.ENSP00000478887	9606.ENSP00000370542	0	0	0	0	0.074	0.124	0	0.684	0.721
MYC	TNFSF11	9606.ENSP00000478887	9606.ENSP00000381775	0	0	0	0	0.083	0	0	0.396	0.423
MYC	NFATC1	9606.ENSP00000478887	9606.ENSP00000389377	0	0	0	0	0.067	0.161	0	0.445	0.527
MYC	NFE2	9606.ENSP00000478887	9606.ENSP00000439120	0	0	0	0	0.062	0.084	0	0.362	0.404
MYC	SOD2	9606.ENSP00000478887	9606.ENSP00000446252	0	0	0	0	0.06	0	0	0.621	0.628
MYC	ZFP36	9606.ENSP00000478887	9606.ENSP00000471239	0	0	0	0	0.195	0	0	0.371	0.472
NFATC1	TNFRSF11B	9606.ENSP00000389377	9606.ENSP00000297350	0	0	0	0	0	0	0	0.476	0.476
NFATC1	TNFSF11	9606.ENSP00000389377	9606.ENSP00000381775	0	0	0	0	0.093	0	0	0.942	0.945
NFIL3	NPAS2	9606.ENSP00000297689	9606.ENSP00000338283	0	0	0	0	0	0.071	0	0.929	0.931
NPAS2	PPARGC1A	9606.ENSP00000338283	9606.ENSP00000264867	0	0	0	0	0.056	0	0.5	0.369	0.676
OAS1	TLR7	9606.ENSP00000388001	9606.ENSP00000370034	0	0	0	0	0.18	0.066	0	0.507	0.589
ORM1	PF4	9606.ENSP00000259396	9606.ENSP00000296029	0	0	0	0	0	0	0	0.422	0.422
ORM1	PPBP	9606.ENSP00000259396	9606.ENSP00000296028	0	0	0	0	0.073	0	0.4	0.227	0.532
PF4	PPBP	9606.ENSP00000296029	9606.ENSP00000296028	0	0	0.073	0.882	0.816	0	0.4	0.455	0.936
PPARGC1A	SLC16A4	9606.ENSP00000264867	9606.ENSP00000358794	0	0	0	0	0.042	0	0	0.418	0.418
PPARGC1A	SOD2	9606.ENSP00000264867	9606.ENSP00000446252	0	0	0	0	0	0	0.9	0.741	0.973
PPP1R15A	ZFP36	9606.ENSP00000200453	9606.ENSP00000471239	0	0	0	0	0.459	0	0	0	0.459
PUS1	SLC19A2	9606.ENSP00000365837	9606.ENSP00000236137	0	0	0	0	0	0	0	0.528	0.528
PUS1	RRP1	9606.ENSP00000365837	9606.ENSP00000417464	0	0	0	0	0.437	0	0	0	0.437
RGS1	ZFP36	9606.ENSP00000356429	9606.ENSP00000471239	0	0	0	0	0.234	0	0	0.352	0.482
RHOB	WNT5A	9606.ENSP00000272233	9606.ENSP00000264634	0	0	0	0	0	0.068	0	0.466	0.481
ROR1	WNT3	9606.ENSP00000360120	9606.ENSP00000225512	0	0	0	0	0.052	0.131	0	0.537	0.585
ROR1	WNT5A	9606.ENSP00000360120	9606.ENSP00000264634	0	0	0	0	0.077	0.358	0.5	0.988	0.995
RPL35A	RRP1	9606.ENSP00000495672	9606.ENSP00000417464	0	0	0	0	0.049	0.749	0	0.05	0.753
RRP1	WDR43	9606.ENSP00000417464	9606.ENSP00000384302	0	0	0	0	0.716	0	0.4	0	0.822
SDC1	SULF1	9606.ENSP00000370542	9606.ENSP00000260128	0	0	0	0	0.05	0	0	0.423	0.429
SDC1	TLR7	9606.ENSP00000370542	9606.ENSP00000370034	0	0	0	0	0	0.086	0	0.389	0.418
SDC1	TNFSF11	9606.ENSP00000370542	9606.ENSP00000381775	0	0	0	0	0	0	0	0.552	0.552
SERPINB5	TNFSF11	9606.ENSP00000372221	9606.ENSP00000381775	0	0	0	0	0	0	0	0.519	0.519
TNFRSF11B	TNFSF11	9606.ENSP00000297350	9606.ENSP00000381775	0	0	0	0	0.062	0.963	0.9	0.997	0.999
TNFRSF25	UBASH3A	9606.ENSP00000367013	9606.ENSP00000317327	0	0	0	0	0.208	0	0	0.359	0.47
TNFSF11	WNT5A	9606.ENSP00000381775	9606.ENSP00000264634	0	0	0	0	0	0	0	0.47	0.47
WIF1	WNT3	9606.ENSP00000286574	9606.ENSP00000225512	0	0	0	0	0	0	0.9	0.449	0.942
WIF1	WNT5A	9606.ENSP00000286574	9606.ENSP00000264634	0	0	0	0	0.043	0.405	0.9	0.777	0.985
WIF1	WNT5B	9606.ENSP00000286574	9606.ENSP00000380379	0	0	0	0	0	0	0.9	0.447	0.942
WNT3	WNT5A	9606.ENSP00000225512	9606.ENSP00000264634	0	0	0	0.92	0	0	0.5	0.096	0.528
WNT3	WNT5B	9606.ENSP00000225512	9606.ENSP00000380379	0	0	0	0.922	0.042	0	0.5	0.105	0.533
WNT5A	WNT5B	9606.ENSP00000264634	9606.ENSP00000380379	0	0	0.05	0.981	0.101	0.589	0.9	0.058	0.96
